# Supplementary material for: Visualization of the Dynamic Brain Activation Pattern during a Decision-Making Task
Source: Brain Sci. 2022 Oct 29;12(11):1468. doi: 10.3390/brainsci12111468 (PMC9688554; doi:10.3390/brainsci12111468)
Supplement: Supplementary file 1 [file brainsci-12-01468-s001.zip]

Archive with 1 entries (1 files):
- brainsci-1938223-supplementary.mht
