# Supplementary material for: Visualization of the Dynamic Brain Activation Pattern during a Decision-Making Task
Source: Brain Sci. 2022 Oct 29;12(11):1468. doi: 10.3390/brainsci12111468 (PMC9688554; doi:10.3390/brainsci12111468)
Supplement: Supplementary file 1 [file brainsci-12-01468-s001.zip › brainsci-1938223-supplementary.mht]

MIME-Version: 1.0
Content-Type: multipart/related; boundary="----=_NextPart_01D8EBC1.CF973B80"

This document is a Single File Web Page, also known as a Web Archive file.  If you are seeing this message, your browser or editor doesn't support Web Archive files.  Please download a browser that supports Web Archive.

------=_NextPart_01D8EBC1.CF973B80
Content-Location: file:///C:/B54CCE73/supplementarymaterial-brainsci-1938223.htm
Content-Transfer-Encoding: quoted-printable
Content-Type: text/html; charset="utf-8"

<html xmlns:v=3D"urn:schemas-microsoft-com:vml"
xmlns:o=3D"urn:schemas-microsoft-com:office:office"
xmlns:w=3D"urn:schemas-microsoft-com:office:word"
xmlns:m=3D"http://schemas.microsoft.com/office/2004/12/omml"
xmlns=3D"http://www.w3.org/TR/REC-html40">

<head>
<meta http-equiv=3DContent-Type content=3D"text/html; charset=3Dutf-8">
<meta name=3DProgId content=3DWord.Document>
<meta name=3DGenerator content=3D"Microsoft Word 15">
<meta name=3DOriginator content=3D"Microsoft Word 15">
<link rel=3DFile-List
href=3D"supplementarymaterial-brainsci-1938223_files/filelist.xml">
<link rel=3DEdit-Time-Data
href=3D"supplementarymaterial-brainsci-1938223_files/editdata.mso">
<!--[if !mso]>
<style>
v\:* {behavior:url(#default#VML);}
o\:* {behavior:url(#default#VML);}
w\:* {behavior:url(#default#VML);}
.shape {behavior:url(#default#VML);}
</style>
<![endif]-->
<title>Type of the Paper (Article</title>
<!--[if gte mso 9]><xml>
 <o:DocumentProperties>
  <o:Author>MDPI</o:Author>
  <o:LastAuthor>MDPI</o:LastAuthor>
  <o:Revision>2</o:Revision>
  <o:TotalTime>3</o:TotalTime>
  <o:Created>2022-10-29T10:11:00Z</o:Created>
  <o:LastSaved>2022-10-29T10:11:00Z</o:LastSaved>
  <o:Pages>1</o:Pages>
  <o:Words>30</o:Words>
  <o:Characters>193</o:Characters>
  <o:Lines>4</o:Lines>
  <o:Paragraphs>2</o:Paragraphs>
  <o:CharactersWithSpaces>221</o:CharactersWithSpaces>
  <o:Version>16.00</o:Version>
 </o:DocumentProperties>
 <o:OfficeDocumentSettings>
  <o:AllowPNG/>
 </o:OfficeDocumentSettings>
</xml><![endif]-->
<link rel=3DdataStoreItem
href=3D"supplementarymaterial-brainsci-1938223_files/item0001.xml"
target=3D"supplementarymaterial-brainsci-1938223_files/props002.xml">
<link rel=3DthemeData
href=3D"supplementarymaterial-brainsci-1938223_files/themedata.thmx">
<link rel=3DcolorSchemeMapping
href=3D"supplementarymaterial-brainsci-1938223_files/colorschememapping.xml=
">
<!--[if gte mso 9]><xml>
 <w:WordDocument>
  <w:SpellingState>Clean</w:SpellingState>
  <w:TrackMoves>false</w:TrackMoves>
  <w:TrackFormatting/>
  <w:PunctuationKerning/>
  <w:DrawingGridHorizontalSpacing>5 pt</w:DrawingGridHorizontalSpacing>
  <w:DrawingGridVerticalSpacing>8.15 pt</w:DrawingGridVerticalSpacing>
  <w:DisplayHorizontalDrawingGridEvery>0</w:DisplayHorizontalDrawingGridEve=
ry>
  <w:DisplayVerticalDrawingGridEvery>2</w:DisplayVerticalDrawingGridEvery>
  <w:ValidateAgainstSchemas/>
  <w:SaveIfXMLInvalid>false</w:SaveIfXMLInvalid>
  <w:IgnoreMixedContent>false</w:IgnoreMixedContent>
  <w:AlwaysShowPlaceholderText>false</w:AlwaysShowPlaceholderText>
  <w:DoNotPromoteQF/>
  <w:LidThemeOther>EN-US</w:LidThemeOther>
  <w:LidThemeAsian>ZH-CN</w:LidThemeAsian>
  <w:LidThemeComplexScript>TH</w:LidThemeComplexScript>
  <w:Compatibility>
   <w:SpaceForUL/>
   <w:BalanceSingleByteDoubleByteWidth/>
   <w:DoNotLeaveBackslashAlone/>
   <w:ULTrailSpace/>
   <w:DoNotExpandShiftReturn/>
   <w:AdjustLineHeightInTable/>
   <w:BreakWrappedTables/>
   <w:SnapToGridInCell/>
   <w:WrapTextWithPunct/>
   <w:UseAsianBreakRules/>
   <w:DontGrowAutofit/>
   <w:SplitPgBreakAndParaMark/>
   <w:EnableOpenTypeKerning/>
   <w:DontFlipMirrorIndents/>
   <w:OverrideTableStyleHps/>
   <w:UseFELayout/>
  </w:Compatibility>
  <m:mathPr>
   <m:mathFont m:val=3D"Cambria Math"/>
   <m:brkBin m:val=3D"before"/>
   <m:brkBinSub m:val=3D"&#45;-"/>
   <m:smallFrac m:val=3D"off"/>
   <m:dispDef/>
   <m:lMargin m:val=3D"0"/>
   <m:rMargin m:val=3D"0"/>
   <m:defJc m:val=3D"centerGroup"/>
   <m:wrapIndent m:val=3D"1440"/>
   <m:intLim m:val=3D"subSup"/>
   <m:naryLim m:val=3D"undOvr"/>
  </m:mathPr></w:WordDocument>
</xml><![endif]--><!--[if gte mso 9]><xml>
 <w:LatentStyles DefLockedState=3D"false" DefUnhideWhenUsed=3D"false"
  DefSemiHidden=3D"false" DefQFormat=3D"false" DefPriority=3D"99"
  LatentStyleCount=3D"376">
  <w:LsdException Locked=3D"false" Priority=3D"0" QFormat=3D"true" Name=3D"=
Normal"/>
  <w:LsdException Locked=3D"false" Priority=3D"0" QFormat=3D"true" Name=3D"=
heading 1"/>
  <w:LsdException Locked=3D"false" Priority=3D"0" SemiHidden=3D"true"
   UnhideWhenUsed=3D"true" QFormat=3D"true" Name=3D"heading 2"/>
  <w:LsdException Locked=3D"false" Priority=3D"0" SemiHidden=3D"true"
   UnhideWhenUsed=3D"true" QFormat=3D"true" Name=3D"heading 3"/>
  <w:LsdException Locked=3D"false" Priority=3D"0" SemiHidden=3D"true"
   UnhideWhenUsed=3D"true" QFormat=3D"true" Name=3D"heading 4"/>
  <w:LsdException Locked=3D"false" Priority=3D"0" SemiHidden=3D"true"
   UnhideWhenUsed=3D"true" QFormat=3D"true" Name=3D"heading 5"/>
  <w:LsdException Locked=3D"false" Priority=3D"0" SemiHidden=3D"true"
   UnhideWhenUsed=3D"true" QFormat=3D"true" Name=3D"heading 6"/>
  <w:LsdException Locked=3D"false" Priority=3D"0" SemiHidden=3D"true"
   UnhideWhenUsed=3D"true" QFormat=3D"true" Name=3D"heading 7"/>
  <w:LsdException Locked=3D"false" Priority=3D"0" SemiHidden=3D"true"
   UnhideWhenUsed=3D"true" QFormat=3D"true" Name=3D"heading 8"/>
  <w:LsdException Locked=3D"false" Priority=3D"0" SemiHidden=3D"true"
   UnhideWhenUsed=3D"true" QFormat=3D"true" Name=3D"heading 9"/>
  <w:LsdException Locked=3D"false" SemiHidden=3D"true" UnhideWhenUsed=3D"tr=
ue"
   Name=3D"index 1"/>
  <w:LsdException Locked=3D"false" SemiHidden=3D"true" UnhideWhenUsed=3D"tr=
ue"
   Name=3D"index 2"/>
  <w:LsdException Locked=3D"false" SemiHidden=3D"true" UnhideWhenUsed=3D"tr=
ue"
   Name=3D"index 3"/>
  <w:LsdException Locked=3D"false" SemiHidden=3D"true" UnhideWhenUsed=3D"tr=
ue"
   Name=3D"index 4"/>
  <w:LsdException Locked=3D"false" SemiHidden=3D"true" UnhideWhenUsed=3D"tr=
ue"
   Name=3D"index 5"/>
  <w:LsdException Locked=3D"false" SemiHidden=3D"true" UnhideWhenUsed=3D"tr=
ue"
   Name=3D"index 6"/>
  <w:LsdException Locked=3D"false" SemiHidden=3D"true" UnhideWhenUsed=3D"tr=
ue"
   Name=3D"index 7"/>
  <w:LsdException Locked=3D"false" SemiHidden=3D"true" UnhideWhenUsed=3D"tr=
ue"
   Name=3D"index 8"/>
  <w:LsdException Locked=3D"false" SemiHidden=3D"true" UnhideWhenUsed=3D"tr=
ue"
   Name=3D"index 9"/>
  <w:LsdException Locked=3D"false" Priority=3D"39" SemiHidden=3D"true"
   UnhideWhenUsed=3D"true" Name=3D"toc 1"/>
  <w:LsdException Locked=3D"false" Priority=3D"39" SemiHidden=3D"true"
   UnhideWhenUsed=3D"true" Name=3D"toc 2"/>
  <w:LsdException Locked=3D"false" Priority=3D"39" SemiHidden=3D"true"
   UnhideWhenUsed=3D"true" Name=3D"toc 3"/>
  <w:LsdException Locked=3D"false" Priority=3D"39" SemiHidden=3D"true"
   UnhideWhenUsed=3D"true" Name=3D"toc 4"/>
  <w:LsdException Locked=3D"false" Priority=3D"39" SemiHidden=3D"true"
   UnhideWhenUsed=3D"true" Name=3D"toc 5"/>
  <w:LsdException Locked=3D"false" Priority=3D"39" SemiHidden=3D"true"
   UnhideWhenUsed=3D"true" Name=3D"toc 6"/>
  <w:LsdException Locked=3D"false" Priority=3D"39" SemiHidden=3D"true"
   UnhideWhenUsed=3D"true" Name=3D"toc 7"/>
  <w:LsdException Locked=3D"false" Priority=3D"39" SemiHidden=3D"true"
   UnhideWhenUsed=3D"true" Name=3D"toc 8"/>
  <w:LsdException Locked=3D"false" Priority=3D"39" SemiHidden=3D"true"
   UnhideWhenUsed=3D"true" Name=3D"toc 9"/>
  <w:LsdException Locked=3D"false" SemiHidden=3D"true" UnhideWhenUsed=3D"tr=
ue"
   Name=3D"Normal Indent"/>
  <w:LsdException Locked=3D"false" Priority=3D"0" SemiHidden=3D"true"
   UnhideWhenUsed=3D"true" Name=3D"footnote text"/>
  <w:LsdException Locked=3D"false" Priority=3D"0" SemiHidden=3D"true"
   UnhideWhenUsed=3D"true" Name=3D"annotation text"/>
  <w:LsdException Locked=3D"false" SemiHidden=3D"true" UnhideWhenUsed=3D"tr=
ue"
   Name=3D"header"/>
  <w:LsdException Locked=3D"false" SemiHidden=3D"true" UnhideWhenUsed=3D"tr=
ue"
   Name=3D"footer"/>
  <w:LsdException Locked=3D"false" SemiHidden=3D"true" UnhideWhenUsed=3D"tr=
ue"
   Name=3D"index heading"/>
  <w:LsdException Locked=3D"false" Priority=3D"0" SemiHidden=3D"true"
   UnhideWhenUsed=3D"true" QFormat=3D"true" Name=3D"caption"/>
  <w:LsdException Locked=3D"false" Priority=3D"0" SemiHidden=3D"true"
   UnhideWhenUsed=3D"true" Name=3D"table of figures"/>
  <w:LsdException Locked=3D"false" SemiHidden=3D"true" UnhideWhenUsed=3D"tr=
ue"
   Name=3D"envelope address"/>
  <w:LsdException Locked=3D"false" SemiHidden=3D"true" UnhideWhenUsed=3D"tr=
ue"
   Name=3D"envelope return"/>
  <w:LsdException Locked=3D"false" SemiHidden=3D"true" UnhideWhenUsed=3D"tr=
ue"
   Name=3D"footnote reference"/>
  <w:LsdException Locked=3D"false" Priority=3D"0" SemiHidden=3D"true"
   UnhideWhenUsed=3D"true" Name=3D"annotation reference"/>
  <w:LsdException Locked=3D"false" SemiHidden=3D"true" UnhideWhenUsed=3D"tr=
ue"
   Name=3D"line number"/>
  <w:LsdException Locked=3D"false" Priority=3D"0" SemiHidden=3D"true"
   UnhideWhenUsed=3D"true" Name=3D"page number"/>
  <w:LsdException Locked=3D"false" Priority=3D"0" SemiHidden=3D"true"
   UnhideWhenUsed=3D"true" Name=3D"endnote reference"/>
  <w:LsdException Locked=3D"false" Priority=3D"0" SemiHidden=3D"true"
   UnhideWhenUsed=3D"true" Name=3D"endnote text"/>
  <w:LsdException Locked=3D"false" SemiHidden=3D"true" UnhideWhenUsed=3D"tr=
ue"
   Name=3D"table of authorities"/>
  <w:LsdException Locked=3D"false" SemiHidden=3D"true" UnhideWhenUsed=3D"tr=
ue"
   Name=3D"macro"/>
  <w:LsdException Locked=3D"false" SemiHidden=3D"true" UnhideWhenUsed=3D"tr=
ue"
   Name=3D"toa heading"/>
  <w:LsdException Locked=3D"false" Priority=3D"0" SemiHidden=3D"true"
   UnhideWhenUsed=3D"true" Name=3D"List"/>
  <w:LsdException Locked=3D"false" Priority=3D"0" SemiHidden=3D"true"
   UnhideWhenUsed=3D"true" Name=3D"List Bullet"/>
  <w:LsdException Locked=3D"false" SemiHidden=3D"true" UnhideWhenUsed=3D"tr=
ue"
   Name=3D"List Number"/>
  <w:LsdException Locked=3D"false" SemiHidden=3D"true" UnhideWhenUsed=3D"tr=
ue"
   Name=3D"List 2"/>
  <w:LsdException Locked=3D"false" SemiHidden=3D"true" UnhideWhenUsed=3D"tr=
ue"
   Name=3D"List 3"/>
  <w:LsdException Locked=3D"false" SemiHidden=3D"true" UnhideWhenUsed=3D"tr=
ue"
   Name=3D"List 4"/>
  <w:LsdException Locked=3D"false" SemiHidden=3D"true" UnhideWhenUsed=3D"tr=
ue"
   Name=3D"List 5"/>
  <w:LsdException Locked=3D"false" SemiHidden=3D"true" UnhideWhenUsed=3D"tr=
ue"
   Name=3D"List Bullet 2"/>
  <w:LsdException Locked=3D"false" SemiHidden=3D"true" UnhideWhenUsed=3D"tr=
ue"
   Name=3D"List Bullet 3"/>
  <w:LsdException Locked=3D"false" SemiHidden=3D"true" UnhideWhenUsed=3D"tr=
ue"
   Name=3D"List Bullet 4"/>
  <w:LsdException Locked=3D"false" SemiHidden=3D"true" UnhideWhenUsed=3D"tr=
ue"
   Name=3D"List Bullet 5"/>
  <w:LsdException Locked=3D"false" SemiHidden=3D"true" UnhideWhenUsed=3D"tr=
ue"
   Name=3D"List Number 2"/>
  <w:LsdException Locked=3D"false" SemiHidden=3D"true" UnhideWhenUsed=3D"tr=
ue"
   Name=3D"List Number 3"/>
  <w:LsdException Locked=3D"false" SemiHidden=3D"true" UnhideWhenUsed=3D"tr=
ue"
   Name=3D"List Number 4"/>
  <w:LsdException Locked=3D"false" SemiHidden=3D"true" UnhideWhenUsed=3D"tr=
ue"
   Name=3D"List Number 5"/>
  <w:LsdException Locked=3D"false" Priority=3D"10" QFormat=3D"true" Name=3D=
"Title"/>
  <w:LsdException Locked=3D"false" SemiHidden=3D"true" UnhideWhenUsed=3D"tr=
ue"
   Name=3D"Closing"/>
  <w:LsdException Locked=3D"false" SemiHidden=3D"true" UnhideWhenUsed=3D"tr=
ue"
   Name=3D"Signature"/>
  <w:LsdException Locked=3D"false" Priority=3D"1" SemiHidden=3D"true"
   UnhideWhenUsed=3D"true" Name=3D"Default Paragraph Font"/>
  <w:LsdException Locked=3D"false" Priority=3D"0" SemiHidden=3D"true"
   UnhideWhenUsed=3D"true" Name=3D"Body Text"/>
  <w:LsdException Locked=3D"false" SemiHidden=3D"true" UnhideWhenUsed=3D"tr=
ue"
   Name=3D"Body Text Indent"/>
  <w:LsdException Locked=3D"false" SemiHidden=3D"true" UnhideWhenUsed=3D"tr=
ue"
   Name=3D"List Continue"/>
  <w:LsdException Locked=3D"false" SemiHidden=3D"true" UnhideWhenUsed=3D"tr=
ue"
   Name=3D"List Continue 2"/>
  <w:LsdException Locked=3D"false" SemiHidden=3D"true" UnhideWhenUsed=3D"tr=
ue"
   Name=3D"List Continue 3"/>
  <w:LsdException Locked=3D"false" SemiHidden=3D"true" UnhideWhenUsed=3D"tr=
ue"
   Name=3D"List Continue 4"/>
  <w:LsdException Locked=3D"false" SemiHidden=3D"true" UnhideWhenUsed=3D"tr=
ue"
   Name=3D"List Continue 5"/>
  <w:LsdException Locked=3D"false" SemiHidden=3D"true" UnhideWhenUsed=3D"tr=
ue"
   Name=3D"Message Header"/>
  <w:LsdException Locked=3D"false" Priority=3D"11" QFormat=3D"true" Name=3D=
"Subtitle"/>
  <w:LsdException Locked=3D"false" SemiHidden=3D"true" UnhideWhenUsed=3D"tr=
ue"
   Name=3D"Salutation"/>
  <w:LsdException Locked=3D"false" SemiHidden=3D"true" UnhideWhenUsed=3D"tr=
ue"
   Name=3D"Date"/>
  <w:LsdException Locked=3D"false" SemiHidden=3D"true" UnhideWhenUsed=3D"tr=
ue"
   Name=3D"Body Text First Indent"/>
  <w:LsdException Locked=3D"false" SemiHidden=3D"true" UnhideWhenUsed=3D"tr=
ue"
   Name=3D"Body Text First Indent 2"/>
  <w:LsdException Locked=3D"false" SemiHidden=3D"true" UnhideWhenUsed=3D"tr=
ue"
   Name=3D"Note Heading"/>
  <w:LsdException Locked=3D"false" SemiHidden=3D"true" UnhideWhenUsed=3D"tr=
ue"
   Name=3D"Body Text 2"/>
  <w:LsdException Locked=3D"false" SemiHidden=3D"true" UnhideWhenUsed=3D"tr=
ue"
   Name=3D"Body Text 3"/>
  <w:LsdException Locked=3D"false" SemiHidden=3D"true" UnhideWhenUsed=3D"tr=
ue"
   Name=3D"Body Text Indent 2"/>
  <w:LsdException Locked=3D"false" SemiHidden=3D"true" UnhideWhenUsed=3D"tr=
ue"
   Name=3D"Body Text Indent 3"/>
  <w:LsdException Locked=3D"false" SemiHidden=3D"true" UnhideWhenUsed=3D"tr=
ue"
   Name=3D"Block Text"/>
  <w:LsdException Locked=3D"false" SemiHidden=3D"true" UnhideWhenUsed=3D"tr=
ue"
   Name=3D"Hyperlink"/>
  <w:LsdException Locked=3D"false" Priority=3D"0" SemiHidden=3D"true"
   UnhideWhenUsed=3D"true" Name=3D"FollowedHyperlink"/>
  <w:LsdException Locked=3D"false" Priority=3D"22" QFormat=3D"true" Name=3D=
"Strong"/>
  <w:LsdException Locked=3D"false" Priority=3D"20" QFormat=3D"true" Name=3D=
"Emphasis"/>
  <w:LsdException Locked=3D"false" SemiHidden=3D"true" UnhideWhenUsed=3D"tr=
ue"
   Name=3D"Document Map"/>
  <w:LsdException Locked=3D"false" SemiHidden=3D"true" UnhideWhenUsed=3D"tr=
ue"
   Name=3D"Plain Text"/>
  <w:LsdException Locked=3D"false" SemiHidden=3D"true" UnhideWhenUsed=3D"tr=
ue"
   Name=3D"E-mail Signature"/>
  <w:LsdException Locked=3D"false" SemiHidden=3D"true" UnhideWhenUsed=3D"tr=
ue"
   Name=3D"HTML Top of Form"/>
  <w:LsdException Locked=3D"false" SemiHidden=3D"true" UnhideWhenUsed=3D"tr=
ue"
   Name=3D"HTML Bottom of Form"/>
  <w:LsdException Locked=3D"false" SemiHidden=3D"true" UnhideWhenUsed=3D"tr=
ue"
   Name=3D"Normal (Web)"/>
  <w:LsdException Locked=3D"false" SemiHidden=3D"true" UnhideWhenUsed=3D"tr=
ue"
   Name=3D"HTML Acronym"/>
  <w:LsdException Locked=3D"false" SemiHidden=3D"true" UnhideWhenUsed=3D"tr=
ue"
   Name=3D"HTML Address"/>
  <w:LsdException Locked=3D"false" SemiHidden=3D"true" UnhideWhenUsed=3D"tr=
ue"
   Name=3D"HTML Cite"/>
  <w:LsdException Locked=3D"false" SemiHidden=3D"true" UnhideWhenUsed=3D"tr=
ue"
   Name=3D"HTML Code"/>
  <w:LsdException Locked=3D"false" SemiHidden=3D"true" UnhideWhenUsed=3D"tr=
ue"
   Name=3D"HTML Definition"/>
  <w:LsdException Locked=3D"false" SemiHidden=3D"true" UnhideWhenUsed=3D"tr=
ue"
   Name=3D"HTML Keyboard"/>
  <w:LsdException Locked=3D"false" SemiHidden=3D"true" UnhideWhenUsed=3D"tr=
ue"
   Name=3D"HTML Preformatted"/>
  <w:LsdException Locked=3D"false" SemiHidden=3D"true" UnhideWhenUsed=3D"tr=
ue"
   Name=3D"HTML Sample"/>
  <w:LsdException Locked=3D"false" SemiHidden=3D"true" UnhideWhenUsed=3D"tr=
ue"
   Name=3D"HTML Typewriter"/>
  <w:LsdException Locked=3D"false" SemiHidden=3D"true" UnhideWhenUsed=3D"tr=
ue"
   Name=3D"HTML Variable"/>
  <w:LsdException Locked=3D"false" SemiHidden=3D"true" UnhideWhenUsed=3D"tr=
ue"
   Name=3D"Normal Table"/>
  <w:LsdException Locked=3D"false" Priority=3D"0" SemiHidden=3D"true"
   UnhideWhenUsed=3D"true" Name=3D"annotation subject"/>
  <w:LsdException Locked=3D"false" SemiHidden=3D"true" UnhideWhenUsed=3D"tr=
ue"
   Name=3D"No List"/>
  <w:LsdException Locked=3D"false" SemiHidden=3D"true" UnhideWhenUsed=3D"tr=
ue"
   Name=3D"Outline List 1"/>
  <w:LsdException Locked=3D"false" SemiHidden=3D"true" UnhideWhenUsed=3D"tr=
ue"
   Name=3D"Outline List 2"/>
  <w:LsdException Locked=3D"false" SemiHidden=3D"true" UnhideWhenUsed=3D"tr=
ue"
   Name=3D"Outline List 3"/>
  <w:LsdException Locked=3D"false" SemiHidden=3D"true" UnhideWhenUsed=3D"tr=
ue"
   Name=3D"Table Simple 1"/>
  <w:LsdException Locked=3D"false" SemiHidden=3D"true" UnhideWhenUsed=3D"tr=
ue"
   Name=3D"Table Simple 2"/>
  <w:LsdException Locked=3D"false" SemiHidden=3D"true" UnhideWhenUsed=3D"tr=
ue"
   Name=3D"Table Simple 3"/>
  <w:LsdException Locked=3D"false" SemiHidden=3D"true" UnhideWhenUsed=3D"tr=
ue"
   Name=3D"Table Classic 1"/>
  <w:LsdException Locked=3D"false" SemiHidden=3D"true" UnhideWhenUsed=3D"tr=
ue"
   Name=3D"Table Classic 2"/>
  <w:LsdException Locked=3D"false" SemiHidden=3D"true" UnhideWhenUsed=3D"tr=
ue"
   Name=3D"Table Classic 3"/>
  <w:LsdException Locked=3D"false" SemiHidden=3D"true" UnhideWhenUsed=3D"tr=
ue"
   Name=3D"Table Classic 4"/>
  <w:LsdException Locked=3D"false" SemiHidden=3D"true" UnhideWhenUsed=3D"tr=
ue"
   Name=3D"Table Colorful 1"/>
  <w:LsdException Locked=3D"false" SemiHidden=3D"true" UnhideWhenUsed=3D"tr=
ue"
   Name=3D"Table Colorful 2"/>
  <w:LsdException Locked=3D"false" SemiHidden=3D"true" UnhideWhenUsed=3D"tr=
ue"
   Name=3D"Table Colorful 3"/>
  <w:LsdException Locked=3D"false" SemiHidden=3D"true" UnhideWhenUsed=3D"tr=
ue"
   Name=3D"Table Columns 1"/>
  <w:LsdException Locked=3D"false" SemiHidden=3D"true" UnhideWhenUsed=3D"tr=
ue"
   Name=3D"Table Columns 2"/>
  <w:LsdException Locked=3D"false" SemiHidden=3D"true" UnhideWhenUsed=3D"tr=
ue"
   Name=3D"Table Columns 3"/>
  <w:LsdException Locked=3D"false" SemiHidden=3D"true" UnhideWhenUsed=3D"tr=
ue"
   Name=3D"Table Columns 4"/>
  <w:LsdException Locked=3D"false" SemiHidden=3D"true" UnhideWhenUsed=3D"tr=
ue"
   Name=3D"Table Columns 5"/>
  <w:LsdException Locked=3D"false" SemiHidden=3D"true" UnhideWhenUsed=3D"tr=
ue"
   Name=3D"Table Grid 1"/>
  <w:LsdException Locked=3D"false" SemiHidden=3D"true" UnhideWhenUsed=3D"tr=
ue"
   Name=3D"Table Grid 2"/>
  <w:LsdException Locked=3D"false" SemiHidden=3D"true" UnhideWhenUsed=3D"tr=
ue"
   Name=3D"Table Grid 3"/>
  <w:LsdException Locked=3D"false" SemiHidden=3D"true" UnhideWhenUsed=3D"tr=
ue"
   Name=3D"Table Grid 4"/>
  <w:LsdException Locked=3D"false" SemiHidden=3D"true" UnhideWhenUsed=3D"tr=
ue"
   Name=3D"Table Grid 5"/>
  <w:LsdException Locked=3D"false" SemiHidden=3D"true" UnhideWhenUsed=3D"tr=
ue"
   Name=3D"Table Grid 6"/>
  <w:LsdException Locked=3D"false" SemiHidden=3D"true" UnhideWhenUsed=3D"tr=
ue"
   Name=3D"Table Grid 7"/>
  <w:LsdException Locked=3D"false" SemiHidden=3D"true" UnhideWhenUsed=3D"tr=
ue"
   Name=3D"Table Grid 8"/>
  <w:LsdException Locked=3D"false" SemiHidden=3D"true" UnhideWhenUsed=3D"tr=
ue"
   Name=3D"Table List 1"/>
  <w:LsdException Locked=3D"false" SemiHidden=3D"true" UnhideWhenUsed=3D"tr=
ue"
   Name=3D"Table List 2"/>
  <w:LsdException Locked=3D"false" SemiHidden=3D"true" UnhideWhenUsed=3D"tr=
ue"
   Name=3D"Table List 3"/>
  <w:LsdException Locked=3D"false" SemiHidden=3D"true" UnhideWhenUsed=3D"tr=
ue"
   Name=3D"Table List 4"/>
  <w:LsdException Locked=3D"false" SemiHidden=3D"true" UnhideWhenUsed=3D"tr=
ue"
   Name=3D"Table List 5"/>
  <w:LsdException Locked=3D"false" SemiHidden=3D"true" UnhideWhenUsed=3D"tr=
ue"
   Name=3D"Table List 6"/>
  <w:LsdException Locked=3D"false" SemiHidden=3D"true" UnhideWhenUsed=3D"tr=
ue"
   Name=3D"Table List 7"/>
  <w:LsdException Locked=3D"false" SemiHidden=3D"true" UnhideWhenUsed=3D"tr=
ue"
   Name=3D"Table List 8"/>
  <w:LsdException Locked=3D"false" SemiHidden=3D"true" UnhideWhenUsed=3D"tr=
ue"
   Name=3D"Table 3D effects 1"/>
  <w:LsdException Locked=3D"false" SemiHidden=3D"true" UnhideWhenUsed=3D"tr=
ue"
   Name=3D"Table 3D effects 2"/>
  <w:LsdException Locked=3D"false" SemiHidden=3D"true" UnhideWhenUsed=3D"tr=
ue"
   Name=3D"Table 3D effects 3"/>
  <w:LsdException Locked=3D"false" SemiHidden=3D"true" UnhideWhenUsed=3D"tr=
ue"
   Name=3D"Table Contemporary"/>
  <w:LsdException Locked=3D"false" SemiHidden=3D"true" UnhideWhenUsed=3D"tr=
ue"
   Name=3D"Table Elegant"/>
  <w:LsdException Locked=3D"false" SemiHidden=3D"true" UnhideWhenUsed=3D"tr=
ue"
   Name=3D"Table Professional"/>
  <w:LsdException Locked=3D"false" SemiHidden=3D"true" UnhideWhenUsed=3D"tr=
ue"
   Name=3D"Table Subtle 1"/>
  <w:LsdException Locked=3D"false" SemiHidden=3D"true" UnhideWhenUsed=3D"tr=
ue"
   Name=3D"Table Subtle 2"/>
  <w:LsdException Locked=3D"false" SemiHidden=3D"true" UnhideWhenUsed=3D"tr=
ue"
   Name=3D"Table Web 1"/>
  <w:LsdException Locked=3D"false" SemiHidden=3D"true" UnhideWhenUsed=3D"tr=
ue"
   Name=3D"Table Web 2"/>
  <w:LsdException Locked=3D"false" SemiHidden=3D"true" UnhideWhenUsed=3D"tr=
ue"
   Name=3D"Table Web 3"/>
  <w:LsdException Locked=3D"false" SemiHidden=3D"true" UnhideWhenUsed=3D"tr=
ue"
   Name=3D"Balloon Text"/>
  <w:LsdException Locked=3D"false" Priority=3D"59" Name=3D"Table Grid"/>
  <w:LsdException Locked=3D"false" SemiHidden=3D"true" UnhideWhenUsed=3D"tr=
ue"
   Name=3D"Table Theme"/>
  <w:LsdException Locked=3D"false" SemiHidden=3D"true" Name=3D"Placeholder =
Text"/>
  <w:LsdException Locked=3D"false" Priority=3D"1" QFormat=3D"true" Name=3D"=
No Spacing"/>
  <w:LsdException Locked=3D"false" Priority=3D"60" Name=3D"Light Shading"/>
  <w:LsdException Locked=3D"false" Priority=3D"61" Name=3D"Light List"/>
  <w:LsdException Locked=3D"false" Priority=3D"62" Name=3D"Light Grid"/>
  <w:LsdException Locked=3D"false" Priority=3D"63" Name=3D"Medium Shading 1=
"/>
  <w:LsdException Locked=3D"false" Priority=3D"64" Name=3D"Medium Shading 2=
"/>
  <w:LsdException Locked=3D"false" Priority=3D"65" Name=3D"Medium List 1"/>
  <w:LsdException Locked=3D"false" Priority=3D"66" Name=3D"Medium List 2"/>
  <w:LsdException Locked=3D"false" Priority=3D"67" Name=3D"Medium Grid 1"/>
  <w:LsdException Locked=3D"false" Priority=3D"68" Name=3D"Medium Grid 2"/>
  <w:LsdException Locked=3D"false" Priority=3D"69" Name=3D"Medium Grid 3"/>
  <w:LsdException Locked=3D"false" Priority=3D"70" Name=3D"Dark List"/>
  <w:LsdException Locked=3D"false" Priority=3D"71" Name=3D"Colorful Shading=
"/>
  <w:LsdException Locked=3D"false" Priority=3D"72" Name=3D"Colorful List"/>
  <w:LsdException Locked=3D"false" Priority=3D"73" Name=3D"Colorful Grid"/>
  <w:LsdException Locked=3D"false" Priority=3D"60" Name=3D"Light Shading Ac=
cent 1"/>
  <w:LsdException Locked=3D"false" Priority=3D"61" Name=3D"Light List Accen=
t 1"/>
  <w:LsdException Locked=3D"false" Priority=3D"62" Name=3D"Light Grid Accen=
t 1"/>
  <w:LsdException Locked=3D"false" Priority=3D"63" Name=3D"Medium Shading 1=
 Accent 1"/>
  <w:LsdException Locked=3D"false" Priority=3D"64" Name=3D"Medium Shading 2=
 Accent 1"/>
  <w:LsdException Locked=3D"false" Priority=3D"65" Name=3D"Medium List 1 Ac=
cent 1"/>
  <w:LsdException Locked=3D"false" SemiHidden=3D"true" Name=3D"Revision"/>
  <w:LsdException Locked=3D"false" Priority=3D"34" QFormat=3D"true"
   Name=3D"List Paragraph"/>
  <w:LsdException Locked=3D"false" Priority=3D"29" QFormat=3D"true" Name=3D=
"Quote"/>
  <w:LsdException Locked=3D"false" Priority=3D"30" QFormat=3D"true"
   Name=3D"Intense Quote"/>
  <w:LsdException Locked=3D"false" Priority=3D"66" Name=3D"Medium List 2 Ac=
cent 1"/>
  <w:LsdException Locked=3D"false" Priority=3D"67" Name=3D"Medium Grid 1 Ac=
cent 1"/>
  <w:LsdException Locked=3D"false" Priority=3D"68" Name=3D"Medium Grid 2 Ac=
cent 1"/>
  <w:LsdException Locked=3D"false" Priority=3D"69" Name=3D"Medium Grid 3 Ac=
cent 1"/>
  <w:LsdException Locked=3D"false" Priority=3D"70" Name=3D"Dark List Accent=
 1"/>
  <w:LsdException Locked=3D"false" Priority=3D"71" Name=3D"Colorful Shading=
 Accent 1"/>
  <w:LsdException Locked=3D"false" Priority=3D"72" Name=3D"Colorful List Ac=
cent 1"/>
  <w:LsdException Locked=3D"false" Priority=3D"73" Name=3D"Colorful Grid Ac=
cent 1"/>
  <w:LsdException Locked=3D"false" Priority=3D"60" Name=3D"Light Shading Ac=
cent 2"/>
  <w:LsdException Locked=3D"false" Priority=3D"61" Name=3D"Light List Accen=
t 2"/>
  <w:LsdException Locked=3D"false" Priority=3D"62" Name=3D"Light Grid Accen=
t 2"/>
  <w:LsdException Locked=3D"false" Priority=3D"63" Name=3D"Medium Shading 1=
 Accent 2"/>
  <w:LsdException Locked=3D"false" Priority=3D"64" Name=3D"Medium Shading 2=
 Accent 2"/>
  <w:LsdException Locked=3D"false" Priority=3D"65" Name=3D"Medium List 1 Ac=
cent 2"/>
  <w:LsdException Locked=3D"false" Priority=3D"66" Name=3D"Medium List 2 Ac=
cent 2"/>
  <w:LsdException Locked=3D"false" Priority=3D"67" Name=3D"Medium Grid 1 Ac=
cent 2"/>
  <w:LsdException Locked=3D"false" Priority=3D"68" Name=3D"Medium Grid 2 Ac=
cent 2"/>
  <w:LsdException Locked=3D"false" Priority=3D"69" Name=3D"Medium Grid 3 Ac=
cent 2"/>
  <w:LsdException Locked=3D"false" Priority=3D"70" Name=3D"Dark List Accent=
 2"/>
  <w:LsdException Locked=3D"false" Priority=3D"71" Name=3D"Colorful Shading=
 Accent 2"/>
  <w:LsdException Locked=3D"false" Priority=3D"72" Name=3D"Colorful List Ac=
cent 2"/>
  <w:LsdException Locked=3D"false" Priority=3D"73" Name=3D"Colorful Grid Ac=
cent 2"/>
  <w:LsdException Locked=3D"false" Priority=3D"60" Name=3D"Light Shading Ac=
cent 3"/>
  <w:LsdException Locked=3D"false" Priority=3D"61" Name=3D"Light List Accen=
t 3"/>
  <w:LsdException Locked=3D"false" Priority=3D"62" Name=3D"Light Grid Accen=
t 3"/>
  <w:LsdException Locked=3D"false" Priority=3D"63" Name=3D"Medium Shading 1=
 Accent 3"/>
  <w:LsdException Locked=3D"false" Priority=3D"64" Name=3D"Medium Shading 2=
 Accent 3"/>
  <w:LsdException Locked=3D"false" Priority=3D"65" Name=3D"Medium List 1 Ac=
cent 3"/>
  <w:LsdException Locked=3D"false" Priority=3D"66" Name=3D"Medium List 2 Ac=
cent 3"/>
  <w:LsdException Locked=3D"false" Priority=3D"67" Name=3D"Medium Grid 1 Ac=
cent 3"/>
  <w:LsdException Locked=3D"false" Priority=3D"68" Name=3D"Medium Grid 2 Ac=
cent 3"/>
  <w:LsdException Locked=3D"false" Priority=3D"69" Name=3D"Medium Grid 3 Ac=
cent 3"/>
  <w:LsdException Locked=3D"false" Priority=3D"70" Name=3D"Dark List Accent=
 3"/>
  <w:LsdException Locked=3D"false" Priority=3D"71" Name=3D"Colorful Shading=
 Accent 3"/>
  <w:LsdException Locked=3D"false" Priority=3D"72" Name=3D"Colorful List Ac=
cent 3"/>
  <w:LsdException Locked=3D"false" Priority=3D"73" Name=3D"Colorful Grid Ac=
cent 3"/>
  <w:LsdException Locked=3D"false" Priority=3D"60" Name=3D"Light Shading Ac=
cent 4"/>
  <w:LsdException Locked=3D"false" Priority=3D"61" Name=3D"Light List Accen=
t 4"/>
  <w:LsdException Locked=3D"false" Priority=3D"62" Name=3D"Light Grid Accen=
t 4"/>
  <w:LsdException Locked=3D"false" Priority=3D"63" Name=3D"Medium Shading 1=
 Accent 4"/>
  <w:LsdException Locked=3D"false" Priority=3D"64" Name=3D"Medium Shading 2=
 Accent 4"/>
  <w:LsdException Locked=3D"false" Priority=3D"65" Name=3D"Medium List 1 Ac=
cent 4"/>
  <w:LsdException Locked=3D"false" Priority=3D"66" Name=3D"Medium List 2 Ac=
cent 4"/>
  <w:LsdException Locked=3D"false" Priority=3D"67" Name=3D"Medium Grid 1 Ac=
cent 4"/>
  <w:LsdException Locked=3D"false" Priority=3D"68" Name=3D"Medium Grid 2 Ac=
cent 4"/>
  <w:LsdException Locked=3D"false" Priority=3D"69" Name=3D"Medium Grid 3 Ac=
cent 4"/>
  <w:LsdException Locked=3D"false" Priority=3D"70" Name=3D"Dark List Accent=
 4"/>
  <w:LsdException Locked=3D"false" Priority=3D"71" Name=3D"Colorful Shading=
 Accent 4"/>
  <w:LsdException Locked=3D"false" Priority=3D"72" Name=3D"Colorful List Ac=
cent 4"/>
  <w:LsdException Locked=3D"false" Priority=3D"73" Name=3D"Colorful Grid Ac=
cent 4"/>
  <w:LsdException Locked=3D"false" Priority=3D"60" Name=3D"Light Shading Ac=
cent 5"/>
  <w:LsdException Locked=3D"false" Priority=3D"61" Name=3D"Light List Accen=
t 5"/>
  <w:LsdException Locked=3D"false" Priority=3D"62" Name=3D"Light Grid Accen=
t 5"/>
  <w:LsdException Locked=3D"false" Priority=3D"63" Name=3D"Medium Shading 1=
 Accent 5"/>
  <w:LsdException Locked=3D"false" Priority=3D"64" Name=3D"Medium Shading 2=
 Accent 5"/>
  <w:LsdException Locked=3D"false" Priority=3D"65" Name=3D"Medium List 1 Ac=
cent 5"/>
  <w:LsdException Locked=3D"false" Priority=3D"66" Name=3D"Medium List 2 Ac=
cent 5"/>
  <w:LsdException Locked=3D"false" Priority=3D"67" Name=3D"Medium Grid 1 Ac=
cent 5"/>
  <w:LsdException Locked=3D"false" Priority=3D"68" Name=3D"Medium Grid 2 Ac=
cent 5"/>
  <w:LsdException Locked=3D"false" Priority=3D"69" Name=3D"Medium Grid 3 Ac=
cent 5"/>
  <w:LsdException Locked=3D"false" Priority=3D"70" Name=3D"Dark List Accent=
 5"/>
  <w:LsdException Locked=3D"false" Priority=3D"71" Name=3D"Colorful Shading=
 Accent 5"/>
  <w:LsdException Locked=3D"false" Priority=3D"72" Name=3D"Colorful List Ac=
cent 5"/>
  <w:LsdException Locked=3D"false" Priority=3D"73" Name=3D"Colorful Grid Ac=
cent 5"/>
  <w:LsdException Locked=3D"false" Priority=3D"60" Name=3D"Light Shading Ac=
cent 6"/>
  <w:LsdException Locked=3D"false" Priority=3D"61" Name=3D"Light List Accen=
t 6"/>
  <w:LsdException Locked=3D"false" Priority=3D"62" Name=3D"Light Grid Accen=
t 6"/>
  <w:LsdException Locked=3D"false" Priority=3D"63" Name=3D"Medium Shading 1=
 Accent 6"/>
  <w:LsdException Locked=3D"false" Priority=3D"64" Name=3D"Medium Shading 2=
 Accent 6"/>
  <w:LsdException Locked=3D"false" Priority=3D"65" Name=3D"Medium List 1 Ac=
cent 6"/>
  <w:LsdException Locked=3D"false" Priority=3D"66" Name=3D"Medium List 2 Ac=
cent 6"/>
  <w:LsdException Locked=3D"false" Priority=3D"67" Name=3D"Medium Grid 1 Ac=
cent 6"/>
  <w:LsdException Locked=3D"false" Priority=3D"68" Name=3D"Medium Grid 2 Ac=
cent 6"/>
  <w:LsdException Locked=3D"false" Priority=3D"69" Name=3D"Medium Grid 3 Ac=
cent 6"/>
  <w:LsdException Locked=3D"false" Priority=3D"70" Name=3D"Dark List Accent=
 6"/>
  <w:LsdException Locked=3D"false" Priority=3D"71" Name=3D"Colorful Shading=
 Accent 6"/>
  <w:LsdException Locked=3D"false" Priority=3D"72" Name=3D"Colorful List Ac=
cent 6"/>
  <w:LsdException Locked=3D"false" Priority=3D"73" Name=3D"Colorful Grid Ac=
cent 6"/>
  <w:LsdException Locked=3D"false" Priority=3D"19" QFormat=3D"true"
   Name=3D"Subtle Emphasis"/>
  <w:LsdException Locked=3D"false" Priority=3D"21" QFormat=3D"true"
   Name=3D"Intense Emphasis"/>
  <w:LsdException Locked=3D"false" Priority=3D"31" QFormat=3D"true"
   Name=3D"Subtle Reference"/>
  <w:LsdException Locked=3D"false" Priority=3D"32" QFormat=3D"true"
   Name=3D"Intense Reference"/>
  <w:LsdException Locked=3D"false" Priority=3D"33" QFormat=3D"true" Name=3D=
"Book Title"/>
  <w:LsdException Locked=3D"false" Priority=3D"37" SemiHidden=3D"true"
   UnhideWhenUsed=3D"true" Name=3D"Bibliography"/>
  <w:LsdException Locked=3D"false" Priority=3D"39" SemiHidden=3D"true"
   UnhideWhenUsed=3D"true" QFormat=3D"true" Name=3D"TOC Heading"/>
  <w:LsdException Locked=3D"false" Priority=3D"41" Name=3D"Plain Table 1"/>
  <w:LsdException Locked=3D"false" Priority=3D"42" Name=3D"Plain Table 2"/>
  <w:LsdException Locked=3D"false" Priority=3D"43" Name=3D"Plain Table 3"/>
  <w:LsdException Locked=3D"false" Priority=3D"44" Name=3D"Plain Table 4"/>
  <w:LsdException Locked=3D"false" Priority=3D"45" Name=3D"Plain Table 5"/>
  <w:LsdException Locked=3D"false" Priority=3D"40" Name=3D"Grid Table Light=
"/>
  <w:LsdException Locked=3D"false" Priority=3D"46" Name=3D"Grid Table 1 Lig=
ht"/>
  <w:LsdException Locked=3D"false" Priority=3D"47" Name=3D"Grid Table 2"/>
  <w:LsdException Locked=3D"false" Priority=3D"48" Name=3D"Grid Table 3"/>
  <w:LsdException Locked=3D"false" Priority=3D"49" Name=3D"Grid Table 4"/>
  <w:LsdException Locked=3D"false" Priority=3D"50" Name=3D"Grid Table 5 Dar=
k"/>
  <w:LsdException Locked=3D"false" Priority=3D"51" Name=3D"Grid Table 6 Col=
orful"/>
  <w:LsdException Locked=3D"false" Priority=3D"52" Name=3D"Grid Table 7 Col=
orful"/>
  <w:LsdException Locked=3D"false" Priority=3D"46"
   Name=3D"Grid Table 1 Light Accent 1"/>
  <w:LsdException Locked=3D"false" Priority=3D"47" Name=3D"Grid Table 2 Acc=
ent 1"/>
  <w:LsdException Locked=3D"false" Priority=3D"48" Name=3D"Grid Table 3 Acc=
ent 1"/>
  <w:LsdException Locked=3D"false" Priority=3D"49" Name=3D"Grid Table 4 Acc=
ent 1"/>
  <w:LsdException Locked=3D"false" Priority=3D"50" Name=3D"Grid Table 5 Dar=
k Accent 1"/>
  <w:LsdException Locked=3D"false" Priority=3D"51"
   Name=3D"Grid Table 6 Colorful Accent 1"/>
  <w:LsdException Locked=3D"false" Priority=3D"52"
   Name=3D"Grid Table 7 Colorful Accent 1"/>
  <w:LsdException Locked=3D"false" Priority=3D"46"
   Name=3D"Grid Table 1 Light Accent 2"/>
  <w:LsdException Locked=3D"false" Priority=3D"47" Name=3D"Grid Table 2 Acc=
ent 2"/>
  <w:LsdException Locked=3D"false" Priority=3D"48" Name=3D"Grid Table 3 Acc=
ent 2"/>
  <w:LsdException Locked=3D"false" Priority=3D"49" Name=3D"Grid Table 4 Acc=
ent 2"/>
  <w:LsdException Locked=3D"false" Priority=3D"50" Name=3D"Grid Table 5 Dar=
k Accent 2"/>
  <w:LsdException Locked=3D"false" Priority=3D"51"
   Name=3D"Grid Table 6 Colorful Accent 2"/>
  <w:LsdException Locked=3D"false" Priority=3D"52"
   Name=3D"Grid Table 7 Colorful Accent 2"/>
  <w:LsdException Locked=3D"false" Priority=3D"46"
   Name=3D"Grid Table 1 Light Accent 3"/>
  <w:LsdException Locked=3D"false" Priority=3D"47" Name=3D"Grid Table 2 Acc=
ent 3"/>
  <w:LsdException Locked=3D"false" Priority=3D"48" Name=3D"Grid Table 3 Acc=
ent 3"/>
  <w:LsdException Locked=3D"false" Priority=3D"49" Name=3D"Grid Table 4 Acc=
ent 3"/>
  <w:LsdException Locked=3D"false" Priority=3D"50" Name=3D"Grid Table 5 Dar=
k Accent 3"/>
  <w:LsdException Locked=3D"false" Priority=3D"51"
   Name=3D"Grid Table 6 Colorful Accent 3"/>
  <w:LsdException Locked=3D"false" Priority=3D"52"
   Name=3D"Grid Table 7 Colorful Accent 3"/>
  <w:LsdException Locked=3D"false" Priority=3D"46"
   Name=3D"Grid Table 1 Light Accent 4"/>
  <w:LsdException Locked=3D"false" Priority=3D"47" Name=3D"Grid Table 2 Acc=
ent 4"/>
  <w:LsdException Locked=3D"false" Priority=3D"48" Name=3D"Grid Table 3 Acc=
ent 4"/>
  <w:LsdException Locked=3D"false" Priority=3D"49" Name=3D"Grid Table 4 Acc=
ent 4"/>
  <w:LsdException Locked=3D"false" Priority=3D"50" Name=3D"Grid Table 5 Dar=
k Accent 4"/>
  <w:LsdException Locked=3D"false" Priority=3D"51"
   Name=3D"Grid Table 6 Colorful Accent 4"/>
  <w:LsdException Locked=3D"false" Priority=3D"52"
   Name=3D"Grid Table 7 Colorful Accent 4"/>
  <w:LsdException Locked=3D"false" Priority=3D"46"
   Name=3D"Grid Table 1 Light Accent 5"/>
  <w:LsdException Locked=3D"false" Priority=3D"47" Name=3D"Grid Table 2 Acc=
ent 5"/>
  <w:LsdException Locked=3D"false" Priority=3D"48" Name=3D"Grid Table 3 Acc=
ent 5"/>
  <w:LsdException Locked=3D"false" Priority=3D"49" Name=3D"Grid Table 4 Acc=
ent 5"/>
  <w:LsdException Locked=3D"false" Priority=3D"50" Name=3D"Grid Table 5 Dar=
k Accent 5"/>
  <w:LsdException Locked=3D"false" Priority=3D"51"
   Name=3D"Grid Table 6 Colorful Accent 5"/>
  <w:LsdException Locked=3D"false" Priority=3D"52"
   Name=3D"Grid Table 7 Colorful Accent 5"/>
  <w:LsdException Locked=3D"false" Priority=3D"46"
   Name=3D"Grid Table 1 Light Accent 6"/>
  <w:LsdException Locked=3D"false" Priority=3D"47" Name=3D"Grid Table 2 Acc=
ent 6"/>
  <w:LsdException Locked=3D"false" Priority=3D"48" Name=3D"Grid Table 3 Acc=
ent 6"/>
  <w:LsdException Locked=3D"false" Priority=3D"49" Name=3D"Grid Table 4 Acc=
ent 6"/>
  <w:LsdException Locked=3D"false" Priority=3D"50" Name=3D"Grid Table 5 Dar=
k Accent 6"/>
  <w:LsdException Locked=3D"false" Priority=3D"51"
   Name=3D"Grid Table 6 Colorful Accent 6"/>
  <w:LsdException Locked=3D"false" Priority=3D"52"
   Name=3D"Grid Table 7 Colorful Accent 6"/>
  <w:LsdException Locked=3D"false" Priority=3D"46" Name=3D"List Table 1 Lig=
ht"/>
  <w:LsdException Locked=3D"false" Priority=3D"47" Name=3D"List Table 2"/>
  <w:LsdException Locked=3D"false" Priority=3D"48" Name=3D"List Table 3"/>
  <w:LsdException Locked=3D"false" Priority=3D"49" Name=3D"List Table 4"/>
  <w:LsdException Locked=3D"false" Priority=3D"50" Name=3D"List Table 5 Dar=
k"/>
  <w:LsdException Locked=3D"false" Priority=3D"51" Name=3D"List Table 6 Col=
orful"/>
  <w:LsdException Locked=3D"false" Priority=3D"52" Name=3D"List Table 7 Col=
orful"/>
  <w:LsdException Locked=3D"false" Priority=3D"46"
   Name=3D"List Table 1 Light Accent 1"/>
  <w:LsdException Locked=3D"false" Priority=3D"47" Name=3D"List Table 2 Acc=
ent 1"/>
  <w:LsdException Locked=3D"false" Priority=3D"48" Name=3D"List Table 3 Acc=
ent 1"/>
  <w:LsdException Locked=3D"false" Priority=3D"49" Name=3D"List Table 4 Acc=
ent 1"/>
  <w:LsdException Locked=3D"false" Priority=3D"50" Name=3D"List Table 5 Dar=
k Accent 1"/>
  <w:LsdException Locked=3D"false" Priority=3D"51"
   Name=3D"List Table 6 Colorful Accent 1"/>
  <w:LsdException Locked=3D"false" Priority=3D"52"
   Name=3D"List Table 7 Colorful Accent 1"/>
  <w:LsdException Locked=3D"false" Priority=3D"46"
   Name=3D"List Table 1 Light Accent 2"/>
  <w:LsdException Locked=3D"false" Priority=3D"47" Name=3D"List Table 2 Acc=
ent 2"/>
  <w:LsdException Locked=3D"false" Priority=3D"48" Name=3D"List Table 3 Acc=
ent 2"/>
  <w:LsdException Locked=3D"false" Priority=3D"49" Name=3D"List Table 4 Acc=
ent 2"/>
  <w:LsdException Locked=3D"false" Priority=3D"50" Name=3D"List Table 5 Dar=
k Accent 2"/>
  <w:LsdException Locked=3D"false" Priority=3D"51"
   Name=3D"List Table 6 Colorful Accent 2"/>
  <w:LsdException Locked=3D"false" Priority=3D"52"
   Name=3D"List Table 7 Colorful Accent 2"/>
  <w:LsdException Locked=3D"false" Priority=3D"46"
   Name=3D"List Table 1 Light Accent 3"/>
  <w:LsdException Locked=3D"false" Priority=3D"47" Name=3D"List Table 2 Acc=
ent 3"/>
  <w:LsdException Locked=3D"false" Priority=3D"48" Name=3D"List Table 3 Acc=
ent 3"/>
  <w:LsdException Locked=3D"false" Priority=3D"49" Name=3D"List Table 4 Acc=
ent 3"/>
  <w:LsdException Locked=3D"false" Priority=3D"50" Name=3D"List Table 5 Dar=
k Accent 3"/>
  <w:LsdException Locked=3D"false" Priority=3D"51"
   Name=3D"List Table 6 Colorful Accent 3"/>
  <w:LsdException Locked=3D"false" Priority=3D"52"
   Name=3D"List Table 7 Colorful Accent 3"/>
  <w:LsdException Locked=3D"false" Priority=3D"46"
   Name=3D"List Table 1 Light Accent 4"/>
  <w:LsdException Locked=3D"false" Priority=3D"47" Name=3D"List Table 2 Acc=
ent 4"/>
  <w:LsdException Locked=3D"false" Priority=3D"48" Name=3D"List Table 3 Acc=
ent 4"/>
  <w:LsdException Locked=3D"false" Priority=3D"49" Name=3D"List Table 4 Acc=
ent 4"/>
  <w:LsdException Locked=3D"false" Priority=3D"50" Name=3D"List Table 5 Dar=
k Accent 4"/>
  <w:LsdException Locked=3D"false" Priority=3D"51"
   Name=3D"List Table 6 Colorful Accent 4"/>
  <w:LsdException Locked=3D"false" Priority=3D"52"
   Name=3D"List Table 7 Colorful Accent 4"/>
  <w:LsdException Locked=3D"false" Priority=3D"46"
   Name=3D"List Table 1 Light Accent 5"/>
  <w:LsdException Locked=3D"false" Priority=3D"47" Name=3D"List Table 2 Acc=
ent 5"/>
  <w:LsdException Locked=3D"false" Priority=3D"48" Name=3D"List Table 3 Acc=
ent 5"/>
  <w:LsdException Locked=3D"false" Priority=3D"49" Name=3D"List Table 4 Acc=
ent 5"/>
  <w:LsdException Locked=3D"false" Priority=3D"50" Name=3D"List Table 5 Dar=
k Accent 5"/>
  <w:LsdException Locked=3D"false" Priority=3D"51"
   Name=3D"List Table 6 Colorful Accent 5"/>
  <w:LsdException Locked=3D"false" Priority=3D"52"
   Name=3D"List Table 7 Colorful Accent 5"/>
  <w:LsdException Locked=3D"false" Priority=3D"46"
   Name=3D"List Table 1 Light Accent 6"/>
  <w:LsdException Locked=3D"false" Priority=3D"47" Name=3D"List Table 2 Acc=
ent 6"/>
  <w:LsdException Locked=3D"false" Priority=3D"48" Name=3D"List Table 3 Acc=
ent 6"/>
  <w:LsdException Locked=3D"false" Priority=3D"49" Name=3D"List Table 4 Acc=
ent 6"/>
  <w:LsdException Locked=3D"false" Priority=3D"50" Name=3D"List Table 5 Dar=
k Accent 6"/>
  <w:LsdException Locked=3D"false" Priority=3D"51"
   Name=3D"List Table 6 Colorful Accent 6"/>
  <w:LsdException Locked=3D"false" Priority=3D"52"
   Name=3D"List Table 7 Colorful Accent 6"/>
  <w:LsdException Locked=3D"false" SemiHidden=3D"true" UnhideWhenUsed=3D"tr=
ue"
   Name=3D"Mention"/>
  <w:LsdException Locked=3D"false" SemiHidden=3D"true" UnhideWhenUsed=3D"tr=
ue"
   Name=3D"Smart Hyperlink"/>
  <w:LsdException Locked=3D"false" SemiHidden=3D"true" UnhideWhenUsed=3D"tr=
ue"
   Name=3D"Hashtag"/>
  <w:LsdException Locked=3D"false" SemiHidden=3D"true" UnhideWhenUsed=3D"tr=
ue"
   Name=3D"Unresolved Mention"/>
  <w:LsdException Locked=3D"false" SemiHidden=3D"true" UnhideWhenUsed=3D"tr=
ue"
   Name=3D"Smart Link"/>
 </w:LatentStyles>
</xml><![endif]-->
<style>
<!--
 /* Font Definitions */
 @font-face
	{font-family:Wingdings;
	panose-1:5 0 0 0 0 0 0 0 0 0;
	mso-font-charset:2;
	mso-generic-font-family:auto;
	mso-font-pitch:variable;
	mso-font-signature:0 268435456 0 0 -2147483648 0;}
@font-face
	{font-family:宋体;
	panose-1:2 1 6 0 3 1 1 1 1 1;
	mso-font-alt:SimSun;
	mso-font-charset:134;
	mso-generic-font-family:auto;
	mso-font-pitch:variable;
	mso-font-signature:3 680460288 22 0 262145 0;}
@font-face
	{font-family:"Cordia New";
	panose-1:2 11 3 4 2 2 2 2 2 4;
	mso-font-charset:222;
	mso-generic-font-family:swiss;
	mso-font-pitch:variable;
	mso-font-signature:-2130706429 0 0 0 65537 0;}
@font-face
	{font-family:Shruti;
	panose-1:2 0 5 0 0 0 0 0 0 0;
	mso-font-charset:0;
	mso-generic-font-family:swiss;
	mso-font-pitch:variable;
	mso-font-signature:262147 0 0 0 1 0;}
@font-face
	{font-family:"Cambria Math";
	panose-1:2 4 5 3 5 4 6 3 2 4;
	mso-font-charset:0;
	mso-generic-font-family:roman;
	mso-font-pitch:variable;
	mso-font-signature:3 0 0 0 1 0;}
@font-face
	{font-family:Calibri;
	panose-1:2 15 5 2 2 2 4 3 2 4;
	mso-font-charset:0;
	mso-generic-font-family:swiss;
	mso-font-pitch:variable;
	mso-font-signature:-469750017 -1073732485 9 0 511 0;}
@font-face
	{font-family:"Palatino Linotype";
	panose-1:2 4 5 2 5 5 5 3 3 4;
	mso-font-charset:0;
	mso-generic-font-family:roman;
	mso-font-pitch:variable;
	mso-font-signature:-536870265 1073741843 0 0 415 0;}
@font-face
	{font-family:Tahoma;
	panose-1:2 11 6 4 3 5 4 4 2 4;
	mso-font-charset:0;
	mso-generic-font-family:swiss;
	mso-font-pitch:variable;
	mso-font-signature:-520081665 -1073717157 41 0 66047 0;}
@font-face
	{font-family:"\@宋体";
	panose-1:2 1 6 0 3 1 1 1 1 1;
	mso-font-charset:134;
	mso-generic-font-family:auto;
	mso-font-pitch:variable;
	mso-font-signature:3 680460288 22 0 262145 0;}
 /* Style Definitions */
 p.MsoNormal, li.MsoNormal, div.MsoNormal
	{mso-style-unhide:no;
	mso-style-qformat:yes;
	mso-style-parent:"";
	margin:0cm;
	text-align:justify;
	text-justify:inter-ideograph;
	line-height:13.0pt;
	mso-pagination:widow-orphan;
	font-size:10.0pt;
	font-family:"Palatino Linotype",serif;
	mso-fareast-font-family:宋体;
	mso-fareast-theme-font:minor-fareast;
	mso-bidi-font-family:"Times New Roman";
	color:black;
	mso-no-proof:yes;}
h1
	{mso-style-name:"Heading 1\,x";
	mso-style-unhide:no;
	mso-style-qformat:yes;
	mso-style-link:"Heading 1 Char\,x Char";
	mso-style-next:Normal;
	margin-top:12.0pt;
	margin-right:0cm;
	margin-bottom:0cm;
	margin-left:0cm;
	text-align:justify;
	text-justify:inter-ideograph;
	line-height:13.0pt;
	mso-pagination:widow-orphan;
	mso-outline-level:1;
	font-size:10.0pt;
	font-family:"Arial",sans-serif;
	mso-bidi-font-family:"Times New Roman";
	color:black;
	mso-font-kerning:0pt;
	font-weight:bold;
	mso-bidi-font-weight:normal;
	mso-no-proof:yes;
	text-decoration:underline;
	text-underline:single;}
h2
	{mso-style-unhide:no;
	mso-style-qformat:yes;
	mso-style-link:"Heading 2 Char";
	mso-style-next:Normal;
	margin-top:6.0pt;
	margin-right:0cm;
	margin-bottom:0cm;
	margin-left:0cm;
	text-align:justify;
	text-justify:inter-ideograph;
	line-height:13.0pt;
	mso-pagination:widow-orphan;
	mso-outline-level:2;
	font-size:10.0pt;
	font-family:"Arial",sans-serif;
	mso-bidi-font-family:"Angsana New";
	mso-bidi-theme-font:major-bidi;
	color:black;
	font-weight:bold;
	mso-bidi-font-weight:normal;
	mso-no-proof:yes;}
h3
	{mso-style-unhide:no;
	mso-style-qformat:yes;
	mso-style-link:"Heading 3 Char";
	mso-style-next:Normal;
	margin-top:0cm;
	margin-right:0cm;
	margin-bottom:0cm;
	margin-left:18.0pt;
	text-align:justify;
	text-justify:inter-ideograph;
	line-height:13.0pt;
	mso-pagination:widow-orphan;
	mso-outline-level:3;
	font-size:10.0pt;
	font-family:"Palatino Linotype",serif;
	color:black;
	font-weight:bold;
	mso-bidi-font-weight:normal;
	mso-no-proof:yes;}
h4
	{mso-style-unhide:no;
	mso-style-qformat:yes;
	mso-style-link:"Heading 4 Char";
	mso-style-next:Normal;
	margin-top:12.0pt;
	margin-right:0cm;
	margin-bottom:0cm;
	margin-left:45.35pt;
	text-align:justify;
	text-justify:inter-ideograph;
	text-indent:-45.35pt;
	line-height:24.0pt;
	mso-pagination:widow-orphan lines-together;
	page-break-after:avoid;
	mso-outline-level:4;
	font-size:10.0pt;
	font-family:"Arial",sans-serif;
	mso-bidi-font-family:"Angsana New";
	mso-bidi-theme-font:major-bidi;
	color:black;
	font-weight:bold;
	mso-bidi-font-weight:normal;
	mso-no-proof:yes;}
h5
	{mso-style-unhide:no;
	mso-style-qformat:yes;
	mso-style-link:"Heading 5 Char";
	mso-style-next:Normal;
	margin-top:0cm;
	margin-right:0cm;
	margin-bottom:0cm;
	margin-left:35.3pt;
	text-align:justify;
	text-justify:inter-ideograph;
	line-height:13.0pt;
	mso-pagination:widow-orphan;
	mso-outline-level:5;
	font-size:10.0pt;
	font-family:"Palatino Linotype",serif;
	color:black;
	font-weight:bold;
	mso-bidi-font-weight:normal;
	mso-no-proof:yes;}
h6
	{mso-style-unhide:no;
	mso-style-qformat:yes;
	mso-style-link:"Heading 6 Char";
	mso-style-next:Normal;
	margin-top:0cm;
	margin-right:0cm;
	margin-bottom:0cm;
	margin-left:35.3pt;
	text-align:justify;
	text-justify:inter-ideograph;
	line-height:13.0pt;
	mso-pagination:widow-orphan;
	mso-outline-level:6;
	font-size:10.0pt;
	font-family:"Palatino Linotype",serif;
	mso-bidi-font-family:"Angsana New";
	mso-bidi-theme-font:major-bidi;
	color:black;
	font-weight:normal;
	mso-no-proof:yes;
	text-decoration:underline;
	text-underline:single;}
p.MsoHeading7, li.MsoHeading7, div.MsoHeading7
	{mso-style-unhide:no;
	mso-style-qformat:yes;
	mso-style-link:"Heading 7 Char";
	mso-style-next:Normal;
	margin-top:0cm;
	margin-right:0cm;
	margin-bottom:0cm;
	margin-left:35.3pt;
	text-align:justify;
	text-justify:inter-ideograph;
	line-height:13.0pt;
	mso-pagination:widow-orphan;
	mso-outline-level:7;
	font-size:10.0pt;
	font-family:"Palatino Linotype",serif;
	mso-fareast-font-family:宋体;
	mso-fareast-theme-font:minor-fareast;
	mso-bidi-font-family:"Times New Roman";
	color:black;
	font-style:italic;
	mso-bidi-font-style:normal;
	mso-no-proof:yes;}
p.MsoHeading8, li.MsoHeading8, div.MsoHeading8
	{mso-style-unhide:no;
	mso-style-qformat:yes;
	mso-style-link:"Heading 8 Char";
	mso-style-next:Normal;
	margin-top:0cm;
	margin-right:0cm;
	margin-bottom:0cm;
	margin-left:35.3pt;
	text-align:justify;
	text-justify:inter-ideograph;
	line-height:13.0pt;
	mso-pagination:widow-orphan;
	mso-outline-level:8;
	font-size:10.0pt;
	font-family:"Palatino Linotype",serif;
	mso-fareast-font-family:宋体;
	mso-fareast-theme-font:minor-fareast;
	mso-bidi-font-family:"Angsana New";
	mso-bidi-theme-font:major-bidi;
	color:black;
	font-style:italic;
	mso-bidi-font-style:normal;
	mso-no-proof:yes;}
p.MsoHeading9, li.MsoHeading9, div.MsoHeading9
	{mso-style-unhide:no;
	mso-style-qformat:yes;
	mso-style-link:"Heading 9 Char";
	mso-style-next:Normal;
	margin-top:0cm;
	margin-right:0cm;
	margin-bottom:0cm;
	margin-left:35.3pt;
	text-align:justify;
	text-justify:inter-ideograph;
	line-height:13.0pt;
	mso-pagination:widow-orphan;
	mso-outline-level:9;
	font-size:10.0pt;
	font-family:"Palatino Linotype",serif;
	mso-fareast-font-family:宋体;
	mso-fareast-theme-font:minor-fareast;
	mso-bidi-font-family:"Angsana New";
	mso-bidi-theme-font:major-bidi;
	color:black;
	font-style:italic;
	mso-bidi-font-style:normal;
	mso-no-proof:yes;}
p.MsoFootnoteText, li.MsoFootnoteText, div.MsoFootnoteText
	{mso-style-noshow:yes;
	mso-style-link:"Footnote Text Char";
	margin:0cm;
	text-align:justify;
	text-justify:inter-ideograph;
	line-height:normal;
	mso-pagination:widow-orphan;
	font-size:10.0pt;
	font-family:"Palatino Linotype",serif;
	mso-fareast-font-family:宋体;
	mso-fareast-theme-font:minor-fareast;
	mso-bidi-font-family:"Times New Roman";
	color:black;
	mso-no-proof:yes;}
p.MsoCommentText, li.MsoCommentText, div.MsoCommentText
	{mso-style-unhide:no;
	mso-style-link:"Comment Text Char";
	margin:0cm;
	text-align:justify;
	text-justify:inter-ideograph;
	line-height:13.0pt;
	mso-pagination:widow-orphan;
	font-size:10.0pt;
	font-family:"Palatino Linotype",serif;
	mso-fareast-font-family:宋体;
	mso-fareast-theme-font:minor-fareast;
	mso-bidi-font-family:"Times New Roman";
	color:black;
	mso-no-proof:yes;}
p.MsoHeader, li.MsoHeader, div.MsoHeader
	{mso-style-priority:99;
	mso-style-unhide:no;
	mso-style-link:"Header Char";
	margin:0cm;
	text-align:center;
	line-height:12.0pt;
	mso-pagination:widow-orphan;
	tab-stops:center 207.65pt right 415.3pt;
	layout-grid-mode:char;
	border:none;
	mso-border-bottom-alt:solid windowtext .75pt;
	padding:0cm;
	mso-padding-alt:0cm 0cm 1.0pt 0cm;
	font-size:10.0pt;
	mso-bidi-font-size:9.0pt;
	font-family:"Palatino Linotype",serif;
	mso-fareast-font-family:宋体;
	mso-fareast-theme-font:minor-fareast;
	mso-bidi-font-family:"Times New Roman";
	color:black;
	mso-no-proof:yes;}
p.MsoFooter, li.MsoFooter, div.MsoFooter
	{mso-style-priority:99;
	mso-style-unhide:no;
	mso-style-link:"Footer Char";
	margin:0cm;
	text-align:justify;
	text-justify:inter-ideograph;
	line-height:12.0pt;
	mso-pagination:widow-orphan;
	tab-stops:center 207.65pt right 415.3pt;
	layout-grid-mode:char;
	font-size:10.0pt;
	mso-bidi-font-size:9.0pt;
	font-family:"Palatino Linotype",serif;
	mso-fareast-font-family:宋体;
	mso-fareast-theme-font:minor-fareast;
	mso-bidi-font-family:"Times New Roman";
	color:black;
	mso-no-proof:yes;}
span.MsoCommentReference
	{mso-style-unhide:no;
	mso-ansi-font-size:10.5pt;
	mso-bidi-font-size:10.5pt;}
span.MsoLineNumber
	{mso-style-priority:99;
	mso-style-unhide:no;
	mso-style-parent:"";
	mso-ansi-font-size:8.0pt;
	font-family:"Palatino Linotype",serif;
	mso-ascii-font-family:"Palatino Linotype";
	mso-hansi-font-family:"Palatino Linotype";}
span.MsoEndnoteReference
	{mso-style-unhide:no;
	vertical-align:super;}
p.MsoEndnoteText, li.MsoEndnoteText, div.MsoEndnoteText
	{mso-style-noshow:yes;
	mso-style-link:"Endnote Text Char";
	margin:0cm;
	text-align:justify;
	text-justify:inter-ideograph;
	line-height:normal;
	mso-pagination:widow-orphan;
	font-size:10.0pt;
	font-family:"Palatino Linotype",serif;
	mso-fareast-font-family:宋体;
	mso-fareast-theme-font:minor-fareast;
	mso-bidi-font-family:"Times New Roman";
	color:black;
	mso-no-proof:yes;}
p.MsoBodyText, li.MsoBodyText, div.MsoBodyText
	{mso-style-unhide:no;
	mso-style-parent:"";
	mso-style-link:"Body Text Char";
	margin-top:0cm;
	margin-right:0cm;
	margin-bottom:6.0pt;
	margin-left:0cm;
	text-align:justify;
	text-justify:inter-ideograph;
	line-height:17.0pt;
	mso-pagination:widow-orphan;
	font-size:12.0pt;
	mso-bidi-font-size:10.0pt;
	font-family:"Palatino Linotype",serif;
	mso-fareast-font-family:宋体;
	mso-fareast-theme-font:minor-fareast;
	mso-bidi-font-family:"Times New Roman";
	color:black;
	mso-fareast-language:DE;
	mso-no-proof:no;}
a:link, span.MsoHyperlink
	{mso-style-priority:99;
	mso-style-unhide:no;
	mso-style-parent:"";
	color:blue;
	text-decoration:underline;
	text-underline:single;}
a:visited, span.MsoHyperlinkFollowed
	{mso-style-unhide:no;
	color:#954F72;
	mso-themecolor:followedhyperlink;
	text-decoration:underline;
	text-underline:single;}
p
	{mso-style-priority:99;
	mso-style-unhide:no;
	margin:0cm;
	text-align:justify;
	text-justify:inter-ideograph;
	line-height:13.0pt;
	mso-pagination:widow-orphan;
	font-size:10.0pt;
	mso-bidi-font-size:12.0pt;
	font-family:"Palatino Linotype",serif;
	mso-fareast-font-family:宋体;
	mso-fareast-theme-font:minor-fareast;
	mso-bidi-font-family:"Times New Roman";
	color:black;
	mso-no-proof:yes;}
p.MsoCommentSubject, li.MsoCommentSubject, div.MsoCommentSubject
	{mso-style-unhide:no;
	mso-style-parent:"Comment Text";
	mso-style-link:"Comment Subject Char";
	mso-style-next:"Comment Text";
	margin:0cm;
	text-align:justify;
	text-justify:inter-ideograph;
	line-height:13.0pt;
	mso-pagination:widow-orphan;
	font-size:10.0pt;
	font-family:"Palatino Linotype",serif;
	mso-fareast-font-family:宋体;
	mso-fareast-theme-font:minor-fareast;
	mso-bidi-font-family:"Times New Roman";
	color:black;
	font-weight:bold;
	mso-no-proof:yes;}
p.MsoAcetate, li.MsoAcetate, div.MsoAcetate
	{mso-style-priority:99;
	mso-style-unhide:no;
	mso-style-link:"Balloon Text Char";
	margin:0cm;
	text-align:justify;
	text-justify:inter-ideograph;
	line-height:13.0pt;
	mso-pagination:widow-orphan;
	font-size:10.0pt;
	mso-bidi-font-size:9.0pt;
	font-family:"Palatino Linotype",serif;
	mso-fareast-font-family:宋体;
	mso-fareast-theme-font:minor-fareast;
	mso-bidi-font-family:Tahoma;
	color:black;
	mso-no-proof:yes;}
span.MsoPlaceholderText
	{mso-style-noshow:yes;
	mso-style-priority:99;
	mso-style-unhide:no;
	color:gray;}
p.MsoListParagraph, li.MsoListParagraph, div.MsoListParagraph
	{mso-style-priority:34;
	mso-style-unhide:no;
	mso-style-qformat:yes;
	margin:0cm;
	text-align:justify;
	text-justify:inter-ideograph;
	text-indent:21.0pt;
	mso-char-indent-count:2.0;
	line-height:13.0pt;
	mso-pagination:widow-orphan;
	font-size:10.0pt;
	font-family:"Palatino Linotype",serif;
	mso-fareast-font-family:宋体;
	mso-fareast-theme-font:minor-fareast;
	mso-bidi-font-family:"Times New Roman";
	color:black;
	mso-no-proof:yes;}
p.MsoBibliography, li.MsoBibliography, div.MsoBibliography
	{mso-style-noshow:yes;
	mso-style-priority:37;
	mso-style-next:Normal;
	margin:0cm;
	text-align:justify;
	text-justify:inter-ideograph;
	line-height:13.0pt;
	mso-pagination:widow-orphan;
	font-size:10.0pt;
	font-family:"Palatino Linotype",serif;
	mso-fareast-font-family:宋体;
	mso-fareast-theme-font:minor-fareast;
	mso-bidi-font-family:"Times New Roman";
	color:black;
	mso-no-proof:yes;}
span.apple-converted-space
	{mso-style-name:apple-converted-space;
	mso-style-unhide:no;}
p.MDPI11articletype, li.MDPI11articletype, div.MDPI11articletype
	{mso-style-name:"MDPI_1\.1_article_type";
	mso-style-unhide:no;
	mso-style-qformat:yes;
	mso-style-parent:"";
	mso-style-next:Normal;
	margin-top:12.0pt;
	margin-right:0cm;
	margin-bottom:0cm;
	margin-left:0cm;
	text-align:left;
	line-height:normal;
	mso-pagination:widow-orphan;
	layout-grid-mode:char;
	mso-layout-grid-align:none;
	font-size:10.0pt;
	mso-bidi-font-size:11.0pt;
	font-family:"Palatino Linotype",serif;
	mso-fareast-font-family:"Times New Roman";
	mso-bidi-font-family:"Times New Roman";
	color:black;
	mso-fareast-language:DE;
	mso-bidi-language:EN-US;
	layout-grid-mode:line;
	font-style:italic;
	mso-bidi-font-style:normal;
	mso-no-proof:no;}
p.MDPI12title, li.MDPI12title, div.MDPI12title
	{mso-style-name:"MDPI_1\.2_title";
	mso-style-unhide:no;
	mso-style-qformat:yes;
	mso-style-parent:"";
	mso-style-next:Normal;
	margin-top:0cm;
	margin-right:0cm;
	margin-bottom:12.0pt;
	margin-left:0cm;
	text-align:left;
	mso-line-height-alt:12.0pt;
	mso-pagination:widow-orphan;
	layout-grid-mode:char;
	mso-layout-grid-align:none;
	font-size:18.0pt;
	mso-bidi-font-size:10.0pt;
	font-family:"Palatino Linotype",serif;
	mso-fareast-font-family:"Times New Roman";
	mso-bidi-font-family:"Times New Roman";
	color:black;
	mso-fareast-language:DE;
	mso-bidi-language:EN-US;
	layout-grid-mode:line;
	font-weight:bold;
	mso-bidi-font-weight:normal;
	mso-no-proof:no;}
p.MDPI13authornames, li.MDPI13authornames, div.MDPI13authornames
	{mso-style-name:"MDPI_1\.3_authornames";
	mso-style-unhide:no;
	mso-style-qformat:yes;
	mso-style-parent:"";
	mso-style-next:Normal;
	margin-top:0cm;
	margin-right:0cm;
	margin-bottom:18.0pt;
	margin-left:0cm;
	text-align:left;
	line-height:13.0pt;
	mso-pagination:widow-orphan;
	layout-grid-mode:char;
	mso-layout-grid-align:none;
	font-size:10.0pt;
	mso-bidi-font-size:11.0pt;
	font-family:"Palatino Linotype",serif;
	mso-fareast-font-family:"Times New Roman";
	mso-bidi-font-family:"Times New Roman";
	color:black;
	mso-fareast-language:DE;
	mso-bidi-language:EN-US;
	font-weight:bold;
	mso-bidi-font-weight:normal;
	mso-no-proof:no;}
p.MDPI14history, li.MDPI14history, div.MDPI14history
	{mso-style-name:"MDPI_1\.4_history";
	mso-style-unhide:no;
	mso-style-qformat:yes;
	mso-style-next:Normal;
	margin-top:0cm;
	margin-right:5.65pt;
	margin-bottom:0cm;
	margin-left:0cm;
	text-align:left;
	line-height:12.0pt;
	mso-pagination:widow-orphan;
	layout-grid-mode:char;
	mso-layout-grid-align:none;
	font-size:7.0pt;
	mso-bidi-font-size:10.0pt;
	font-family:"Palatino Linotype",serif;
	mso-fareast-font-family:"Times New Roman";
	mso-bidi-font-family:"Times New Roman";
	color:black;
	mso-fareast-language:DE;
	mso-bidi-language:EN-US;
	mso-no-proof:no;}
p.MDPI15academiceditor, li.MDPI15academiceditor, div.MDPI15academiceditor
	{mso-style-name:"MDPI_1\.5_academic_editor";
	mso-style-unhide:no;
	mso-style-qformat:yes;
	mso-style-parent:"";
	margin-top:12.0pt;
	margin-right:5.65pt;
	margin-bottom:0cm;
	margin-left:0cm;
	text-align:left;
	line-height:12.0pt;
	mso-pagination:widow-orphan;
	layout-grid-mode:char;
	mso-layout-grid-align:none;
	font-size:7.0pt;
	mso-bidi-font-size:11.0pt;
	font-family:"Palatino Linotype",serif;
	mso-fareast-font-family:"Times New Roman";
	mso-bidi-font-family:"Times New Roman";
	color:black;
	mso-fareast-language:DE;
	mso-bidi-language:EN-US;
	mso-no-proof:no;}
p.MDPI16affiliation, li.MDPI16affiliation, div.MDPI16affiliation
	{mso-style-name:"MDPI_1\.6_affiliation";
	mso-style-unhide:no;
	mso-style-qformat:yes;
	mso-style-parent:"";
	margin-top:0cm;
	margin-right:0cm;
	margin-bottom:0cm;
	margin-left:140.3pt;
	text-align:left;
	text-indent:-9.9pt;
	line-height:10.0pt;
	mso-pagination:widow-orphan;
	layout-grid-mode:char;
	mso-layout-grid-align:none;
	font-size:8.0pt;
	mso-bidi-font-size:9.0pt;
	font-family:"Palatino Linotype",serif;
	mso-fareast-font-family:"Times New Roman";
	mso-bidi-font-family:"Times New Roman";
	color:black;
	mso-fareast-language:DE;
	mso-bidi-language:EN-US;
	mso-no-proof:no;}
p.MDPI17abstract, li.MDPI17abstract, div.MDPI17abstract
	{mso-style-name:"MDPI_1\.7_abstract";
	mso-style-unhide:no;
	mso-style-qformat:yes;
	mso-style-parent:"";
	mso-style-next:Normal;
	margin-top:12.0pt;
	margin-right:0cm;
	margin-bottom:0cm;
	margin-left:130.4pt;
	text-align:justify;
	text-justify:inter-ideograph;
	line-height:13.0pt;
	mso-pagination:widow-orphan;
	layout-grid-mode:char;
	mso-layout-grid-align:none;
	font-size:9.0pt;
	mso-bidi-font-size:11.0pt;
	font-family:"Palatino Linotype",serif;
	mso-fareast-font-family:"Times New Roman";
	mso-bidi-font-family:"Times New Roman";
	color:black;
	mso-fareast-language:DE;
	mso-bidi-language:EN-US;
	mso-no-proof:no;}
p.MDPI18keywords, li.MDPI18keywords, div.MDPI18keywords
	{mso-style-name:"MDPI_1\.8_keywords";
	mso-style-unhide:no;
	mso-style-qformat:yes;
	mso-style-parent:"";
	mso-style-next:Normal;
	margin-top:12.0pt;
	margin-right:0cm;
	margin-bottom:0cm;
	margin-left:130.4pt;
	text-align:justify;
	text-justify:inter-ideograph;
	line-height:13.0pt;
	mso-pagination:widow-orphan;
	layout-grid-mode:char;
	mso-layout-grid-align:none;
	font-size:9.0pt;
	mso-bidi-font-size:11.0pt;
	font-family:"Palatino Linotype",serif;
	mso-fareast-font-family:"Times New Roman";
	mso-bidi-font-family:"Times New Roman";
	color:black;
	mso-fareast-language:DE;
	mso-bidi-language:EN-US;
	layout-grid-mode:line;
	mso-no-proof:no;}
p.MDPI19classification, li.MDPI19classification, div.MDPI19classification
	{mso-style-name:"MDPI_1\.9_classification";
	mso-style-unhide:no;
	mso-style-qformat:yes;
	mso-style-parent:"";
	margin-top:12.0pt;
	margin-right:0cm;
	margin-bottom:0cm;
	margin-left:5.65pt;
	text-align:justify;
	text-justify:inter-ideograph;
	line-height:13.0pt;
	mso-pagination:widow-orphan;
	font-size:10.0pt;
	mso-bidi-font-size:11.0pt;
	font-family:"Palatino Linotype",serif;
	mso-fareast-font-family:"Times New Roman";
	mso-bidi-font-family:"Times New Roman";
	color:black;
	mso-fareast-language:DE;
	mso-bidi-language:EN-US;
	font-weight:bold;
	mso-bidi-font-weight:normal;
	mso-no-proof:no;}
p.MDPI19line, li.MDPI19line, div.MDPI19line
	{mso-style-name:"MDPI_1\.9_line";
	mso-style-unhide:no;
	mso-style-qformat:yes;
	mso-style-parent:"";
	margin-top:0cm;
	margin-right:0cm;
	margin-bottom:24.0pt;
	margin-left:130.4pt;
	text-align:justify;
	text-justify:inter-ideograph;
	line-height:13.0pt;
	mso-pagination:widow-orphan;
	layout-grid-mode:char;
	mso-layout-grid-align:none;
	border:none;
	mso-border-bottom-alt:solid windowtext .5pt;
	padding:0cm;
	mso-padding-alt:0cm 0cm 1.0pt 0cm;
	font-size:10.0pt;
	mso-bidi-font-size:12.0pt;
	font-family:"Palatino Linotype",serif;
	mso-fareast-font-family:"Times New Roman";
	mso-bidi-font-family:"Cordia New";
	color:black;
	mso-fareast-language:DE;
	mso-bidi-language:EN-US;
	mso-no-proof:no;}
p.MDPI21heading1, li.MDPI21heading1, div.MDPI21heading1
	{mso-style-name:"MDPI_2\.1_heading1";
	mso-style-unhide:no;
	mso-style-qformat:yes;
	mso-style-parent:"";
	margin-top:12.0pt;
	margin-right:0cm;
	margin-bottom:3.0pt;
	margin-left:130.4pt;
	text-align:left;
	line-height:95%;
	mso-pagination:widow-orphan;
	mso-outline-level:1;
	layout-grid-mode:char;
	mso-layout-grid-align:none;
	font-size:10.0pt;
	mso-bidi-font-size:11.0pt;
	font-family:"Palatino Linotype",serif;
	mso-fareast-font-family:"Times New Roman";
	mso-bidi-font-family:"Times New Roman";
	color:black;
	mso-fareast-language:DE;
	mso-bidi-language:EN-US;
	layout-grid-mode:line;
	font-weight:bold;
	mso-bidi-font-weight:normal;
	mso-no-proof:no;}
span.Heading2Char
	{mso-style-name:"Heading 2 Char";
	mso-style-unhide:no;
	mso-style-locked:yes;
	mso-style-link:"Heading 2";
	font-family:"Arial",sans-serif;
	mso-ascii-font-family:Arial;
	mso-hansi-font-family:Arial;
	mso-bidi-font-family:"Angsana New";
	mso-bidi-theme-font:major-bidi;
	font-weight:bold;
	mso-bidi-font-weight:normal;}
span.Heading1Char
	{mso-style-name:"Heading 1 Char\,x Char";
	mso-style-unhide:no;
	mso-style-locked:yes;
	mso-style-link:"Heading 1\,x";
	font-family:"Arial",sans-serif;
	mso-ascii-font-family:Arial;
	mso-hansi-font-family:Arial;
	font-weight:bold;
	mso-bidi-font-weight:normal;
	text-decoration:underline;
	text-underline:single;}
span.Heading3Char
	{mso-style-name:"Heading 3 Char";
	mso-style-unhide:no;
	mso-style-locked:yes;
	mso-style-link:"Heading 3";
	font-weight:bold;
	mso-bidi-font-weight:normal;}
span.Heading4Char
	{mso-style-name:"Heading 4 Char";
	mso-style-unhide:no;
	mso-style-locked:yes;
	mso-style-link:"Heading 4";
	font-family:"Arial",sans-serif;
	mso-ascii-font-family:Arial;
	mso-hansi-font-family:Arial;
	mso-bidi-font-family:"Angsana New";
	mso-bidi-theme-font:major-bidi;
	font-weight:bold;
	mso-bidi-font-weight:normal;}
span.Heading5Char
	{mso-style-name:"Heading 5 Char";
	mso-style-unhide:no;
	mso-style-locked:yes;
	mso-style-link:"Heading 5";
	font-weight:bold;
	mso-bidi-font-weight:normal;}
span.Heading6Char
	{mso-style-name:"Heading 6 Char";
	mso-style-unhide:no;
	mso-style-locked:yes;
	mso-style-link:"Heading 6";
	font-family:"Angsana New",serif;
	mso-bidi-font-family:"Angsana New";
	mso-bidi-theme-font:major-bidi;
	text-decoration:underline;
	text-underline:single;}
span.Heading7Char
	{mso-style-name:"Heading 7 Char";
	mso-style-unhide:no;
	mso-style-locked:yes;
	mso-style-link:"Heading 7";
	font-style:italic;
	mso-bidi-font-style:normal;}
span.Heading8Char
	{mso-style-name:"Heading 8 Char";
	mso-style-unhide:no;
	mso-style-locked:yes;
	mso-style-link:"Heading 8";
	font-family:"Angsana New",serif;
	mso-bidi-font-family:"Angsana New";
	mso-bidi-theme-font:major-bidi;
	font-style:italic;
	mso-bidi-font-style:normal;}
span.Heading9Char
	{mso-style-name:"Heading 9 Char";
	mso-style-unhide:no;
	mso-style-locked:yes;
	mso-style-link:"Heading 9";
	font-family:"Angsana New",serif;
	mso-bidi-font-family:"Angsana New";
	mso-bidi-theme-font:major-bidi;
	font-style:italic;
	mso-bidi-font-style:normal;}
span.FootnoteTextChar
	{mso-style-name:"Footnote Text Char";
	mso-style-noshow:yes;
	mso-style-unhide:no;
	mso-style-locked:yes;
	mso-style-link:"Footnote Text";}
span.BalloonTextChar
	{mso-style-name:"Balloon Text Char";
	mso-style-priority:99;
	mso-style-unhide:no;
	mso-style-locked:yes;
	mso-style-link:"Balloon Text";
	mso-bidi-font-size:9.0pt;
	font-family:"Tahoma",sans-serif;
	mso-bidi-font-family:Tahoma;}
span.CommentTextChar
	{mso-style-name:"Comment Text Char";
	mso-style-unhide:no;
	mso-style-locked:yes;
	mso-style-link:"Comment Text";}
span.CommentSubjectChar
	{mso-style-name:"Comment Subject Char";
	mso-style-unhide:no;
	mso-style-locked:yes;
	mso-style-parent:"Comment Text Char";
	mso-style-link:"Comment Subject";
	font-weight:bold;}
span.EndnoteTextChar
	{mso-style-name:"Endnote Text Char";
	mso-style-noshow:yes;
	mso-style-unhide:no;
	mso-style-locked:yes;
	mso-style-link:"Endnote Text";}
span.FooterChar
	{mso-style-name:"Footer Char";
	mso-style-priority:99;
	mso-style-unhide:no;
	mso-style-locked:yes;
	mso-style-link:Footer;
	mso-bidi-font-size:9.0pt;}
span.HeaderChar
	{mso-style-name:"Header Char";
	mso-style-priority:99;
	mso-style-unhide:no;
	mso-style-locked:yes;
	mso-style-link:Header;
	mso-bidi-font-size:9.0pt;}
span.BodyTextChar
	{mso-style-name:"Body Text Char";
	mso-style-unhide:no;
	mso-style-locked:yes;
	mso-style-link:"Body Text";
	mso-ansi-font-size:12.0pt;
	mso-fareast-language:DE;}
p.MDPI22heading2, li.MDPI22heading2, div.MDPI22heading2
	{mso-style-name:"MDPI_2\.2_heading2";
	mso-style-unhide:no;
	mso-style-qformat:yes;
	mso-style-parent:"";
	margin-top:3.0pt;
	margin-right:0cm;
	margin-bottom:3.0pt;
	margin-left:130.4pt;
	text-align:left;
	line-height:95%;
	mso-pagination:widow-orphan;
	mso-outline-level:2;
	layout-grid-mode:char;
	mso-layout-grid-align:none;
	font-size:10.0pt;
	mso-bidi-font-size:11.0pt;
	font-family:"Palatino Linotype",serif;
	mso-fareast-font-family:"Times New Roman";
	mso-bidi-font-family:"Times New Roman";
	color:black;
	mso-fareast-language:DE;
	mso-bidi-language:EN-US;
	layout-grid-mode:line;
	font-style:italic;
	mso-bidi-font-style:normal;
	mso-no-proof:yes;}
p.MDPI23heading3, li.MDPI23heading3, div.MDPI23heading3
	{mso-style-name:"MDPI_2\.3_heading3";
	mso-style-unhide:no;
	mso-style-qformat:yes;
	mso-style-parent:"";
	margin-top:3.0pt;
	margin-right:0cm;
	margin-bottom:3.0pt;
	margin-left:130.4pt;
	text-align:left;
	line-height:95%;
	mso-pagination:widow-orphan;
	mso-outline-level:3;
	layout-grid-mode:char;
	mso-layout-grid-align:none;
	font-size:10.0pt;
	mso-bidi-font-size:11.0pt;
	font-family:"Palatino Linotype",serif;
	mso-fareast-font-family:"Times New Roman";
	mso-bidi-font-family:"Times New Roman";
	color:black;
	mso-fareast-language:DE;
	mso-bidi-language:EN-US;
	layout-grid-mode:line;
	mso-no-proof:no;}
p.MDPI31text, li.MDPI31text, div.MDPI31text
	{mso-style-name:"MDPI_3\.1_text";
	mso-style-unhide:no;
	mso-style-qformat:yes;
	mso-style-parent:"";
	margin-top:0cm;
	margin-right:0cm;
	margin-bottom:0cm;
	margin-left:130.4pt;
	text-align:justify;
	text-justify:inter-ideograph;
	text-indent:21.25pt;
	line-height:95%;
	mso-pagination:widow-orphan;
	layout-grid-mode:char;
	mso-layout-grid-align:none;
	font-size:10.0pt;
	mso-bidi-font-size:11.0pt;
	font-family:"Palatino Linotype",serif;
	mso-fareast-font-family:"Times New Roman";
	mso-bidi-font-family:"Times New Roman";
	color:black;
	mso-fareast-language:DE;
	mso-bidi-language:EN-US;
	layout-grid-mode:line;
	mso-no-proof:no;}
p.MDPI32textnoindent, li.MDPI32textnoindent, div.MDPI32textnoindent
	{mso-style-name:"MDPI_3\.2_text_no_indent";
	mso-style-unhide:no;
	mso-style-qformat:yes;
	mso-style-parent:"MDPI_3\.1_text";
	margin-top:0cm;
	margin-right:0cm;
	margin-bottom:0cm;
	margin-left:130.4pt;
	text-align:justify;
	text-justify:inter-ideograph;
	line-height:95%;
	mso-pagination:widow-orphan;
	layout-grid-mode:char;
	mso-layout-grid-align:none;
	font-size:10.0pt;
	mso-bidi-font-size:11.0pt;
	font-family:"Palatino Linotype",serif;
	mso-fareast-font-family:"Times New Roman";
	mso-bidi-font-family:"Times New Roman";
	color:black;
	mso-fareast-language:DE;
	mso-bidi-language:EN-US;
	layout-grid-mode:line;
	mso-no-proof:no;}
p.MDPI33textspaceafter, li.MDPI33textspaceafter, div.MDPI33textspaceafter
	{mso-style-name:"MDPI_3\.3_text_space_after";
	mso-style-unhide:no;
	mso-style-qformat:yes;
	mso-style-parent:"";
	margin-top:0cm;
	margin-right:0cm;
	margin-bottom:12.0pt;
	margin-left:130.4pt;
	text-align:justify;
	text-justify:inter-ideograph;
	line-height:95%;
	mso-pagination:widow-orphan;
	layout-grid-mode:char;
	mso-layout-grid-align:none;
	font-size:10.0pt;
	mso-bidi-font-size:11.0pt;
	font-family:"Palatino Linotype",serif;
	mso-fareast-font-family:"Times New Roman";
	mso-bidi-font-family:"Times New Roman";
	color:black;
	mso-fareast-language:DE;
	mso-bidi-language:EN-US;
	layout-grid-mode:line;
	mso-no-proof:no;}
p.MDPI34textspacebefore, li.MDPI34textspacebefore, div.MDPI34textspacebefore
	{mso-style-name:"MDPI_3\.4_text_space_before";
	mso-style-unhide:no;
	mso-style-qformat:yes;
	mso-style-parent:"";
	margin-top:12.0pt;
	margin-right:0cm;
	margin-bottom:0cm;
	margin-left:130.4pt;
	text-align:justify;
	text-justify:inter-ideograph;
	line-height:95%;
	mso-pagination:widow-orphan;
	layout-grid-mode:char;
	mso-layout-grid-align:none;
	font-size:10.0pt;
	mso-bidi-font-size:11.0pt;
	font-family:"Palatino Linotype",serif;
	mso-fareast-font-family:"Times New Roman";
	mso-bidi-font-family:"Times New Roman";
	color:black;
	mso-fareast-language:DE;
	mso-bidi-language:EN-US;
	layout-grid-mode:line;
	mso-no-proof:no;}
p.MDPI35textbeforelist, li.MDPI35textbeforelist, div.MDPI35textbeforelist
	{mso-style-name:"MDPI_3\.5_text_before_list";
	mso-style-unhide:no;
	mso-style-qformat:yes;
	mso-style-parent:"";
	margin-top:0cm;
	margin-right:0cm;
	margin-bottom:0cm;
	margin-left:130.4pt;
	text-align:justify;
	text-justify:inter-ideograph;
	text-indent:21.25pt;
	line-height:95%;
	mso-pagination:widow-orphan;
	layout-grid-mode:char;
	mso-layout-grid-align:none;
	font-size:10.0pt;
	mso-bidi-font-size:11.0pt;
	font-family:"Palatino Linotype",serif;
	mso-fareast-font-family:"Times New Roman";
	mso-bidi-font-family:"Times New Roman";
	color:black;
	mso-fareast-language:DE;
	mso-bidi-language:EN-US;
	layout-grid-mode:line;
	mso-no-proof:no;}
p.MDPI36textafterlist, li.MDPI36textafterlist, div.MDPI36textafterlist
	{mso-style-name:"MDPI_3\.6_text_after_list";
	mso-style-unhide:no;
	mso-style-qformat:yes;
	mso-style-parent:"";
	margin-top:6.0pt;
	margin-right:0cm;
	margin-bottom:0cm;
	margin-left:130.4pt;
	text-align:justify;
	text-justify:inter-ideograph;
	line-height:95%;
	mso-pagination:widow-orphan;
	layout-grid-mode:char;
	mso-layout-grid-align:none;
	font-size:10.0pt;
	mso-bidi-font-size:11.0pt;
	font-family:"Palatino Linotype",serif;
	mso-fareast-font-family:"Times New Roman";
	mso-bidi-font-family:"Times New Roman";
	color:black;
	mso-fareast-language:DE;
	mso-bidi-language:EN-US;
	layout-grid-mode:line;
	mso-no-proof:no;}
p.MDPI37itemize, li.MDPI37itemize, div.MDPI37itemize
	{mso-style-name:"MDPI_3\.7_itemize";
	mso-style-unhide:no;
	mso-style-qformat:yes;
	mso-style-parent:"";
	margin-top:0cm;
	margin-right:0cm;
	margin-bottom:0cm;
	margin-left:151.65pt;
	text-align:justify;
	text-justify:inter-ideograph;
	text-indent:-21.25pt;
	line-height:95%;
	mso-pagination:widow-orphan;
	mso-list:l8 level1 lfo12;
	layout-grid-mode:char;
	mso-layout-grid-align:none;
	font-size:10.0pt;
	mso-bidi-font-size:11.0pt;
	font-family:"Palatino Linotype",serif;
	mso-fareast-font-family:"Times New Roman";
	mso-bidi-font-family:"Times New Roman";
	color:black;
	mso-fareast-language:DE;
	mso-bidi-language:EN-US;
	mso-no-proof:no;}
p.MDPI38bullet, li.MDPI38bullet, div.MDPI38bullet
	{mso-style-name:"MDPI_3\.8_bullet";
	mso-style-unhide:no;
	mso-style-qformat:yes;
	mso-style-parent:"";
	margin-top:0cm;
	margin-right:0cm;
	margin-bottom:0cm;
	margin-left:151.65pt;
	text-align:justify;
	text-justify:inter-ideograph;
	text-indent:-21.25pt;
	line-height:95%;
	mso-pagination:widow-orphan;
	mso-list:l1 level1 lfo13;
	layout-grid-mode:char;
	mso-layout-grid-align:none;
	font-size:10.0pt;
	mso-bidi-font-size:11.0pt;
	font-family:"Palatino Linotype",serif;
	mso-fareast-font-family:"Times New Roman";
	mso-bidi-font-family:"Times New Roman";
	color:black;
	mso-fareast-language:DE;
	mso-bidi-language:EN-US;
	mso-no-proof:no;}
p.MDPI39equation, li.MDPI39equation, div.MDPI39equation
	{mso-style-name:"MDPI_3\.9_equation";
	mso-style-unhide:no;
	mso-style-qformat:yes;
	mso-style-parent:"";
	margin-top:6.0pt;
	margin-right:0cm;
	margin-bottom:6.0pt;
	margin-left:35.45pt;
	text-align:center;
	line-height:13.0pt;
	mso-pagination:widow-orphan;
	layout-grid-mode:char;
	mso-layout-grid-align:none;
	font-size:10.0pt;
	mso-bidi-font-size:11.0pt;
	font-family:"Palatino Linotype",serif;
	mso-fareast-font-family:"Times New Roman";
	mso-bidi-font-family:"Times New Roman";
	color:black;
	mso-fareast-language:DE;
	mso-bidi-language:EN-US;
	layout-grid-mode:line;
	mso-no-proof:no;}
p.MDPI3aequationnumber, li.MDPI3aequationnumber, div.MDPI3aequationnumber
	{mso-style-name:"MDPI_3\.a_equation_number";
	mso-style-unhide:no;
	mso-style-qformat:yes;
	mso-style-parent:"";
	margin-top:6.0pt;
	margin-right:0cm;
	margin-bottom:6.0pt;
	margin-left:0cm;
	text-align:right;
	line-height:normal;
	mso-pagination:widow-orphan;
	font-size:10.0pt;
	mso-bidi-font-size:11.0pt;
	font-family:"Palatino Linotype",serif;
	mso-fareast-font-family:"Times New Roman";
	mso-bidi-font-family:"Times New Roman";
	color:black;
	mso-fareast-language:DE;
	mso-bidi-language:EN-US;
	layout-grid-mode:line;
	mso-no-proof:no;}
p.MDPI411onetablecaption, li.MDPI411onetablecaption, div.MDPI411onetablecap=
tion
	{mso-style-name:"MDPI_4\.1\.1_one_table_caption";
	mso-style-unhide:no;
	mso-style-qformat:yes;
	mso-style-parent:"";
	margin-top:12.0pt;
	margin-right:0cm;
	margin-bottom:6.0pt;
	margin-left:0cm;
	text-align:center;
	line-height:13.0pt;
	mso-pagination:widow-orphan;
	layout-grid-mode:char;
	mso-layout-grid-align:none;
	font-size:9.0pt;
	mso-bidi-font-size:11.0pt;
	font-family:"Palatino Linotype",serif;
	mso-fareast-font-family:宋体;
	mso-fareast-theme-font:minor-fareast;
	mso-bidi-font-family:"Cordia New";
	mso-bidi-theme-font:minor-bidi;
	color:black;
	mso-bidi-language:EN-US;
	mso-no-proof:yes;}
p.MDPI41tablecaption, li.MDPI41tablecaption, div.MDPI41tablecaption
	{mso-style-name:"MDPI_4\.1_table_caption";
	mso-style-unhide:no;
	mso-style-qformat:yes;
	mso-style-parent:"";
	margin-top:12.0pt;
	margin-right:0cm;
	margin-bottom:6.0pt;
	margin-left:130.4pt;
	text-align:left;
	line-height:95%;
	mso-pagination:widow-orphan;
	layout-grid-mode:char;
	mso-layout-grid-align:none;
	font-size:9.0pt;
	mso-bidi-font-size:11.0pt;
	font-family:"Palatino Linotype",serif;
	mso-fareast-font-family:"Times New Roman";
	mso-bidi-font-family:"Cordia New";
	mso-bidi-theme-font:minor-bidi;
	color:black;
	mso-fareast-language:DE;
	mso-bidi-language:EN-US;
	mso-no-proof:no;}
p.MDPI43tablefooter, li.MDPI43tablefooter, div.MDPI43tablefooter
	{mso-style-name:"MDPI_4\.3_table_footer";
	mso-style-unhide:no;
	mso-style-qformat:yes;
	mso-style-parent:"";
	mso-style-next:"MDPI_3\.1_text";
	margin-top:0cm;
	margin-right:0cm;
	margin-bottom:12.0pt;
	margin-left:130.4pt;
	text-align:left;
	line-height:95%;
	mso-pagination:widow-orphan;
	layout-grid-mode:char;
	mso-layout-grid-align:none;
	font-size:9.0pt;
	mso-bidi-font-size:11.0pt;
	font-family:"Palatino Linotype",serif;
	mso-fareast-font-family:"Times New Roman";
	mso-bidi-font-family:"Cordia New";
	color:black;
	mso-fareast-language:DE;
	mso-bidi-language:EN-US;
	mso-no-proof:no;}
p.MDPI511onefigurecaption, li.MDPI511onefigurecaption, div.MDPI511onefigure=
caption
	{mso-style-name:"MDPI_5\.1\.1_one_figure_caption";
	mso-style-unhide:no;
	mso-style-qformat:yes;
	mso-style-parent:"";
	margin-top:12.0pt;
	margin-right:0cm;
	margin-bottom:6.0pt;
	margin-left:0cm;
	text-align:center;
	line-height:13.0pt;
	mso-pagination:widow-orphan;
	layout-grid-mode:char;
	mso-layout-grid-align:none;
	font-size:9.0pt;
	mso-bidi-font-size:10.0pt;
	font-family:"Palatino Linotype",serif;
	mso-fareast-font-family:宋体;
	mso-fareast-theme-font:minor-fareast;
	mso-bidi-font-family:"Times New Roman";
	color:black;
	mso-bidi-language:EN-US;
	mso-no-proof:yes;}
p.MDPI51figurecaption, li.MDPI51figurecaption, div.MDPI51figurecaption
	{mso-style-name:"MDPI_5\.1_figure_caption";
	mso-style-unhide:no;
	mso-style-qformat:yes;
	mso-style-parent:"";
	margin-top:6.0pt;
	margin-right:0cm;
	margin-bottom:12.0pt;
	margin-left:130.4pt;
	text-align:left;
	line-height:95%;
	mso-pagination:widow-orphan;
	layout-grid-mode:char;
	mso-layout-grid-align:none;
	font-size:9.0pt;
	mso-bidi-font-size:10.0pt;
	font-family:"Palatino Linotype",serif;
	mso-fareast-font-family:"Times New Roman";
	mso-bidi-font-family:"Times New Roman";
	color:black;
	mso-fareast-language:DE;
	mso-bidi-language:EN-US;
	mso-no-proof:no;}
p.MDPI52figure, li.MDPI52figure, div.MDPI52figure
	{mso-style-name:"MDPI_5\.2_figure";
	mso-style-unhide:no;
	mso-style-qformat:yes;
	mso-style-parent:"";
	margin-top:12.0pt;
	margin-right:0cm;
	margin-bottom:6.0pt;
	margin-left:0cm;
	text-align:center;
	line-height:normal;
	mso-pagination:widow-orphan;
	layout-grid-mode:char;
	mso-layout-grid-align:none;
	font-size:10.0pt;
	font-family:"Palatino Linotype",serif;
	mso-fareast-font-family:"Times New Roman";
	mso-bidi-font-family:"Times New Roman";
	color:black;
	mso-fareast-language:DE;
	mso-bidi-language:EN-US;
	layout-grid-mode:line;
	mso-no-proof:no;}
p.MDPI61Citation, li.MDPI61Citation, div.MDPI61Citation
	{mso-style-name:"MDPI_6\.1_Citation";
	mso-style-unhide:no;
	mso-style-qformat:yes;
	mso-style-parent:"";
	margin-top:0cm;
	margin-right:5.65pt;
	margin-bottom:0cm;
	margin-left:0cm;
	text-align:left;
	line-height:12.0pt;
	mso-pagination:widow-orphan;
	layout-grid-mode:char;
	mso-layout-grid-align:none;
	font-size:7.0pt;
	mso-bidi-font-size:11.0pt;
	font-family:"Palatino Linotype",serif;
	mso-fareast-font-family:宋体;
	mso-fareast-theme-font:minor-fareast;
	mso-bidi-font-family:"Cordia New";
	mso-bidi-theme-font:minor-bidi;
	color:windowtext;
	mso-no-proof:no;}
p.MDPI62BackMatter, li.MDPI62BackMatter, div.MDPI62BackMatter
	{mso-style-name:"MDPI_6\.2_BackMatter";
	mso-style-unhide:no;
	mso-style-qformat:yes;
	mso-style-parent:"";
	margin-top:0cm;
	margin-right:0cm;
	margin-bottom:6.0pt;
	margin-left:130.4pt;
	text-align:justify;
	text-justify:inter-ideograph;
	line-height:95%;
	mso-pagination:widow-orphan;
	layout-grid-mode:char;
	mso-layout-grid-align:none;
	font-size:9.0pt;
	mso-bidi-font-size:10.0pt;
	font-family:"Palatino Linotype",serif;
	mso-fareast-font-family:"Times New Roman";
	mso-bidi-font-family:"Times New Roman";
	color:black;
	mso-fareast-language:EN-US;
	mso-bidi-language:EN-US;
	layout-grid-mode:line;
	mso-no-proof:no;}
p.MDPI63Notes, li.MDPI63Notes, div.MDPI63Notes
	{mso-style-name:"MDPI_6\.3_Notes";
	mso-style-unhide:no;
	mso-style-qformat:yes;
	mso-style-parent:"";
	margin-top:0cm;
	margin-right:5.65pt;
	margin-bottom:6.0pt;
	margin-left:0cm;
	text-align:left;
	line-height:12.0pt;
	mso-pagination:widow-orphan;
	layout-grid-mode:char;
	mso-layout-grid-align:none;
	font-size:7.0pt;
	mso-bidi-font-size:10.0pt;
	font-family:"Palatino Linotype",serif;
	mso-fareast-font-family:宋体;
	mso-bidi-font-family:"Times New Roman";
	color:black;
	mso-themecolor:text1;
	mso-fareast-language:EN-US;
	mso-bidi-language:EN-US;
	layout-grid-mode:line;
	mso-no-proof:no;}
p.MDPI71References, li.MDPI71References, div.MDPI71References
	{mso-style-name:"MDPI_7\.1_References";
	mso-style-unhide:no;
	mso-style-qformat:yes;
	mso-style-parent:"";
	margin-top:0cm;
	margin-right:0cm;
	margin-bottom:0cm;
	margin-left:21.25pt;
	text-align:justify;
	text-justify:inter-ideograph;
	text-indent:-21.25pt;
	line-height:95%;
	mso-pagination:widow-orphan;
	mso-list:l0 level1 lfo14;
	layout-grid-mode:char;
	mso-layout-grid-align:none;
	font-size:9.0pt;
	mso-bidi-font-size:10.0pt;
	font-family:"Palatino Linotype",serif;
	mso-fareast-font-family:"Times New Roman";
	mso-bidi-font-family:"Times New Roman";
	color:black;
	mso-fareast-language:DE;
	mso-bidi-language:EN-US;
	mso-no-proof:no;}
p.MDPI72Copyright, li.MDPI72Copyright, div.MDPI72Copyright
	{mso-style-name:"MDPI_7\.2_Copyright";
	mso-style-unhide:no;
	mso-style-qformat:yes;
	mso-style-parent:"";
	margin-top:12.0pt;
	margin-right:5.65pt;
	margin-bottom:0cm;
	margin-left:0cm;
	text-align:left;
	line-height:12.0pt;
	mso-pagination:widow-orphan;
	layout-grid-mode:char;
	mso-layout-grid-align:none;
	font-size:7.0pt;
	mso-bidi-font-size:10.0pt;
	font-family:"Palatino Linotype",serif;
	mso-fareast-font-family:"Times New Roman";
	mso-bidi-font-family:"Times New Roman";
	color:black;
	letter-spacing:-.1pt;
	mso-ansi-language:EN-GB;
	mso-fareast-language:EN-GB;
	layout-grid-mode:line;
	mso-no-proof:yes;}
p.MDPI73CopyrightImage, li.MDPI73CopyrightImage, div.MDPI73CopyrightImage
	{mso-style-name:"MDPI_7\.3_CopyrightImage";
	mso-style-unhide:no;
	mso-style-parent:"";
	margin-top:0cm;
	margin-right:0cm;
	margin-bottom:5.0pt;
	margin-left:0cm;
	text-align:right;
	line-height:13.0pt;
	mso-pagination:widow-orphan;
	layout-grid-mode:char;
	mso-layout-grid-align:none;
	font-size:10.0pt;
	font-family:"Palatino Linotype",serif;
	mso-fareast-font-family:"Times New Roman";
	mso-bidi-font-family:"Times New Roman";
	color:black;
	mso-fareast-language:DE-CH;
	mso-no-proof:no;}
p.MDPI81theorem, li.MDPI81theorem, div.MDPI81theorem
	{mso-style-name:"MDPI_8\.1_theorem";
	mso-style-unhide:no;
	mso-style-qformat:yes;
	mso-style-parent:"";
	margin-top:0cm;
	margin-right:0cm;
	margin-bottom:0cm;
	margin-left:130.4pt;
	text-align:justify;
	text-justify:inter-ideograph;
	line-height:95%;
	mso-pagination:widow-orphan;
	layout-grid-mode:char;
	mso-layout-grid-align:none;
	font-size:10.0pt;
	mso-bidi-font-size:11.0pt;
	font-family:"Palatino Linotype",serif;
	mso-fareast-font-family:"Times New Roman";
	mso-bidi-font-family:"Times New Roman";
	color:black;
	mso-fareast-language:DE;
	mso-bidi-language:EN-US;
	layout-grid-mode:line;
	font-style:italic;
	mso-bidi-font-style:normal;
	mso-no-proof:no;}
p.MDPI82proof, li.MDPI82proof, div.MDPI82proof
	{mso-style-name:"MDPI_8\.2_proof";
	mso-style-unhide:no;
	mso-style-qformat:yes;
	mso-style-parent:"";
	margin-top:0cm;
	margin-right:0cm;
	margin-bottom:0cm;
	margin-left:130.4pt;
	text-align:justify;
	text-justify:inter-ideograph;
	line-height:95%;
	mso-pagination:widow-orphan;
	layout-grid-mode:char;
	mso-layout-grid-align:none;
	font-size:10.0pt;
	mso-bidi-font-size:11.0pt;
	font-family:"Palatino Linotype",serif;
	mso-fareast-font-family:"Times New Roman";
	mso-bidi-font-family:"Times New Roman";
	color:black;
	mso-fareast-language:DE;
	mso-bidi-language:EN-US;
	layout-grid-mode:line;
	mso-no-proof:no;}
p.MDPIequationFram, li.MDPIequationFram, div.MDPIequationFram
	{mso-style-name:MDPI_equationFram;
	mso-style-unhide:no;
	mso-style-qformat:yes;
	mso-style-parent:"";
	margin-top:6.0pt;
	margin-right:0cm;
	margin-bottom:6.0pt;
	margin-left:0cm;
	text-align:center;
	line-height:normal;
	mso-pagination:widow-orphan;
	layout-grid-mode:char;
	mso-layout-grid-align:none;
	font-size:10.0pt;
	mso-bidi-font-size:11.0pt;
	font-family:"Palatino Linotype",serif;
	mso-fareast-font-family:"Times New Roman";
	mso-bidi-font-family:"Times New Roman";
	color:black;
	mso-fareast-language:DE;
	mso-bidi-language:EN-US;
	layout-grid-mode:line;
	mso-no-proof:no;}
p.MDPIfooter, li.MDPIfooter, div.MDPIfooter
	{mso-style-name:MDPI_footer;
	mso-style-unhide:no;
	mso-style-qformat:yes;
	mso-style-parent:"";
	margin-top:6.0pt;
	margin-right:0cm;
	margin-bottom:0cm;
	margin-left:0cm;
	text-align:center;
	line-height:13.0pt;
	mso-pagination:widow-orphan;
	layout-grid-mode:char;
	mso-layout-grid-align:none;
	font-size:10.0pt;
	font-family:"Palatino Linotype",serif;
	mso-fareast-font-family:"Times New Roman";
	mso-bidi-font-family:"Times New Roman";
	color:black;
	mso-fareast-language:DE;
	mso-no-proof:no;}
p.MDPIfooterfirstpage, li.MDPIfooterfirstpage, div.MDPIfooterfirstpage
	{mso-style-name:MDPI_footer_firstpage;
	mso-style-unhide:no;
	mso-style-qformat:yes;
	mso-style-parent:"";
	margin:0cm;
	text-align:left;
	line-height:8.0pt;
	mso-line-height-rule:exactly;
	mso-pagination:widow-orphan;
	tab-stops:right 442.25pt;
	font-size:8.0pt;
	mso-bidi-font-size:10.0pt;
	font-family:"Palatino Linotype",serif;
	mso-fareast-font-family:"Times New Roman";
	mso-bidi-font-family:"Times New Roman";
	color:black;
	mso-fareast-language:DE;
	mso-no-proof:no;}
p.MDPIheader, li.MDPIheader, div.MDPIheader
	{mso-style-name:MDPI_header;
	mso-style-unhide:no;
	mso-style-qformat:yes;
	mso-style-parent:"";
	margin-top:0cm;
	margin-right:0cm;
	margin-bottom:12.0pt;
	margin-left:0cm;
	text-align:justify;
	text-justify:inter-ideograph;
	line-height:13.0pt;
	mso-pagination:widow-orphan;
	layout-grid-mode:char;
	mso-layout-grid-align:none;
	font-size:8.0pt;
	mso-bidi-font-size:10.0pt;
	font-family:"Palatino Linotype",serif;
	mso-fareast-font-family:"Times New Roman";
	mso-bidi-font-family:"Times New Roman";
	color:black;
	mso-fareast-language:DE;
	mso-bidi-font-style:italic;
	mso-no-proof:no;}
p.MDPIheadercitation, li.MDPIheadercitation, div.MDPIheadercitation
	{mso-style-name:MDPI_header_citation;
	mso-style-unhide:no;
	mso-style-parent:"";
	margin-top:0cm;
	margin-right:0cm;
	margin-bottom:12.0pt;
	margin-left:0cm;
	text-align:left;
	line-height:normal;
	mso-pagination:widow-orphan;
	font-size:9.0pt;
	mso-bidi-font-size:10.0pt;
	font-family:"Palatino Linotype",serif;
	mso-fareast-font-family:"Times New Roman";
	mso-bidi-font-family:"Times New Roman";
	color:black;
	mso-fareast-language:DE;
	mso-bidi-language:EN-US;
	layout-grid-mode:line;
	mso-no-proof:no;}
p.MsoFootnoteText0, li.MsoFootnoteText0, div.MsoFootnoteText0
	{mso-style-name:MsoFootnoteText;
	mso-style-unhide:no;
	mso-style-qformat:yes;
	mso-style-parent:"Normal \(Web\)";
	margin:0cm;
	text-align:justify;
	text-justify:inter-ideograph;
	line-height:13.0pt;
	mso-pagination:widow-orphan;
	font-size:10.0pt;
	mso-bidi-font-size:12.0pt;
	font-family:"Times New Roman",serif;
	mso-fareast-font-family:宋体;
	mso-fareast-theme-font:minor-fareast;
	color:black;
	mso-no-proof:yes;}
p.MDPIheaderjournallogo, li.MDPIheaderjournallogo, div.MDPIheaderjournallogo
	{mso-style-name:MDPI_header_journal_logo;
	mso-style-unhide:no;
	mso-style-qformat:yes;
	mso-style-parent:"";
	margin:0cm;
	text-align:justify;
	text-justify:inter-ideograph;
	line-height:13.0pt;
	mso-pagination:widow-orphan;
	layout-grid-mode:char;
	mso-layout-grid-align:none;
	font-size:12.0pt;
	mso-bidi-font-size:11.0pt;
	font-family:"Palatino Linotype",serif;
	mso-fareast-font-family:"Times New Roman";
	mso-bidi-font-family:"Times New Roman";
	color:black;
	mso-fareast-language:DE-CH;
	font-style:italic;
	mso-bidi-font-style:normal;
	mso-no-proof:no;}
p.MDPIheadermdpilogo, li.MDPIheadermdpilogo, div.MDPIheadermdpilogo
	{mso-style-name:MDPI_header_mdpi_logo;
	mso-style-unhide:no;
	mso-style-qformat:yes;
	mso-style-parent:"";
	margin:0cm;
	text-align:right;
	line-height:13.0pt;
	mso-pagination:widow-orphan;
	layout-grid-mode:char;
	mso-layout-grid-align:none;
	font-size:12.0pt;
	mso-bidi-font-size:11.0pt;
	font-family:"Palatino Linotype",serif;
	mso-fareast-font-family:"Times New Roman";
	mso-bidi-font-family:"Times New Roman";
	color:black;
	mso-fareast-language:DE-CH;
	mso-no-proof:no;}
p.MDPItext, li.MDPItext, div.MDPItext
	{mso-style-name:MDPI_text;
	mso-style-unhide:no;
	mso-style-qformat:yes;
	mso-style-parent:"";
	margin-top:0cm;
	margin-right:21.25pt;
	margin-bottom:0cm;
	margin-left:21.25pt;
	text-align:justify;
	text-justify:inter-ideograph;
	text-indent:14.2pt;
	line-height:13.0pt;
	mso-pagination:widow-orphan;
	font-size:11.0pt;
	font-family:"Times New Roman",serif;
	mso-fareast-font-family:"Times New Roman";
	color:black;
	mso-fareast-language:DE;
	mso-bidi-language:EN-US;
	layout-grid-mode:line;
	mso-no-proof:yes;}
p.MDPItitle, li.MDPItitle, div.MDPItitle
	{mso-style-name:MDPI_title;
	mso-style-unhide:no;
	mso-style-qformat:yes;
	mso-style-parent:"";
	margin-top:0cm;
	margin-right:0cm;
	margin-bottom:12.0pt;
	margin-left:0cm;
	text-align:justify;
	text-justify:inter-ideograph;
	mso-line-height-alt:13.0pt;
	mso-pagination:widow-orphan;
	layout-grid-mode:char;
	mso-layout-grid-align:none;
	font-size:18.0pt;
	mso-bidi-font-size:10.0pt;
	font-family:"Palatino Linotype",serif;
	mso-fareast-font-family:"Times New Roman";
	mso-bidi-font-family:"Times New Roman";
	color:black;
	mso-fareast-language:DE;
	mso-bidi-language:EN-US;
	layout-grid-mode:line;
	font-weight:bold;
	mso-bidi-font-weight:normal;
	mso-no-proof:no;}
p.MDPI42tablebody, li.MDPI42tablebody, div.MDPI42tablebody
	{mso-style-name:"MDPI_4\.2_table_body";
	mso-style-unhide:no;
	mso-style-qformat:yes;
	mso-style-parent:"";
	margin:0cm;
	text-align:center;
	line-height:normal;
	mso-pagination:widow-orphan;
	layout-grid-mode:char;
	mso-layout-grid-align:none;
	font-size:10.0pt;
	font-family:"Palatino Linotype",serif;
	mso-fareast-font-family:"Times New Roman";
	mso-bidi-font-family:"Times New Roman";
	color:black;
	mso-fareast-language:DE;
	mso-bidi-language:EN-US;
	layout-grid-mode:line;
	mso-no-proof:no;}
p.MDPI71FootNotes, li.MDPI71FootNotes, div.MDPI71FootNotes
	{mso-style-name:"MDPI_7\.1_FootNotes";
	mso-style-unhide:no;
	mso-style-qformat:yes;
	mso-style-parent:"";
	margin-top:0cm;
	margin-right:0cm;
	margin-bottom:0cm;
	margin-left:21.25pt;
	text-align:justify;
	text-justify:inter-ideograph;
	text-indent:-21.25pt;
	line-height:95%;
	mso-pagination:widow-orphan;
	mso-list:l7 level1 lfo15;
	layout-grid-mode:char;
	mso-layout-grid-align:none;
	font-size:9.0pt;
	mso-bidi-font-size:10.0pt;
	font-family:"Palatino Linotype",serif;
	mso-fareast-font-family:宋体;
	mso-fareast-theme-font:minor-fareast;
	mso-bidi-font-family:"Times New Roman";
	color:black;
	mso-no-proof:yes;}
.MsoChpDefault
	{mso-style-type:export-only;
	mso-default-props:yes;
	font-size:10.0pt;
	mso-ansi-font-size:10.0pt;
	mso-bidi-font-size:10.0pt;
	font-family:"Palatino Linotype",serif;
	mso-ascii-font-family:"Palatino Linotype";
	mso-fareast-font-family:宋体;
	mso-fareast-theme-font:minor-fareast;
	mso-hansi-font-family:"Palatino Linotype";
	color:black;}
.MsoPapDefault
	{mso-style-type:export-only;
	text-align:justify;
	text-justify:inter-ideograph;
	line-height:13.0pt;}
 /* Page Definitions */
 @page
	{mso-page-border-surround-header:no;
	mso-page-border-surround-footer:no;
	mso-footnote-separator:url("supplementarymaterial-brainsci-1938223_files/h=
eader.htm") fs;
	mso-footnote-continuation-separator:url("supplementarymaterial-brainsci-19=
38223_files/header.htm") fcs;
	mso-endnote-separator:url("supplementarymaterial-brainsci-1938223_files/he=
ader.htm") es;
	mso-endnote-continuation-separator:url("supplementarymaterial-brainsci-193=
8223_files/header.htm") ecs;}
@page WordSection1
	{size:595.3pt 841.9pt;
	margin:70.9pt 76.55pt 53.85pt 76.55pt;
	mso-header-margin:51.05pt;
	mso-footer-margin:42.55pt;
	mso-page-numbers:1;
	mso-title-page:yes;
	mso-even-header:url("supplementarymaterial-brainsci-1938223_files/header.h=
tm") eh1;
	mso-header:url("supplementarymaterial-brainsci-1938223_files/header.htm") =
h1;
	mso-footer:url("supplementarymaterial-brainsci-1938223_files/header.htm") =
f1;
	mso-first-footer:url("supplementarymaterial-brainsci-1938223_files/header.=
htm") ff1;
	mso-paper-source:0;
	layout-grid:16.3pt;}
div.WordSection1
	{page:WordSection1;}
 /* List Definitions */
 @list l0
	{mso-list-id:414476533;
	mso-list-type:hybrid;
	mso-list-template-ids:-136163160 1519576240 67698713 67698715 67698703 676=
98713 67698715 67698703 67698713 67698715;}
@list l0:level1
	{mso-level-reset-level:level1;
	mso-level-style-link:"MDPI_7\.1_References";
	mso-level-tab-stop:none;
	mso-level-number-position:left;
	margin-left:21.25pt;
	text-indent:-21.25pt;}
@list l0:level2
	{mso-level-number-format:alpha-lower;
	mso-level-tab-stop:none;
	mso-level-number-position:left;
	text-indent:-18.0pt;}
@list l0:level3
	{mso-level-number-format:roman-lower;
	mso-level-tab-stop:none;
	mso-level-number-position:right;
	text-indent:-9.0pt;}
@list l0:level4
	{mso-level-tab-stop:none;
	mso-level-number-position:left;
	text-indent:-18.0pt;}
@list l0:level5
	{mso-level-number-format:alpha-lower;
	mso-level-tab-stop:none;
	mso-level-number-position:left;
	text-indent:-18.0pt;}
@list l0:level6
	{mso-level-number-format:roman-lower;
	mso-level-tab-stop:none;
	mso-level-number-position:right;
	text-indent:-9.0pt;}
@list l0:level7
	{mso-level-tab-stop:none;
	mso-level-number-position:left;
	text-indent:-18.0pt;}
@list l0:level8
	{mso-level-number-format:alpha-lower;
	mso-level-tab-stop:none;
	mso-level-number-position:left;
	text-indent:-18.0pt;}
@list l0:level9
	{mso-level-number-format:roman-lower;
	mso-level-tab-stop:none;
	mso-level-number-position:right;
	text-indent:-9.0pt;}
@list l1
	{mso-list-id:504131421;
	mso-list-type:hybrid;
	mso-list-template-ids:-1946284714 -858874924 67698691 67698693 67698689 67=
698691 67698693 67698689 67698691 67698693;}
@list l1:level1
	{mso-level-number-format:bullet;
	mso-level-reset-level:level1;
	mso-level-style-link:"MDPI_3\.8_bullet";
	mso-level-text:;
	mso-level-tab-stop:none;
	mso-level-number-position:left;
	margin-left:151.65pt;
	text-indent:-21.25pt;
	font-family:Symbol;}
@list l1:level2
	{mso-level-number-format:bullet;
	mso-level-text:o;
	mso-level-tab-stop:none;
	mso-level-number-position:left;
	margin-left:202.4pt;
	text-indent:-18.0pt;
	font-family:"Courier New";}
@list l1:level3
	{mso-level-number-format:bullet;
	mso-level-text:;
	mso-level-tab-stop:none;
	mso-level-number-position:left;
	margin-left:238.4pt;
	text-indent:-18.0pt;
	font-family:Wingdings;}
@list l1:level4
	{mso-level-number-format:bullet;
	mso-level-text:;
	mso-level-tab-stop:none;
	mso-level-number-position:left;
	margin-left:274.4pt;
	text-indent:-18.0pt;
	font-family:Symbol;}
@list l1:level5
	{mso-level-number-format:bullet;
	mso-level-text:o;
	mso-level-tab-stop:none;
	mso-level-number-position:left;
	margin-left:310.4pt;
	text-indent:-18.0pt;
	font-family:"Courier New";}
@list l1:level6
	{mso-level-number-format:bullet;
	mso-level-text:;
	mso-level-tab-stop:none;
	mso-level-number-position:left;
	margin-left:346.4pt;
	text-indent:-18.0pt;
	font-family:Wingdings;}
@list l1:level7
	{mso-level-number-format:bullet;
	mso-level-text:;
	mso-level-tab-stop:none;
	mso-level-number-position:left;
	margin-left:382.4pt;
	text-indent:-18.0pt;
	font-family:Symbol;}
@list l1:level8
	{mso-level-number-format:bullet;
	mso-level-text:o;
	mso-level-tab-stop:none;
	mso-level-number-position:left;
	margin-left:418.4pt;
	text-indent:-18.0pt;
	font-family:"Courier New";}
@list l1:level9
	{mso-level-number-format:bullet;
	mso-level-text:;
	mso-level-tab-stop:none;
	mso-level-number-position:left;
	margin-left:454.4pt;
	text-indent:-18.0pt;
	font-family:Wingdings;}
@list l2
	{mso-list-id:621421663;
	mso-list-type:hybrid;
	mso-list-template-ids:473579276 452216014 134807577 134807579 134807567 13=
4807577 134807579 134807567 134807577 134807579;}
@list l2:level1
	{mso-level-tab-stop:none;
	mso-level-number-position:left;
	margin-left:39.0pt;
	text-indent:-21.0pt;}
@list l2:level2
	{mso-level-number-format:alpha-lower;
	mso-level-tab-stop:none;
	mso-level-number-position:left;
	text-indent:-18.0pt;}
@list l2:level3
	{mso-level-number-format:roman-lower;
	mso-level-tab-stop:none;
	mso-level-number-position:right;
	text-indent:-9.0pt;}
@list l2:level4
	{mso-level-tab-stop:none;
	mso-level-number-position:left;
	text-indent:-18.0pt;}
@list l2:level5
	{mso-level-number-format:alpha-lower;
	mso-level-tab-stop:none;
	mso-level-number-position:left;
	text-indent:-18.0pt;}
@list l2:level6
	{mso-level-number-format:roman-lower;
	mso-level-tab-stop:none;
	mso-level-number-position:right;
	text-indent:-9.0pt;}
@list l2:level7
	{mso-level-tab-stop:none;
	mso-level-number-position:left;
	text-indent:-18.0pt;}
@list l2:level8
	{mso-level-number-format:alpha-lower;
	mso-level-tab-stop:none;
	mso-level-number-position:left;
	text-indent:-18.0pt;}
@list l2:level9
	{mso-level-number-format:roman-lower;
	mso-level-tab-stop:none;
	mso-level-number-position:right;
	text-indent:-9.0pt;}
@list l3
	{mso-list-id:671417628;
	mso-list-type:hybrid;
	mso-list-template-ids:-2055830834 -842078246 134676505 134676507 134676495=
 134676505 134676507 134676495 134676505 134676507;}
@list l3:level1
	{mso-level-tab-stop:none;
	mso-level-number-position:left;
	margin-left:71.45pt;
	text-indent:-18.0pt;}
@list l3:level2
	{mso-level-number-format:alpha-lower;
	mso-level-tab-stop:none;
	mso-level-number-position:left;
	margin-left:107.45pt;
	text-indent:-18.0pt;}
@list l3:level3
	{mso-level-number-format:roman-lower;
	mso-level-tab-stop:none;
	mso-level-number-position:right;
	margin-left:143.45pt;
	text-indent:-9.0pt;}
@list l3:level4
	{mso-level-tab-stop:none;
	mso-level-number-position:left;
	margin-left:179.45pt;
	text-indent:-18.0pt;}
@list l3:level5
	{mso-level-number-format:alpha-lower;
	mso-level-tab-stop:none;
	mso-level-number-position:left;
	margin-left:215.45pt;
	text-indent:-18.0pt;}
@list l3:level6
	{mso-level-number-format:roman-lower;
	mso-level-tab-stop:none;
	mso-level-number-position:right;
	margin-left:251.45pt;
	text-indent:-9.0pt;}
@list l3:level7
	{mso-level-tab-stop:none;
	mso-level-number-position:left;
	margin-left:287.45pt;
	text-indent:-18.0pt;}
@list l3:level8
	{mso-level-number-format:alpha-lower;
	mso-level-tab-stop:none;
	mso-level-number-position:left;
	margin-left:323.45pt;
	text-indent:-18.0pt;}
@list l3:level9
	{mso-level-number-format:roman-lower;
	mso-level-tab-stop:none;
	mso-level-number-position:right;
	margin-left:359.45pt;
	text-indent:-9.0pt;}
@list l4
	{mso-list-id:916088117;
	mso-list-type:hybrid;
	mso-list-template-ids:2014578868 -1305055160 134676483 134676485 134676481=
 134676483 134676485 134676481 134676483 134676485;}
@list l4:level1
	{mso-level-number-format:bullet;
	mso-level-text:;
	mso-level-tab-stop:none;
	mso-level-number-position:left;
	margin-left:71.45pt;
	text-indent:-18.0pt;
	font-family:Symbol;}
@list l4:level2
	{mso-level-number-format:bullet;
	mso-level-text:o;
	mso-level-tab-stop:none;
	mso-level-number-position:left;
	margin-left:107.45pt;
	text-indent:-18.0pt;
	font-family:"Courier New";}
@list l4:level3
	{mso-level-number-format:bullet;
	mso-level-text:;
	mso-level-tab-stop:none;
	mso-level-number-position:left;
	margin-left:143.45pt;
	text-indent:-18.0pt;
	font-family:Wingdings;}
@list l4:level4
	{mso-level-number-format:bullet;
	mso-level-text:;
	mso-level-tab-stop:none;
	mso-level-number-position:left;
	margin-left:179.45pt;
	text-indent:-18.0pt;
	font-family:Symbol;}
@list l4:level5
	{mso-level-number-format:bullet;
	mso-level-text:o;
	mso-level-tab-stop:none;
	mso-level-number-position:left;
	margin-left:215.45pt;
	text-indent:-18.0pt;
	font-family:"Courier New";}
@list l4:level6
	{mso-level-number-format:bullet;
	mso-level-text:;
	mso-level-tab-stop:none;
	mso-level-number-position:left;
	margin-left:251.45pt;
	text-indent:-18.0pt;
	font-family:Wingdings;}
@list l4:level7
	{mso-level-number-format:bullet;
	mso-level-text:;
	mso-level-tab-stop:none;
	mso-level-number-position:left;
	margin-left:287.45pt;
	text-indent:-18.0pt;
	font-family:Symbol;}
@list l4:level8
	{mso-level-number-format:bullet;
	mso-level-text:o;
	mso-level-tab-stop:none;
	mso-level-number-position:left;
	margin-left:323.45pt;
	text-indent:-18.0pt;
	font-family:"Courier New";}
@list l4:level9
	{mso-level-number-format:bullet;
	mso-level-text:;
	mso-level-tab-stop:none;
	mso-level-number-position:left;
	margin-left:359.45pt;
	text-indent:-18.0pt;
	font-family:Wingdings;}
@list l5
	{mso-list-id:919607547;
	mso-list-type:hybrid;
	mso-list-template-ids:436732248 -1808366786 67698713 67698715 67698703 676=
98713 67698715 67698703 67698713 67698715;}
@list l5:level1
	{mso-level-text:"%1\)";
	mso-level-tab-stop:none;
	mso-level-number-position:left;
	margin-left:72.0pt;
	text-indent:-18.0pt;}
@list l5:level2
	{mso-level-number-format:alpha-lower;
	mso-level-tab-stop:none;
	mso-level-number-position:left;
	margin-left:108.0pt;
	text-indent:-18.0pt;}
@list l5:level3
	{mso-level-number-format:roman-lower;
	mso-level-tab-stop:none;
	mso-level-number-position:right;
	margin-left:144.0pt;
	text-indent:-9.0pt;}
@list l5:level4
	{mso-level-tab-stop:none;
	mso-level-number-position:left;
	margin-left:180.0pt;
	text-indent:-18.0pt;}
@list l5:level5
	{mso-level-number-format:alpha-lower;
	mso-level-tab-stop:none;
	mso-level-number-position:left;
	margin-left:216.0pt;
	text-indent:-18.0pt;}
@list l5:level6
	{mso-level-number-format:roman-lower;
	mso-level-tab-stop:none;
	mso-level-number-position:right;
	margin-left:252.0pt;
	text-indent:-9.0pt;}
@list l5:level7
	{mso-level-tab-stop:none;
	mso-level-number-position:left;
	margin-left:288.0pt;
	text-indent:-18.0pt;}
@list l5:level8
	{mso-level-number-format:alpha-lower;
	mso-level-tab-stop:none;
	mso-level-number-position:left;
	margin-left:324.0pt;
	text-indent:-18.0pt;}
@list l5:level9
	{mso-level-number-format:roman-lower;
	mso-level-tab-stop:none;
	mso-level-number-position:right;
	margin-left:360.0pt;
	text-indent:-9.0pt;}
@list l6
	{mso-list-id:1124814939;
	mso-list-type:hybrid;
	mso-list-template-ids:1764271406 1000390660 67698713 67698715 67698703 676=
98713 67698715 67698703 67698713 67698715;}
@list l6:level1
	{mso-level-tab-stop:none;
	mso-level-number-position:left;
	margin-left:39.1pt;
	text-indent:-21.25pt;}
@list l6:level2
	{mso-level-number-format:alpha-lower;
	mso-level-text:"%2\)";
	mso-level-tab-stop:none;
	mso-level-number-position:left;
	margin-left:42.0pt;
	text-indent:-21.0pt;}
@list l6:level3
	{mso-level-number-format:roman-lower;
	mso-level-tab-stop:none;
	mso-level-number-position:right;
	margin-left:63.0pt;
	text-indent:-21.0pt;}
@list l6:level4
	{mso-level-tab-stop:none;
	mso-level-number-position:left;
	margin-left:84.0pt;
	text-indent:-21.0pt;}
@list l6:level5
	{mso-level-number-format:alpha-lower;
	mso-level-text:"%5\)";
	mso-level-tab-stop:none;
	mso-level-number-position:left;
	margin-left:105.0pt;
	text-indent:-21.0pt;}
@list l6:level6
	{mso-level-number-format:roman-lower;
	mso-level-tab-stop:none;
	mso-level-number-position:right;
	margin-left:126.0pt;
	text-indent:-21.0pt;}
@list l6:level7
	{mso-level-tab-stop:none;
	mso-level-number-position:left;
	margin-left:147.0pt;
	text-indent:-21.0pt;}
@list l6:level8
	{mso-level-number-format:alpha-lower;
	mso-level-text:"%8\)";
	mso-level-tab-stop:none;
	mso-level-number-position:left;
	margin-left:168.0pt;
	text-indent:-21.0pt;}
@list l6:level9
	{mso-level-number-format:roman-lower;
	mso-level-tab-stop:none;
	mso-level-number-position:right;
	margin-left:189.0pt;
	text-indent:-21.0pt;}
@list l7
	{mso-list-id:1390573339;
	mso-list-type:hybrid;
	mso-list-template-ids:-1566545236 -947380166 67698713 67698715 67698703 67=
698713 67698715 67698703 67698713 67698715;}
@list l7:level1
	{mso-level-reset-level:level1;
	mso-level-style-link:"MDPI_7\.1_FootNotes";
	mso-level-text:%1;
	mso-level-tab-stop:none;
	mso-level-number-position:left;
	margin-left:21.25pt;
	text-indent:-21.25pt;
	mso-ansi-font-size:9.0pt;
	mso-hide:none;
	text-transform:none;
	text-decoration:none;
	text-line-through:none;
	vertical-align:super;}
@list l7:level2
	{mso-level-number-format:alpha-lower;
	mso-level-tab-stop:none;
	mso-level-number-position:left;
	text-indent:-18.0pt;}
@list l7:level3
	{mso-level-number-format:roman-lower;
	mso-level-tab-stop:none;
	mso-level-number-position:right;
	text-indent:-9.0pt;}
@list l7:level4
	{mso-level-tab-stop:none;
	mso-level-number-position:left;
	text-indent:-18.0pt;}
@list l7:level5
	{mso-level-number-format:alpha-lower;
	mso-level-tab-stop:none;
	mso-level-number-position:left;
	text-indent:-18.0pt;}
@list l7:level6
	{mso-level-number-format:roman-lower;
	mso-level-tab-stop:none;
	mso-level-number-position:right;
	text-indent:-9.0pt;}
@list l7:level7
	{mso-level-tab-stop:none;
	mso-level-number-position:left;
	text-indent:-18.0pt;}
@list l7:level8
	{mso-level-number-format:alpha-lower;
	mso-level-tab-stop:none;
	mso-level-number-position:left;
	text-indent:-18.0pt;}
@list l7:level9
	{mso-level-number-format:roman-lower;
	mso-level-tab-stop:none;
	mso-level-number-position:right;
	text-indent:-9.0pt;}
@list l8
	{mso-list-id:1409768275;
	mso-list-type:hybrid;
	mso-list-template-ids:-1596153810 1555061084 67698713 67698715 67698703 67=
698713 67698715 67698703 67698713 67698715;}
@list l8:level1
	{mso-level-reset-level:level1;
	mso-level-style-link:"MDPI_3\.7_itemize";
	mso-level-tab-stop:none;
	mso-level-number-position:left;
	margin-left:151.65pt;
	text-indent:-21.25pt;}
@list l8:level2
	{mso-level-number-format:alpha-lower;
	mso-level-tab-stop:none;
	mso-level-number-position:left;
	margin-left:184.55pt;
	text-indent:-18.0pt;}
@list l8:level3
	{mso-level-number-format:roman-lower;
	mso-level-tab-stop:none;
	mso-level-number-position:right;
	margin-left:220.55pt;
	text-indent:-9.0pt;}
@list l8:level4
	{mso-level-tab-stop:none;
	mso-level-number-position:left;
	margin-left:256.55pt;
	text-indent:-18.0pt;}
@list l8:level5
	{mso-level-number-format:alpha-lower;
	mso-level-tab-stop:none;
	mso-level-number-position:left;
	margin-left:292.55pt;
	text-indent:-18.0pt;}
@list l8:level6
	{mso-level-number-format:roman-lower;
	mso-level-tab-stop:none;
	mso-level-number-position:right;
	margin-left:328.55pt;
	text-indent:-9.0pt;}
@list l8:level7
	{mso-level-tab-stop:none;
	mso-level-number-position:left;
	margin-left:364.55pt;
	text-indent:-18.0pt;}
@list l8:level8
	{mso-level-number-format:alpha-lower;
	mso-level-tab-stop:none;
	mso-level-number-position:left;
	margin-left:400.55pt;
	text-indent:-18.0pt;}
@list l8:level9
	{mso-level-number-format:roman-lower;
	mso-level-tab-stop:none;
	mso-level-number-position:right;
	margin-left:436.55pt;
	text-indent:-9.0pt;}
@list l9
	{mso-list-id:1731999498;
	mso-list-type:hybrid;
	mso-list-template-ids:1881600848 -1771523918 67698691 67698693 67698689 67=
698691 67698693 67698689 67698691 67698693;}
@list l9:level1
	{mso-level-number-format:bullet;
	mso-level-text:;
	mso-level-tab-stop:none;
	mso-level-number-position:left;
	margin-left:71.45pt;
	text-indent:-17.85pt;
	font-family:Wingdings;}
@list l9:level2
	{mso-level-number-format:bullet;
	mso-level-text:;
	mso-level-tab-stop:none;
	mso-level-number-position:left;
	margin-left:70.1pt;
	text-indent:-21.0pt;
	font-family:Wingdings;}
@list l9:level3
	{mso-level-number-format:bullet;
	mso-level-text:;
	mso-level-tab-stop:none;
	mso-level-number-position:left;
	margin-left:91.1pt;
	text-indent:-21.0pt;
	font-family:Wingdings;}
@list l9:level4
	{mso-level-number-format:bullet;
	mso-level-text:;
	mso-level-tab-stop:none;
	mso-level-number-position:left;
	margin-left:112.1pt;
	text-indent:-21.0pt;
	font-family:Wingdings;}
@list l9:level5
	{mso-level-number-format:bullet;
	mso-level-text:;
	mso-level-tab-stop:none;
	mso-level-number-position:left;
	margin-left:133.1pt;
	text-indent:-21.0pt;
	font-family:Wingdings;}
@list l9:level6
	{mso-level-number-format:bullet;
	mso-level-text:;
	mso-level-tab-stop:none;
	mso-level-number-position:left;
	margin-left:154.1pt;
	text-indent:-21.0pt;
	font-family:Wingdings;}
@list l9:level7
	{mso-level-number-format:bullet;
	mso-level-text:;
	mso-level-tab-stop:none;
	mso-level-number-position:left;
	margin-left:175.1pt;
	text-indent:-21.0pt;
	font-family:Wingdings;}
@list l9:level8
	{mso-level-number-format:bullet;
	mso-level-text:;
	mso-level-tab-stop:none;
	mso-level-number-position:left;
	margin-left:196.1pt;
	text-indent:-21.0pt;
	font-family:Wingdings;}
@list l9:level9
	{mso-level-number-format:bullet;
	mso-level-text:;
	mso-level-tab-stop:none;
	mso-level-number-position:left;
	margin-left:217.1pt;
	text-indent:-21.0pt;
	font-family:Wingdings;}
@list l10
	{mso-list-id:1840384612;
	mso-list-type:hybrid;
	mso-list-template-ids:-86450374 279766458 67698713 67698715 67698703 67698=
713 67698715 67698703 67698713 67698715;}
@list l10:level1
	{mso-level-tab-stop:none;
	mso-level-number-position:left;
	margin-left:71.45pt;
	text-indent:-17.85pt;}
@list l10:level2
	{mso-level-number-format:alpha-lower;
	mso-level-text:"%2\)";
	mso-level-tab-stop:none;
	mso-level-number-position:left;
	margin-left:70.1pt;
	text-indent:-21.0pt;}
@list l10:level3
	{mso-level-number-format:roman-lower;
	mso-level-tab-stop:none;
	mso-level-number-position:right;
	margin-left:91.1pt;
	text-indent:-21.0pt;}
@list l10:level4
	{mso-level-tab-stop:none;
	mso-level-number-position:left;
	margin-left:112.1pt;
	text-indent:-21.0pt;}
@list l10:level5
	{mso-level-number-format:alpha-lower;
	mso-level-text:"%5\)";
	mso-level-tab-stop:none;
	mso-level-number-position:left;
	margin-left:133.1pt;
	text-indent:-21.0pt;}
@list l10:level6
	{mso-level-number-format:roman-lower;
	mso-level-tab-stop:none;
	mso-level-number-position:right;
	margin-left:154.1pt;
	text-indent:-21.0pt;}
@list l10:level7
	{mso-level-tab-stop:none;
	mso-level-number-position:left;
	margin-left:175.1pt;
	text-indent:-21.0pt;}
@list l10:level8
	{mso-level-number-format:alpha-lower;
	mso-level-text:"%8\)";
	mso-level-tab-stop:none;
	mso-level-number-position:left;
	margin-left:196.1pt;
	text-indent:-21.0pt;}
@list l10:level9
	{mso-level-number-format:roman-lower;
	mso-level-tab-stop:none;
	mso-level-number-position:right;
	margin-left:217.1pt;
	text-indent:-21.0pt;}
ol
	{margin-bottom:0cm;}
ul
	{margin-bottom:0cm;}
-->
</style>
<!--[if gte mso 10]>
<style>
 /* Style Definitions */
 table.MsoNormalTable
	{mso-style-name:"Table Normal";
	mso-tstyle-rowband-size:0;
	mso-tstyle-colband-size:0;
	mso-style-noshow:yes;
	mso-style-priority:99;
	mso-style-parent:"";
	mso-padding-alt:0cm 5.4pt 0cm 5.4pt;
	mso-para-margin:0cm;
	text-align:justify;
	text-justify:inter-ideograph;
	line-height:13.0pt;
	mso-pagination:widow-orphan;
	font-size:10.0pt;
	font-family:"Palatino Linotype",serif;
	color:black;}
table.MsoTableGrid
	{mso-style-name:"Table Grid";
	mso-tstyle-rowband-size:0;
	mso-tstyle-colband-size:0;
	mso-style-priority:59;
	mso-style-unhide:no;
	border:solid windowtext 1.0pt;
	mso-border-alt:solid windowtext .5pt;
	mso-padding-alt:0cm 5.4pt 0cm 5.4pt;
	mso-border-insideh:.5pt solid windowtext;
	mso-border-insidev:.5pt solid windowtext;
	mso-para-margin:0cm;
	text-align:justify;
	text-justify:inter-ideograph;
	line-height:13.0pt;
	mso-pagination:widow-orphan;
	font-size:10.0pt;
	font-family:"Palatino Linotype",serif;
	color:black;}
table.MDPI41threelinetable
	{mso-style-name:"MDPI_4\.1_three_line_table";
	mso-tstyle-rowband-size:0;
	mso-tstyle-colband-size:0;
	mso-style-priority:99;
	mso-style-unhide:no;
	border-top:solid windowtext 1.0pt;
	border-left:none;
	border-bottom:solid windowtext 1.0pt;
	border-right:none;
	mso-padding-alt:0cm 5.4pt 0cm 5.4pt;
	mso-tstyle-vert-align:middle;
	mso-para-margin:0cm;
	text-align:center;
	mso-pagination:widow-orphan;
	layout-grid-mode:char;
	mso-layout-grid-align:none;
	font-size:10.0pt;
	font-family:"Palatino Linotype",serif;
	color:black;}
table.MDPI41threelinetableFirstRow
	{mso-style-name:"MDPI_4\.1_three_line_table";
	mso-table-condition:first-row;
	mso-style-priority:99;
	mso-style-unhide:no;
	mso-tstyle-border-bottom:.5pt solid windowtext;
	font-size:10.0pt;
	mso-ansi-font-size:10.0pt;
	font-family:"Palatino Linotype",serif;
	mso-ascii-font-family:"Palatino Linotype";
	mso-hansi-font-family:"Palatino Linotype";
	mso-ansi-font-weight:bold;
	mso-ansi-font-style:normal;}
table.MDPITable
	{mso-style-name:MDPI_Table;
	mso-tstyle-rowband-size:0;
	mso-tstyle-colband-size:0;
	mso-style-priority:99;
	mso-style-unhide:no;
	mso-padding-alt:0cm 0cm 0cm 0cm;
	mso-para-margin:0cm;
	mso-pagination:widow-orphan;
	font-size:10.0pt;
	font-family:"Palatino Linotype",serif;
	mso-fareast-font-family:宋体;
	color:black;
	mso-themecolor:text1;
	mso-ansi-language:EN-CA;
	mso-fareast-language:EN-US;}
</style>
<![endif]--><!--[if gte mso 9]><xml>
 <o:shapedefaults v:ext=3D"edit" spidmax=3D"2050"/>
</xml><![endif]--><!--[if gte mso 9]><xml>
 <o:shapelayout v:ext=3D"edit">
  <o:idmap v:ext=3D"edit" data=3D"2"/>
 </o:shapelayout></xml><![endif]-->
</head>

<body lang=3DEN-US link=3Dblue vlink=3D"#954F72" style=3D'tab-interval:21.0=
pt;
word-wrap:break-word;text-justify-trim:punctuation'>

<div class=3DWordSection1 style=3D'layout-grid:16.3pt'>

<p class=3DMDPI21heading1 style=3D'margin-left:0cm'>Supplementary Material<=
/p>

<p class=3DMDPI21heading1 style=3D'margin-left:0cm'><span style=3D'font-siz=
e:11.0pt;
line-height:95%;font-family:"Calibri",sans-serif;mso-fareast-font-family:Ca=
libri;
mso-bidi-font-family:Shruti;layout-grid-mode:both;mso-no-proof:yes'><!--[if=
 gte vml 1]><v:shapetype
 id=3D"_x0000_t75" coordsize=3D"21600,21600" o:spt=3D"75" o:preferrelative=
=3D"t"
 path=3D"m@4@5l@4@11@9@11@9@5xe" filled=3D"f" stroked=3D"f">
 <v:stroke joinstyle=3D"miter"/>
 <v:formulas>
  <v:f eqn=3D"if lineDrawn pixelLineWidth 0"/>
  <v:f eqn=3D"sum @0 1 0"/>
  <v:f eqn=3D"sum 0 0 @1"/>
  <v:f eqn=3D"prod @2 1 2"/>
  <v:f eqn=3D"prod @3 21600 pixelWidth"/>
  <v:f eqn=3D"prod @3 21600 pixelHeight"/>
  <v:f eqn=3D"sum @0 0 1"/>
  <v:f eqn=3D"prod @6 1 2"/>
  <v:f eqn=3D"prod @7 21600 pixelWidth"/>
  <v:f eqn=3D"sum @8 21600 0"/>
  <v:f eqn=3D"prod @7 21600 pixelHeight"/>
  <v:f eqn=3D"sum @10 21600 0"/>
 </v:formulas>
 <v:path o:extrusionok=3D"f" gradientshapeok=3D"t" o:connecttype=3D"rect"/>
 <o:lock v:ext=3D"edit" aspectratio=3D"t"/>
</v:shapetype><v:shape id=3D"Picture_x0020_2" o:spid=3D"_x0000_i1025" type=
=3D"#_x0000_t75"
 alt=3D"A screenshot of a computer&#10;&#10;Description automatically gener=
ated with low confidence"
 style=3D'width:407pt;height:252.5pt;visibility:visible;mso-wrap-style:squa=
re'>
 <v:imagedata src=3D"supplementarymaterial-brainsci-1938223_files/image001.=
gif"
  o:title=3D"A screenshot of a computer&#10;&#10;Description automatically =
generated with low confidence"/>
</v:shape><![endif]--><![if !vml]><img width=3D543 height=3D337
src=3D"supplementarymaterial-brainsci-1938223_files/image001.gif"
alt=3D"A screenshot of a computer&#10;&#10;Description automatically genera=
ted with low confidence"
v:shapes=3D"Picture_x0020_2"><![endif]></span></p>

<p class=3DMDPI51figurecaption style=3D'margin-left:0cm'><span style=3D'bac=
kground:
yellow;mso-highlight:yellow'>Video S1<b style=3D'mso-bidi-font-weight:norma=
l'>:</b></span><b
style=3D'mso-bidi-font-weight:normal'> </b><span style=3D'mso-bidi-font-wei=
ght:
bold'>Visualization of the pseudo-stimulus (normalized) across time. Differ=
ent
axial slices are visualized with the left hemisphere towards the bottom and=
 the
right hemisphere towards the top.<o:p></o:p></span></p>

<p class=3DMsoNormal align=3Dleft style=3D'text-align:left'><o:p>&nbsp;</o:=
p></p>

</div>

</body>

</html>

------=_NextPart_01D8EBC1.CF973B80
Content-Location: file:///C:/B54CCE73/supplementarymaterial-brainsci-1938223_files/item0001.xml
Content-Transfer-Encoding: quoted-printable
Content-Type: text/xml

<?xml version=3D"1.0" encoding=3D"UTF-8" standalone=3D"no"?><b:Sources Sele=
ctedStyle=3D"\APASixthEditionOfficeOnline.xsl" StyleName=3D"APA" Version=3D=
"6" xmlns:b=3D"http://schemas.openxmlformats.org/officeDocument/2006/biblio=
graphy" xmlns=3D"http://schemas.openxmlformats.org/officeDocument/2006/bibl=
iography"></b:Sources>
------=_NextPart_01D8EBC1.CF973B80
Content-Location: file:///C:/B54CCE73/supplementarymaterial-brainsci-1938223_files/props002.xml
Content-Transfer-Encoding: quoted-printable
Content-Type: text/xml

<?xml version=3D"1.0" encoding=3D"UTF-8" standalone=3D"no"?>
<ds:datastoreItem ds:itemID=3D"{D1709F27-6480-41EB-9C1E-DD8DABD51141}" xmln=
s:ds=3D"http://schemas.openxmlformats.org/officeDocument/2006/customXml"><d=
s:schemaRefs><ds:schemaRef ds:uri=3D"http://schemas.openxmlformats.org/offi=
ceDocument/2006/bibliography"/></ds:schemaRefs></ds:datastoreItem>
------=_NextPart_01D8EBC1.CF973B80
Content-Location: file:///C:/B54CCE73/supplementarymaterial-brainsci-1938223_files/themedata.thmx
Content-Transfer-Encoding: base64
Content-Type: application/vnd.ms-officetheme

UEsDBBQABgAIAAAAIQDp3g+//wAAABwCAAATAAAAW0NvbnRlbnRfVHlwZXNdLnhtbKyRy07DMBBF
90j8g+UtSpyyQAgl6YLHjseifMDImSQWydiyp1X790zSVEKoIBZsLNkz954743K9Hwe1w5icp0qv
8kIrJOsbR12l3zdP2a1WiYEaGDxhpQ+Y9Lq+vCg3h4BJiZpSpXvmcGdMsj2OkHIfkKTS+jgCyzV2
JoD9gA7NdVHcGOuJkTjjyUPX5QO2sB1YPe7l+Zgk4pC0uj82TqxKQwiDs8CS1Oyo+UbJFkIuyrkn
9S6kK4mhzVnCVPkZsOheZTXRNajeIPILjBLDsAyJX89nIBkt5r87nons29ZZbLzdjrKOfDZezE7B
/xRg9T/oE9PMf1t/AgAA//8DAFBLAwQUAAYACAAAACEApdan58AAAAA2AQAACwAAAF9yZWxzLy5y
ZWxzhI/PasMwDIfvhb2D0X1R0sMYJXYvpZBDL6N9AOEof2giG9sb69tPxwYKuwiEpO/3qT3+rov5
4ZTnIBaaqgbD4kM/y2jhdj2/f4LJhaSnJQhbeHCGo3vbtV+8UNGjPM0xG6VItjCVEg+I2U+8Uq5C
ZNHJENJKRds0YiR/p5FxX9cfmJ4Z4DZM0/UWUtc3YK6PqMn/s8MwzJ5PwX+vLOVFBG43lExp5GKh
qC/jU72QqGWq1B7Qtbj51v0BAAD//wMAUEsDBBQABgAIAAAAIQBreZYWgwAAAIoAAAAcAAAAdGhl
bWUvdGhlbWUvdGhlbWVNYW5hZ2VyLnhtbAzMTQrDIBBA4X2hd5DZN2O7KEVissuuu/YAQ5waQceg
0p/b1+XjgzfO3xTVm0sNWSycBw2KZc0uiLfwfCynG6jaSBzFLGzhxxXm6XgYybSNE99JyHNRfSPV
kIWttd0g1rUr1SHvLN1euSRqPYtHV+jT9yniResrJgoCOP0BAAD//wMAUEsDBBQABgAIAAAAIQAu
rZAO0QYAAIwaAAAWAAAAdGhlbWUvdGhlbWUvdGhlbWUxLnhtbOxZXYvbRhR9L/Q/CL07/pL8scQb
bNnOttlNQuyk5HHWHluTHWmMZrwbEwIleSwUStOShwZKX/pQ2gYSaKHpr9k0JU0hf6F3RrY8Y4+7
yZLCUrKGRRqde+fMvVfnjqTzF25H1DnECScsbrjFcwXXwfGADUk8brjX+91czXW4QPEQURbjhjvD
3L2w/eEH59GWCHGEHbCP+RZquKEQk618ng9gGPFzbIJjuDZiSYQEnCbj/DBBR+A3ovlSoVDJR4jE
rhOjCNxeGY3IADvPf/3t5XcP3e2F9w6FKWLB5cCAJj3pGxsmCjs8KEoEn/GAJs4hog0XJhqyoz6+
LVyHIi7gQsMtqD83v30+j7bmRlRssNXsuupvbjc3GB6U1JzJeD+b1PN8r9LM/CsAFeu4TrVT6VQy
fwqABgNYacpF9+m36q22P8dqoPTQ4rtdbZeLBl7zX17j3PTlz8ArUOrfW8N3uwFE0cArUIr31/Ce
Vy0FnoFXoBRfWcNXC822VzXwChRSEh+soQt+pRwsVptBRozuWOF13+tWS3PnSxRUQ1ZdcooRi8Wm
WovQLZZ0ASCBFAkSO2I2wSM0gDIOECX7CXF2yTiEwpugmHEYLpQK3UIZ/sufp45URNAWRpq15AVM
+NqQ5OPwQUImouF+DF5dDfL62Y+vnz1xju89Pb73y/H9+8f3fk4dGVY7KB7rVq++/+LvR586fz35
9tWDr+x4ruP/+Omz579/aQfCSpchePH14z+fPn7x8POXPzywwJsJ2tfhfRJh7lzGR841FsHCVAhM
5ng/eTuLfoiIbtGMxxzFSM5i8d8RoYG+PEMUWXAtbEbwRgISYwNenN4yCPfCZCqIxeOlMDKAe4zR
FkusUbgk59LC3J/GY/vkyVTHXUPo0DZ3gGIjv53pBLSV2FwGITZoXqUoFmiMYywceY0dYGxZ3U1C
jLjukUHCOBsJ5yZxWohYQ9In+0Y1LY12SAR5mdkIQr6N2OzdcFqM2lbdxocmEu4KRC3k+5gaYbyI
pgJFNpd9FFE94LtIhDaSvVky0HEdLiDTY0yZ0xlizm02VxJYr5b0SyAv9rTv0VlkIhNBDmw+dxFj
OrLNDoIQRRMbtkfiUMd+xA+gRJFzlQkbfI+Zd4g8hzygeGO6bxBspPtkNbgOyqpTWhaIvDJNLLm8
iJlRv70ZHSGspAaE39DziMQnivuKrPv/rayDkL745pFlVWdV0JsJsd5ROysyvgm3Kt4BS4bk7Gt3
G03jqxhul/UG9l6630u3+7+X7k3387sX7KVGg3zLrWK6VVcb92jjvn1EKO2JGcW7XG3dOXSmYRcG
pZ16aMXZc9wkhEN5J8MEBm6cIGXjJEx8QkTYC9EE9vdFVzoZ87nrMXcmjMO2Xw1bfUs8nUZ7bJg+
rhaL8tE0FQ+OxHK84Gfj8KghUnSlunwEy9wrtmP1qLwgIG3fhoQ2mUmibCFRXQzKIKkHcwiahYRa
2TthUbewqEn3i1StsQBqWVZg6+TAhqvh+h6YgBE8USGKhzJPaaoX2VXJfJeZ3hRMowJgH7GogGWm
65LrxuXJ1aWl9gaZNkho5WaSUJFRPYyHaIjn1SlH34TG2+a6vkypQU+GQs0HpbWkUa39G4vT5hrs
VrWBxrpS0Ng5ariVsg8lM0CThjuCx344jCZQO1xueREdw8uzgUjSG/40yjJJuGgjHqYBV6KTqkFE
BE4cSqKGK5efpYHGSkMUt2IJBOHMkquDrJw1cpB0M8l4NMIDoaddG5GRTk9B4VOtsF5V5qcHS0s2
hXT3wuGRs0+nyTUEJeZXizKAQ8Lh7U8xjeaQwOvMTMiW9bfSmOayq79PVDWUjiM6CdG8o+hinsKV
lGd01FkWA+1svmYIqBaSeSPcH8sGqwfV6KZZ10g5bOy6JxvJyGmiueyZhqrIrmlXMWOGRRtYieXp
mrzGahFi0DS9w6fSvSq59YXWrewTsi4BAc/iZ+m6b9AQNGrLyQxqkvG6DEvNno+avWOxwBOovUmT
0FS/snC7EresR1ing8FTdX6wW61aGBot9pUq0urDh/5pgu3fAvFow0vgKRVcpRI+PCQINkQ9tSdJ
ZQNukdtifmvAkTNNSMO9U/CbXlDyg1yh5ndyXtkr5Gp+s5xr+n652PGLhXardBcaiwijop9+dOnC
qyg6m396UeNrn1+ixdu2cwMW5Zn6vJJXxNXnl2LJ9vmlLz+vuA4B0blTKXXr5XqrkquXm92c127V
cvWg0sq1K0G13W0Hfq3eves6hwrsNcuBV+nUcpViEOS8SkHSr9VzVa9UanrVZq3jNe/OtzGw8lQ+
5rGA8Cpe2/8AAAD//wMAUEsDBBQABgAIAAAAIQAN0ZCftgAAABsBAAAnAAAAdGhlbWUvdGhlbWUv
X3JlbHMvdGhlbWVNYW5hZ2VyLnhtbC5yZWxzhI9NCsIwFIT3gncIb2/TuhCRJt2I0K3UA4TkNQ02
PyRR7O0NriwILodhvplpu5edyRNjMt4xaKoaCDrplXGawW247I5AUhZOidk7ZLBggo5vN+0VZ5FL
KE0mJFIoLjGYcg4nSpOc0IpU+YCuOKOPVuQio6ZByLvQSPd1faDxmwF8xSS9YhB71QAZllCa/7P9
OBqJZy8fFl3+UUFz2YUFKKLGzOAjm6pMBMpburrE3wAAAP//AwBQSwECLQAUAAYACAAAACEA6d4P
v/8AAAAcAgAAEwAAAAAAAAAAAAAAAAAAAAAAW0NvbnRlbnRfVHlwZXNdLnhtbFBLAQItABQABgAI
AAAAIQCl1qfnwAAAADYBAAALAAAAAAAAAAAAAAAAADABAABfcmVscy8ucmVsc1BLAQItABQABgAI
AAAAIQBreZYWgwAAAIoAAAAcAAAAAAAAAAAAAAAAABkCAAB0aGVtZS90aGVtZS90aGVtZU1hbmFn
ZXIueG1sUEsBAi0AFAAGAAgAAAAhAC6tkA7RBgAAjBoAABYAAAAAAAAAAAAAAAAA1gIAAHRoZW1l
L3RoZW1lL3RoZW1lMS54bWxQSwECLQAUAAYACAAAACEADdGQn7YAAAAbAQAAJwAAAAAAAAAAAAAA
AADbCQAAdGhlbWUvdGhlbWUvX3JlbHMvdGhlbWVNYW5hZ2VyLnhtbC5yZWxzUEsFBgAAAAAFAAUA
XQEAANYKAAAAAA==

------=_NextPart_01D8EBC1.CF973B80
Content-Location: file:///C:/B54CCE73/supplementarymaterial-brainsci-1938223_files/colorschememapping.xml
Content-Transfer-Encoding: quoted-printable
Content-Type: text/xml

<?xml version=3D"1.0" encoding=3D"UTF-8" standalone=3D"yes"?>
<a:clrMap xmlns:a=3D"http://schemas.openxmlformats.org/drawingml/2006/main"=
 bg1=3D"lt1" tx1=3D"dk1" bg2=3D"lt2" tx2=3D"dk2" accent1=3D"accent1" accent=
2=3D"accent2" accent3=3D"accent3" accent4=3D"accent4" accent5=3D"accent5" a=
ccent6=3D"accent6" hlink=3D"hlink" folHlink=3D"folHlink"/>
------=_NextPart_01D8EBC1.CF973B80
Content-Location: file:///C:/B54CCE73/supplementarymaterial-brainsci-1938223_files/image001.gif
Content-Transfer-Encoding: base64
Content-Type: image/gif

R0lGODlhBAJGAfcAAAAAAMf/NwCN/xf/5/Dw8H8AAP+MAAAA1YqKilf/p+UAAAAAg1OSU//lAADV
/3f/hwA8/zf/x/9DAOf/F6QAAEJCQrf/R729vZf/Z/+9AAC1/2f/l4f/dwBk/wf/9wAApUf/t3p6
eif/1wAT/xoaGv8bAP9jAO//D9f/JwAAjb//P5aWx5//X6//T8UAAI//b/+lAP/VAAAA9QCk/3//
f9zc3ADl/wB8/2//j2NjY/39AQD1/1//nwDF/x//3wBU/0//r/98AP0BAIwAAD//vwAAvQAj/4v/
ci//z9//H/8zADMzM6Ojo//1AM//L6v/Uv9TANv/Iv/MAACV/wH9/bUAABN+kgB0/wAA5f+tANUA
AAsLC/+cAJP/ag//77v/Qv8LAKf/VwBL/7P/SqP/Wpv/Yvf/B1NTU4P/ev90AAAL/wDs/8P/OgDd
/3r/g3L/iwAr/+Tk5Gr/k2L/m//sAJJ8EwC9/1r/owDM//8rAFL/q8rKykr/s8v/Mv/cAEL/u7Oz
swAAlQCs/5wAAPQAAAAAzAAAtTr/w9P/KgCE/wCc/zL/yyr/0//EABr/4+P/GgBs/yL/25SUlHJy
chwcPf+1AABc/wAC/uv/Ev+EAP+UAABD/wAb/xL/6wr/8/9rAP9LABMpkvP/CpQAAAAz//87AP9b
AP8TAP8jAL0AAEtLSwAA7Ovr66wAAOwAAM0AAJycnAAA3AAAxdwAAAAArAAAnIQAAJInEyUlJVxc
XKqqqjw8PDwcHNPT0xMTE2tra8LCwoODgyoqKoD/gACM/4uLiwDU/0NDQ7y8vAC0/wAApBsbGwAA
jAAA9ACl///UAAD0/wAs//97AP/NAAA7/7Kysp0AAACt/+0AAAAAzQAArQBM/wAC/f+sAP88AOrq
6swAAN0AAAAAnYUAANTU1HNzc//dAADN/6UAAADt/9vb2/UAAP/FAAAA3bQAAAAB/f+NAAA0/+Pj
4//tAABb/wAA1NQAAK0AAABT//9zADQ0NADc//0CAAAA5AAAxAAAACH/C05FVFNDQVBFMi4wAwEA
AAAh+QQAMgD/ACH+IENyb3BwZWQgd2l0aCBlemdpZi5jb20gR0lGIG1ha2VyACwAAAAABAJGAQAI
/wAJCBxIsKDBgwgTKlzIsKHDhxAjSpxIsaLFixgzatzIsaPHjyBDihxJsqTJkyhTqlzJsqXLlzBj
ypxJs6bNmzhz6tzJs6fPn0CDCh1KtKjRo0iTKl3KtKnTp1CjSp1KtarVpqyuat3KtWvPYKrCilWV
CyKrM6oGsgKrKkTWg2fTep1Lt+7cMwDy6gXgC2IOAFsG4tUr1+DfwHYTK16MlRUrBADOOH7LcE+F
vIh7AcAVJ84WAHsKWsZMkTLj06hTp5QUOeIuAL8AD9wDjACrz70Kvo6N2CCgXVu27AIkME4OX77O
5LY9CdcWYZJsq55OvXpE1mciBgNWQzZBWK9zGP/c3r03wT0ASOTIBTj36yWq0tcgwJ6EKl8AYFnf
z7+/QOwMmSZQd76YFp8vCCBEoIAEMAHALnuwcoEurAACgDAChQBAMJptMZ8uFQTj34gkngagQTUE
twUuB5VXECtxLJFfi94VVAN+fJ1xAQEa4rLeZWc4WAFBDJZo5JFWnWijXn2hWKN0BChJkIsH7ZED
CXrpMkl6YwXjYGFIhilmVVIS1FlnNDbJxBZDEhCbeI5NyddBwDBxASu94JWLkALV2QswgDkGDAll
xTnmoYgaVaZDVMaBH1l51fZZHANRWZAufMHChIySsILlL5JgqQsB7+WACwAhEDBpoqy22tOiDVn/
Csyp6Y2qKgCUDvgkQQh8lleqrAAjDGYiElDDZXn9ktWqrjbrbFQ1hGZRHMsRWYOAeEL57LbcMlVk
REV+2+245JZr7rnopquuRjUgMMmd68Yrb1Ss7AILIKoAIu68/PbrEzAIZMXELxytYPDBCCes8MIM
N+zwwxBHLPHEFFds8cUYZ6zxxhx37PHHIIfsMErG6bfRAiinrPLKLLfs8sswxyzzzDTXbPPNOOes
88489+zzz0AHLfTQMC/ECy5IJ6300krzchC+EHJE9NRUV2311VhnrfXWXHed80K42CL22GSXTTaL
Lwr0m9Ret+3223DHLffcdBMNti1DjJ232Hvj/623LWhXWptAuOwbUd2IJ6744ow37vjLYA8h+eSU
V0554AJdUEFWa5/8+Oeghy766KQXrRAuko8yueqpr7465gIFU0EOuwyuUem456777rxbDfYowAcv
/PDCwy6QoWz3rvzyzDc/NwZd8Pw78dQPb/zxHjmv/fbcK/5A3Ucc8QYaOCTw9emjDEK8+sGzH/z1
IHUv//xy05AAEHccoscGcWNAxguHiIQIFgECN2BAZiCgWhhacAQe8AEEd9jACw7osgiCYBFueMAd
bAa2QXjwgyAMIQjh9xH6mVB3CUjAHfQABBAQIW442EAMExCBATgiAd9rmwVa0IUjvIAPkfCEJ/8O
wQEyxOwPIEig0J6ACDZ8AQNz+EMEIgCCF4ThCC97wBz4wAEc6IGDp/MgBcT4wTEOwoxoJGH2TsjG
lpXBDRuQQ91aEIYHoEGDIDgEEt5Whi6ggQZdwAAN9BCJQ+AADW1zIgswUIY6AiESPrgDBij4Mh5s
4ItB+0IAvtACNljgCHK4wx/48IIjcOBlaLij+HJIM7BR4JWwjKUsY6nGjrQxaw94gB4OMTc0HOEJ
b3ADGt4gh10u4m0ceIEKWECGPqKBByCIQNuOQIYwbLIFLWCB+CAoBxx0jQ2IwOYYvmCBMXBADnwA
ghuOwEqX+TJobOhDFCwQhjGoQAVl4MAbEjD/Bxq4AWYP4AAjX1AGMCYEFxRoxSsVmlBYMvShFKhl
8krHAsWpAANukMMfkBi3J4zhCRiw5xtBMIBOvI0FTkBBAJzwhTBggAciEIHX3sCCMrDhBI/ogwpa
UAY0jPIOc+iaBf73BUT0wZNdcMMb3kCDpsasmqf8mQWS0Mwv9MECT2CBH2nAgQ3wr2UBPUIX6tmF
RdYMbK1Iq1rXyta1StRzu+MD3TiQhC9kVYN/kOnbnoACJzxCBzqIAg4O4YgBuI0MffCrDpqAiS9w
IAGLOKbXyDCGAIhCB6KYwDyPoAc9vKGdWWMDGjAQgCSgABHh7MILerjamLHgCRygwc+SEAA0/4QB
BVEIwwLDwIIwPOEOPPgny96AgUWGgQ0gPSVoXYbWVlSBrc9Na3TVWoW33o53RPjD3B6gAjYEgAw0
yJ9e29aFaj6CDjGgwyP0QIRFRMJtFlCBBczQiEbo4AtvuEMLX9g13TpBB36Qgh900AdQdvOrW3Ns
GZxwAjMstg9PKEMf/egy2aKsDBb22QkCUIYxoOARFujDUVXwhTEQU44s0wMa+sgCFQQAA9/LsOkO
WoUa2/jGOL6xdTPSu06MN24veAIbjsCHCCBBsm0LAwfcEIAmDPgJjIgsI97bNTSQgZFmqEQjHnGE
FgKBD3xY7tWwiogmVAIGUhDFGJRKzDd4c/9rbGjBGJKggwYIGLkSLu8TXMaB6AlNBX0IABvY8AhM
POIRTezDRz1a0JXp4Q8baOoRGllQac4MbFVIRY43reOTKI8PmJTbA94ABCREIIJydds+N9BINyyC
D3dIAKg3yLU/buAIKphAF4AQASDgQKnFDcPWWDBUFGDCDFF4ghvu8IY+tiAKooiCEbP2V8CKAhOI
GINYn/CFL0SBDid4wptTdgRECi0JE6izH+gQ2BLLOQDQpkMTEFGGz4q13nOg9fkOmop++/vfAP/3
jjHSO/0yO6hxi3V7QbCBB8TRbTiYAw9wIAfCvoED4luq17w62jHcgREFhB4NPvoCrj1BmQH/6AMZ
cADrIzCTDUl4xBf8jLUoABYTUegDC9zgBiEXdbFRGEOjrfYFTNg5Bg3QwRgYKWQUoMDBgX3CEYbh
zWlL73QBz3rAB36RnBHhEHPAotyAO4dHv4HmbgPBABMghzk8gAY8gDgO7kCESDhiA8Ist3C7pgc5
0AADRdaDQCfp3aFn7Qg4aCQD7wCCOZTBf2yIghPIEFWswTuwO+VAcDtpgdI+4vH5vBoZMBHgRqhX
6tTsw2mjgAI2aDWfbxB7z8DmAq3bPhVct8jNvu4DH2zgCRaQ2x+A0EI9HKEFCT/EIYDAT4wjvG0c
mEMEIsEIHgS0h7/2WgT44M9FHCIBKyZD/wssQM49a40DduzCY4nABzl0oQVCzvYLhqG1euZ8DGjQ
7zCeIOLxfwEHFBd2VsMBffBXftAEKIAGw3B88jRPT0AGqTR1reUztOcCFniBGJiBF5h7FWEzc5BH
vUYDLfAFcWM/xLcBRVRicINhPHAHOMABElZustc1D8ADQKBi0PN4w+AGwsY1eSQHG8AICcABI/gE
YUAGY2UBlXc1XRVcCRAJRMCDOkUGT4BPqpVqV7NOMagHETAH3oZsvvUFbjB3nmU1OEBNNidzD/BL
fZBumPAEcPg/wxRkP1OBGniHGMiBFFEzbwACfJAAPCAHBtQCKgA3bmBJsbdaZdBSb/M/NP9gZS0A
PRgQBobHNY9IA7jmel3QQ11QBhXFNcQHBDxABk6gWWNQU6tFbFqDBhsAAkBwCIywAWxgBk0AYQv0
eGVVclcTaUu1RSDAAaIgbyA2ThgwTA+gi1TzBpH2Bci1ZPyXbjpwAkMVhy9QREu4M2DzCtq4jdzY
jdyohxNRM5AFAr/mBjBIBsH3Nls0B0WkWjZlfuRVjS/QeWVAhcjlNn83TkZFBszEbR3mNd8XBlFw
AqIgc1TYAvxoWVrzBkTAfpJkcwhohA/IW31QiVPzAKHEA/kmB09wWdHGBruFAclUblaTXxuwVGcI
c5gAWBPgRGNAhc3EAvp2dQfljTbpjeD/KBE2A2sbMFpZdQQ96DaXxAMcAIdjsHTm1jZutlRo4H/l
VEplEGpbkwCxN2keZQGDRohJuTWOIAchNQYjOAYu2QfItjU+4Ag+EAEP0AKB5gQfNX5soAJOUAbw
ODVH0F56kAB5yYOb1F0ISQYkBpYLVDVoMAdIQARyoEWAmViolW32ZAHxFQAB8ImzdzpacJmYmZma
mZk5eTg1swhEAATj01uMFDfMRwP19AUq4ENvswFlh0NkQE5LJ4jh5TWOcAh8gAYvIH4eFQYTNJNa
QwWH8AaU1UzAx1Nh8AUWOTV60AkecGSHsAEscFTw51Ev2YnXODUxxQca+Qa7aVf2dIqk/9lID1g1
5wRpm/gG9mSd8fSA3RZfnjQGdWiZm1mfmtmZEGEzf7B8uGlAyPg2LdiTGIBNYsY1d6BfiQeWXfAG
cec2nYAEf2BANUUGSLh3XOMJjPAHc/B+EsYC5ORHFmo1IOAJAwAEDfd33UWhlBUGy/YAITo1SAAE
chBMHFBTnuRRWbVyAkqZU+OackBQSXWc3caM5VRN9sRJyEeBpzMLTNqkTvqkToqfD4EzegChcjBp
csMDeRl7NbWVbROaGjqJ4PUGb+MJInAIf3B2fUSFPJo1vLQDIsBsVzpJnohaLUB/WhNN0dlnfTYG
02hPbNAF1odgVaMHq+VL0NMFkgmWgv+JBm5QVtkpNJ2FBiW2bVhpVIPmlvbYek+QAvN5ULOgAFA6
qlHqaTjTeG7wn29DBEmEgpMkNwMQCX9wB6mKfpGqNT4mAlHoQxgnVl5DBZ1ABCd5jPXITMxIglzD
AwnwgjJIWdwmYlHwYlqDA3CYqGLlYnEZAH0VThZASVTzZV3QRM00TuCkUgFwAk6QrtpqAaqKjaej
APAar/I6r/IqpQ6hPPv5B1c6g23TCWbKfDyQSi+6NSJgQ5GQmxK2ZG+Ap1vDCEO0P3OghX4aYWXV
NW8wB1UpTBjgUUUlaCogn1kjgkInVqpVhfLlBKJgBphgAcs5NMBFin1QYuMUAN3lXTr/4GBviAHt
6q4HRa8+S6/22hDLQwSWNjc+wJ3Mp1Rw4wO6ymyAdEUz6jUOKwJ8ELF9xgJj0AdKtmJdswHWF1sX
VwadNKR+OgaeijXNdp3Qk4KbdFNNQFVZw2xlEGJs8FHjFJkqUGd0kAQLyjK3emmn4wrwKrgKQLiG
O7iDG7QMcUtac2oJgKYo5jVzwAid4AN/YH00MKM9FYhegwQ7IJxy4EudWE89FUhdAwJU+UdrSJcv
KbYfFZRXEwHGh4Q1BYMhRk8oe1Faw3ZocJQeCpmdhwhfkG7SuLPF6qWAe1CusLzM27zO27yKuxCM
WzWyhQQiEETAyghw40UH6lVFxgcb/yWVWwMEPrAIaPCA50RMLWg+XgOIL3CkYfBH4hOIDKs1i6Bi
LqeaZWBFd5qqMZNKT5AEP4MEsMgDYjVogklO4fN8K4MB5KdMZhAA48evzBW4rkAIy4vBF5zBHLzB
0asQ02s11+sFC7AGVBA3NXiDrvkHGepebxMBwxkG7DoHX6Z8bqNC1PQFTiBugDgHPTkzbdozkxo+
QjYMctBnwxBQT/UETtAHQNNeQGBH9qRVY4V/5dMyBFVUbBCMj+AEZ3U6hBDGYjzGZDzGH5wQIZw1
OyBqmqdCd8AHr1a0bfNlGwqB+QYEi6C9EEcDHcZAEgdqZ+g17LeJRzBJc9BNn+VwMf/zUfEENHNw
CBGQqhX6qIw0DA3KMuHDAmyAAovVel98UIQgBGMsyqNMxkJwxgiRxrf0dRHwanTjWW22AX+wR25D
dwaccTTwZT/cvsG0ThqEkgs7sCpTYowINFTknUk1B8yqWoSqMkvGARZgcyeACB/bSqcjBNiczdq8
zdqMygehyoxLy3VzoBL3ZXLcNuT4ADigjCxEq2l3CLT6xumUABswDGjXMk8gZ/XrM3+gB8zGhVU7
Pn97YUyEbd5ldTEDNty80NzszQYBzhCNOEgGN3Iga0AwSn8w0S8z0D3Tz4sQAYzACIeAujJTbklF
NEk0Zcr3hw9QlyxTTshFUAaFELj/wNA2jc0OXRARvdM8zTgirXwgzb4wk1TIa8yM0MqRtQhkCjO8
+YE3AzZgENVSPdVUPdU5TRA9ndVavdVbA9VV/dVUfdUDwdVkXdZmXZkHdQpgcApq3dZuvdZtvdZi
LRBnXdd2fdctAzZszdYlsNd+vdd9zdZzTQB4XdiGXdZ6/deKvdiDfdiO/dgRDTZ9XQKTTdmWfQqX
bdmNDdmc3dlsJNmWHdqiPdrG0y6TAAuG45mevdqs7TxggwqoUAKwHduwLdu1PduyDTtxsAuSAAg5
MAkT1drCPdyl89qzfdzIndywAwgEQwBxIAypPaXEPd3U/TlgkweokAfYrd3b3d3b/30LSJMQwLAL
wV3d5n3ecXPd3L3e7N3e8HMstnJd6D3f4CzMb+OtNEnTSqAEebDf/O3f/f3f+93f19ML9mJL9O3Y
9zw3m5g45lhTgihqGJlVksaz+u3fGJ7hGm48FzAca5TghR17iMNsAqVNfaaONghqPelHvkTBaJtv
GilrhdwFNEChLZvQp1MKSlAKOs7jO+7jQO7jsFMDS2A75Q3iiMNUNMfRV+NLvlRNGOmOXUOywyRW
sWkBzJRsLo014cMBqeSoVkloUSBtRU01OksDLurlfRabAdBEX1DmM0bTPD7ndF7ndQ47wbA0R749
Bfo2+POCIhc3SUSUq5W548Y11f+od0fgpxImYZS1NZzYicBnAR8Ws0VlaCCbNYg6gpIZeSjwBR+2
klHA5EAzowTVW+QXs+cKWBAG55BzOhIQ67JeCrI+67UuAZstNDTwAjGkzM08NUQQo+KbMndUZBGw
rGtINS8ABDKjkaKkoY/oqFWT0Ugg0gy8AF7rdxxQlHT0Wp44NY7gBVSwBh4QoRkFhONTXuPUxDH7
bGwwNZ3gAD0gAIqgYvubUeerAogQAH4aTzFLaCfgxENjA3ggAA7ACLQag2QAToiQBI7JBul6VE5H
NHZgAzswAHfgqC1eXirgdCTWXSKmAlGQU15szQdF6ygf6ylP6xKw8rkeM9uemLj/9kRF7aL8BIg4
8AJ3RDR9pqU8MJ19gN8oIwfR1Gs4gAGBOjQiiQOlFglA8ALCq6pxtAF8gJsbEAYxW01L9ALS1wmH
gIjqh5ELoMyx5Qa73lug3gfCKzQY0GWE5QGOEPdoMKOCuE6UKJbjpHqiUJBOBDQR2ouMsAaMwAdn
52ZWNk4fa1UphwgTkFkTMAGF6DNUQAUQREidEAme1WduYFNqb1TrTmLy9Pg6EDR2IAh4sAad0HcB
GLpJ2Ae01VIW0EQWsPeI8FcmT9O3nvu6j+umCjMtkKpXREwuVwaF3DJuIIpJhAO+5Z1Bo09u8D9y
QJRh2TImeD8bqgKUFzTmxFXn/wQEjsd65qQyTh5xrkkGmzQGLPozH4uEhfn1PhRkSkamDTdJpaSI
YxAFiBB0mc4zWAsQX56gwXHnzyFPnjg8GOZmGJoXZMiEefLEgpMJZnToeBSFzAKQIUWOJBnykIUA
ZL5YQHOISqQ5L9A8QPOkRZgxOb+wwYTpBKYJE0SJKlnUaKIZke7ckTOHT6RFdx7IPEJGRZ8vY8JY
6IPx0aMkiFAg6mLU7MgfajhpcLAGiBw9evjocfOCxRMVKCyMaWGBzZc+j06gIFOGzJuzCwgsZtyY
AC5QEkBFnkzZsmUJuBxv5tzZc+OzbMpgsGChzAMeczgc4VCm5Js7CXhsoFGaxv+DxLn5vjiCNwwN
HjiOvChTdiSHpnJwoLE6hgOHMLnPqjBNxsKXMm/kuOni92NIDi8wdOmC4cWXAGyciP4uvSSbANQt
qHhCY8ObOTGfvCjrhkYXw8LIaow+okDhEUT6eMK9ol4YIwkzJvgijCP0iIQKT9x4wA030ECjNb76
UsEJwU4QZYJHjGNwJBsCoAOF7pwYgw8HBriDg2Hk4OEFinKyyYIkkjDxBAOjWJEkMaaI5I9IPOAD
jT926ASINzjAYQ45umhhjCdYaIGNKE4QTJQAtHxhjiNFgmAENWQQZAck9NhgqbjmeOOILljgkgUW
KPriQEwQwSECPWJT4QujPnv/rDJGG3UUFM0UlXTSxczqC4Mw4LOgCzfkWO25197Y4MPzRHMjzZGu
sgCDFpxw4gkMHrjTsPZCcuMIDY8ogwU2EDnijRZQDUmFMcggEIWU0GjKjTDoE+kNHDAlw6ZeMRGl
jzK+wEDYBXK6yokEWeAhASCAwIEDNFzbkMNsEXGiQEw0cncMbtFtwQw6zEBkjCPuiKSTAfSwU44N
5Jjqy/SuekQHnyZQkFsbqBCliX0tYEGOSOyggo83lP1DDzQoKm0l9XRoIokW7EIMVTGuoOINPhwZ
gA9G1rDDhkPeeEEOPg5JoLebJPoCEURM5oARIHhYOc1NOLFEgCsU2UGPQ5D4/2MOGt5I7QEaqnqi
jCNwMFcFBNlIwANHDjHYLEVxgQIKUN6GW+6453477kgp1bszox60eIwvVGDjaw79Q6MkGjhIXLz5
nHCN2zDSe8IqVyfvAt1hLh8Jhze+1lWiMR4hgw85uGWDjTBesACRKFQogwYd5TiChcdBklOlv/76
ApMmUHAjVmFRaMHYAJwY6wke9EgggTliK/2OceUgo1ewCmyiAb+iQxU7FvrYaChEwngjAkd8QGIR
EIAAQQ8e5Gh1LBScCMCMR5wIA4NtUaWiEzl0EAUTHUThCC6ZwRqupp0/XG0YrFJBwloQBR08gQ8z
49YMqACyhtzhEBpIxBVm4P+FLHFAg4tQDQYMA6Av8EoHntCAJ4iApiP1YApXuEEbGMEIQcwADzZo
QxscMS2ZzKRjxQlbBEh4njFEgAo+UNtZ2iY3KEZRilDI296syBijrO46h/IRGVijtTngRiQFQwOe
yrAVnHShdMIS3Omuc7pigQ0/wiEJECRyRi596QmLiISw+hCA6/CleGN4wZVic6cXiIQRfzgC4E73
lz6YARM4EBiqrEUdnbjKAneIS6H0kD7l8WERfDjCVYjGBhSIQgfoYgGqyNCCJ/ShJx2hgw5UIIdF
DGAAPuiEDyIAAnL9oQx/DIwTUGIBDoAgJqhqgwfkULSNNEEHbLjDGhSBh07/MGIRCQRCAuhilQCE
0zAX80APvCCsKbwlS4F7gR4E8YNNJKINh5iDG5xyCCqx4JU4acEb3sCCHgjAETA8Eh480Yk2dIIH
QJBhImY4BRugwTzDQcMbHjAGfXqRBnoQgT8d4YlREbQobTMFFExR0pOiVKUqpeIVXVqpkoQhCVEo
ECLYQIa7fE2NEWjiSEZVhpuMAREDwUECuCW/PoylD4gIwNdkgh8gHG4kfMjT0ALXB2OJwAPCQlBX
iHnTLjwAB5SsZxk4EJIbzqELKrFpH1p1gjkQ4Qiomml8vrCTP7IBdnzgA1PesE0+RIAREUhAF9RT
GkAGQFaIShNxVBCFKCQI/xENoIMToKRNEYjAfERIAB9A0LkRJYE6wxAbYYXlgEOogGEmo0MDToAG
EbRhBzvAUCT6urw5DCNTiMDOoHywgzZQQVg2wA5TwBQGNNhgBorQAB6osMj8bGAOwnlBA/sQhjkc
IgIO6IEj1rgiQTDiNANYwxqo0ANF3AASkJAaI0DAhzlApAtHCANQIxuAFyBNlBEYRhlEWhKSplTA
AyZwFV+qt6IgKAkAvBYcAWeBFoDtCHMVyR8WATJjPaELaBjGBoQlJDOE2H80xSleVECf1Uh1AXdw
ynKmR7IADMPCaWKdUP6Hgi/Asi/FeoJW7qeduPCAKXYZA4S/FIbZoCqyqf+cKSLaiFXtcMBYX9AD
EQ5BBCDcYQNuGEN6itWQcglrehqJLGRPoKBBEUEOMokrEZS25bUW7yYR8CUQ+ICqKeABDXSIwSPA
hKAnyOEPjmCEdiMhgkPoiQNv6K9fCqkHH3hglHpAVSGuUIkGBCAM5flVJ6iwgzXYwLxIUM2WRoOB
PlyXAwn4wwsfsIE7H8kIETCABOiwAUZ4wgF2EIQgetAG8+7AC4UNQ4ljGQXUPaFT8eWUHO7gxM/g
wgQmMMW0q21tbGfbwAeeVFFQwIYkmIxhNL1rr/64HrCFJD+HWESWyJACkLTyw0LZiP/CkhW/gOum
Zi2Dhjegh49VyVgD51b/H2zckyiQ7HQCSTVfNEyeOcUGB12wyF72MwxhISIJKPgJw/rAho+XwSFP
KPcLOsWD1CinDFzUsBuAIMYj5WkMqTSDNKPQ1CPIIX3MaQELHmAwaC3wBV9iAQcsHIEXokoRa+AA
JhrAkQS1IOdAOISWtyOqtZrVDSvvAw6IIAIv+MDNFF7RJT5wgyzEIIAW8KIbDsEIqPCUEVJBQxe2
sh8nRGEMgxJBJHCwIQ8fqQhUMIASYhAGnoHaBjykgiM6ISW10mrhdz0CQbCUI+UZdQcD+AOAoz1t
0Ide9KLfNrcVVZQJnKAJdGA9R/KKiI6IpXUUJwMaOjSHq3GLJE7QiP9E/yEmZOdO332xSFOVxYO+
PuAI+dN93k+UhEc4LKl94NITQE6dleTEDUuRjc4s8ISHFDwKE0iCKungB1Ew1QK86cIY/nKoLllJ
yHdgDk7CYCVusQBTTjCZFBrRgBbgFO14A6AKnDIgjiMYhtXIExYYhjkgrASQCuZjEBtwBDRwgiaQ
Aj/QgS8gA+RYigWalvsrD31ilT5QgQTwgoghAs7BOFmLBUFogCaQpn0pDKr5g7fokOe4FesbHHDZ
uwhIiGGYMBVZkRmQgjSIgSjYGeUZNA+IBCzbpjtJly8wEAg7wAeYgwTAgWF4gwR4rz/omc5ihJFo
m084w08wATREQzVcw/80LD3T84ySsADV00DK0gGbEhzICotUKxMv+jsOOBXdIwk2aL2eQJGEm48A
WCrqgzB2wgE5gI1BHIlwkyYEQcQaDINMcQIV6Iu7soCfmw0dgbdJLJr/wYSFiYEG8LMARCGbOibT
eLXk2QDl0xzd2w+Z0gE6kIIskAKMqrwyGoM2sokOfIhheACxGhcQ4AGHGI40WaQuSIIGaIRGmKb9
aArhwImsYAGBmIgvUQEW+IMB6AQR0IMHCI80+QFS6AQZrKWheoIw+EKBqYkQqQi/EJxvewEgyKwI
+B2csICQgLmzqAUHyIJMiAFREB/e4JlD6CsyuJwyOEAMsI5O9CI5SJr/BJCDYVjIOxgNPHm2Mvy8
NDxDNSxJkhzJNoTDOOSMkiiWR4gBDYS6cnMXFMCK7wMQ0uKO2plEkFAtGZxBUeiI64CwLmOD0vDG
sHmDCeRJFNABP9hAn0CQDqSdLrgKYhkeiqi8DXFBnlwYXWyCobA5YolIMggAcruJipivF9iABCDF
Scwx3pvBBpCCBqAP/TOhBvqLFmiBHIuIIxCy/Birc0kkVAGBYRiDKNhFhFSQIxAr5riOlXiCAMgK
U8IObwoOSPRHllBA6eCEGzgCOmgCtdO7npuDLHsA0jgx+FiJcEKBJOgDfcSyDeDC4dgK02DL3JAB
PgiCTGgEP3CCqvgV/6e4AzcYmRzrErA5o9EQtNnAgQ7xJzegjqIDAZIwQze8TuxUyZV0jJgijSZo
BCnQASeYEAKJLJsqMg0jjj5RAZ4cidDhM5hsAkCDD2Jxo06kHf3TlfYMiQDAhPPzg1oKlDEAKggT
HL64wj4ppDcQxK6cGFWMJlFonR7LiXDKsZ7bp9FYGp6swolpAMrygyYIAC7RRItwJC6ZD4ngACzR
kMwJifF4gbNyD0foyC/JQLUbnIgkD5ywieF5sBaIj/oKxMzhAKUZhuGZrxhNDFKwAzRIAjrIgA2M
gv3AFTeAjrvqkjDQp8BBFhUggxeQlUDUkAfosdEYBiDIDTHggyyAgf8sqAQ8BBsN2Y72KzKMuh8A
mRwviZWx4hDSkgPlLLb/UoxoS4NPINQ0MNRCLVRENVTt3E4sKol0wQQoxYRiMRYUMAMiSSGuSB1u
NMr9DIlU+85KqEbqewJESL176zLq45Ms/VSQ6IOJ4bPwdLIeK5BHAKSKyAlN9KKC4UqejIImeEoP
bQJMoKlD8arjnByLyFKT+9QqnAAdgMkY2ECsgMcds0etcL8WiJUNQMeRmB3tYZA7YQEUiIFGiAFM
6MAtyVLDsImvMZbSuDgT2rAX2Jkq0T8pk7fcoII5EIUYyAApoAOyaKSv0Seb8FL+KINjMgxMCUBM
sVMIi4hgyY0ZOAT/OqgEgKUDUcCVrOs3MjChhxwNbtQwDGAB3giPuwjARuqCF+gDlKnOQT1UmZ1Z
mp3ZRnVUAiiKOUgNFuiUI2gBl603HUiCFOoCgaiIYnPL/Yyv68AAXXmCcJPBcTOPDOPGE1Da9iyj
FoA/oWlKAOXEnptInAJaCwi8/aQBHFAdFWAqR8LAAIofgYCwPvk+MsABV72RV0oCsMzDAGiysfgL
H/EL/Uvbw3mAnv2QjTSMenUP9uGOMagl6iuyRyIWb7mLMGgBDWHZw13WY/oSRIAw9wA2PSgDCNI7
L7ErCMtScCwOu9gAIlAdvmCDoJgYTDixmtwK6fCgNYAJAhmDdOHL/wYiFsBwK36DmW7FCwtAAde8
HkxwWfuR3QCAWc/AhSBIg+q9XuvNXuy93pt11KIoFxBwnt7gCV3ciGLlF8ARnE50VduhPzdYUKAS
BTo4V/95hNTBFJtAgSZg3wVoCppAA30CWt7xzZywgGLTRBZQgQlAgSTdT+jhjsDhSxIBSwW5joro
uWYpDYHkSXzawi/wOLEIkhNsoDiaFut7AhXFgFOhRT2wsx2hiKU8C0YQgUJ7g1p6BEaUHzboxGLz
QC+9GEbjsuAIq+Co0rsw2XBNDO7agTuQpUABDEBS355D4ZLlgA3YJQwYiz4BJGHsUorogmHQtNxI
BDsoY0Zovy/Qkv/02IlD6ZV9MyEkQAIcYIHiWVuajL4DWQknOBH2FIm2CQJADmRBHmRB7t7tLIr1
KawX6BjJjIKJ0YEJWA9AUo/4mQCAZN8HoDg22FaK4x1VTL/4aKBwyosm2EmefI61Qo8OREwA2sBd
mY9U64rHioKJ3c8ygAhWTjhUEoqhisgi64v02EsVIMz9pEXDFYWnIxoDYQM6tRwT4kvRSAAk2JAF
oAktXIAEqFIGlQ4gGKUnidJwWuMdvgkWmK/1zBEQIIIy+Lu1vI/W4BTB5AHp8AQb6IQ3QAQxwbGP
E0Zm5gsWmJ0SAzhyDYAPGZ7SEAtCckxYS4w18ATz0gPcmR62FZz/LTHKksWJDeABchUt1Zk+ARYe
9YgCJ9BXkPjjTOBNlD5plU5plDbklSwKPdiOQ6k8oQKMCYisQzGed/GLl73bfnNitttlHdCXnQiA
A2GqvJgAkuZJuwC5KDADXe6JE6AfihCcmrKpo3XV8XiCpvSfVIOs86wI1jSez81TV/2dsnRKPGTj
uLW4yxUc+WGBDZjmco5ReNuymWAQgPsDRiODBjADZraIHd6LLekSPvkCJ3iBYRCyhLaSLePG+5OV
OckNR5gtqooCTEAB4Z3MldBG2im2+cGAN1CB5j1G8bCO8osCAy6MBzjTs9iBSBiAQ0ADvxAIkGPm
E4PHicjSFkCE/xbQraDAANmRlu6JkEVMAgkh5pKOtkxobud+buh+bpeOw5L4gx1R2E1ZOZtSD5Ab
4XfpRL+o5f3kAWhGgZsDE+WVSvRooPUQ5QAgu/bEAMR2FY1jHVSMgtcUxoRJj+LBjiKcRAwAkdOJ
AhwOgASxScAYT1ulqZTx1UmcTbuwAEduXrTMir4AXNmtHxWIFR5YK5Ioo7BhEAwBglsZAx04gcHB
FBIushOr6gaCxwlDgYYoJCHDgb5YNLNlaE/I5qGJn8kpS96CMZvQRCc4gQAAqglQAbakCYtqgQUL
gMM25aJAgy94jh8vtiJDD/5mu3WdOQuo0h+tEB5giIcYA2vZ5P8GwgAHb5tMMIDmdvPnhnPnhvPp
Nr2SQDmKUwEsN2pX+Yu8y7E/cTL9U+72vCi8OrckeJf4KDIuLo24vh9X5cZRfiCiOfD08AusmDJJ
jrAGHsT3JY0OBIw2Luqc5q0RYapNtuJPlWO724uk2uRpgcwCJrlUE4idiZYAn0QNsAHVaD8CF9Es
7eIc21GLQA+bIg4n2EjjmM26wBEGWQM9+IJG+j6tkIgR+bjBXk3rO4EJgJU+uJhzQZdzfILxxADO
keezOAITAAU/wIpFA2iSAxfj8XMn6LkGcoNzqSgc2ICH4IDyQIkWwIFxIYJFCMnpNQCET3iFX3iF
r3NuK4qfGRH/WAIMscjDIAGkoRnpn9tgnnQDkENq+AAXu8pLCMOLev87E/pUDDCePjDgd8krytzh
v8hV1MEpMC5mwz3K6QFvRk8PkLPwLtO0nMvxQZxR6Pi+bBGIYsMLB5ucep2PtcwcD5nEpdMDXdGK
mR8eizgxDB6ew2QdltCStDU5ZByrD2EQg3qBJsiJRQaQWK9Q+ENscLSAjFi/MCiqKvmUMkIJD5SO
KBiCAkAFKeiDYYhpiuix4tGUreBE8UABFIYLIOB3ll0rk72JB0hnLxAuP442hNcEhff8zg/9hHf4
AyuKO+gCoz6d9MDvE8SIBY6fIgNjxIjhQUSDpbrVHvOLCXAy/1Mqnvg4HXM3R+3YzzBARaLJirvS
t+tAKh3Oii4QzA2QrvhWze8bkKzosbw8HaeqCMXO5PflSR+QA1YplrWCpSyN9Rzjiy5onohYNADJ
QnRfgE53Dw24oLsAm4mIyIuuOPMHCAwJOIRp0eJFl2GHEshB06ULhxcLJlKsaJHimkNOGuno8kbO
g2FHXoQZM+ZJizFhMDwhw/JLgC9PyoBglGDYQw4YymB4weEi0IkNChSwVSrKkzd60GBg8cQkmTIc
HqAJY6FFGER9WDyYQwQIhzIsmrJAGCYMDhADRFgk4PYtXAK4NNGta/euXVxx9/Lt6xdu0A1HyKho
OYaNk8RO2P8EQBRgDAYMw+YsGPbCDQ4MZI64GRb0c1AyX/p8SdnCQp/GKAIEUHGVBYdhD3DgmIOj
M5kwZRboBu27jMsvTq6SecLGZJ/VbFQgYvPije07d+RwgGjhapemvkEfkoNhTBmEXVhc/XLVwpcv
KuQAIaKHB5+lY44MI3NV7HbQICw4wfDxSBdPCBgVC2SYdMQdIPzBg3QvXOXGBjiVEQYZaOR3kSJ2
RGLBI2QwdERELITHAolnHYHDG7Jt8MALKuHAQwK3vZHihRbZQQUZUGTQxxwxNoTZjExxEBFPYzU1
hgVhDJPAHZzJkdsCKdQ40SetEOVCJmV4NYdXIkQighudvVD/3BjMqdACCzjcwcMDTwTQB2MeEmFh
UH/JhReeeOllJ599uvVZAg+UARxj6VkQAHEPyJHiGxPJwaUbaAzjxkhojEHnlBXRUNwTBX2hEhkt
qGcBBg5h9iIQG7yBBhpuIATcIydkatELL7SA6BNjAddFGSnpZsETOCSQwILVjdXFGC+g8cIXmIQx
60SM3OFgWV0ccURLmhmIkgUJ8MEHEEDo8QALXwyaJGdjuAHtRCLQ8MULtLkRVra8hpGrGzzoS9sG
ZTgRgLKditTCutBq+EIfZSTA5rIYJEQpTxiAiMMDD/Agxwsq9DEkB9DxkBm7dqCBigk6vAHCHRvI
QQQSX73x/8IwLFDok6QtLvdCAkTwsCJW0D6RBlEFoNLCHY44QsUOOwww57LbjkHaafO9kfMDSeb6
QAS+2TkXF3Z1fdfXdHGxp59l9/XZH3/Q8EIZ/LFBRqhPJHQHHxa5IQd1YVyrAhtPRDEGuxPhwOp4
9lnQRc0+DSOHZxTd5Aavg5b0hCh0JBE4rwYW5pK1H1HalN5y3AEECA8MmdutZTAVgChOBL4BBunN
5PCgczSkWad36JH2HBUPU5gFKqhkKxmBOwIEzZw9cIRUb1BKomQUqyxbF6yFMWYSZeAwDKaz7iDC
qvDp8QaIs0FuZK2xDaMyBgGgEEbkbiz8E7RrvAEFKFIccf8IEof80ckiphMR5vGEA2gw4DD64IQ+
hOEBergDipgHrTBooigFcIEo3tADDQjCAY6Yg6SGMSEydEE0AbhVFA4HBCQAYTwsQMMbgOAD0GyN
Cza8IQ5ziEOyma2Hb/kMEP6QAPK5yVwlvN4w6HaRIzgEBaRJwiOcIAqJBM55nQHQEyxAn0i9IWUJ
uAgZcHIYvvXhCUkgQ6PYNS/NtCAyLEDcBoZ1B1d172VvwIF9mPMFmbmPBYFLABpkxrlBceBbfMAY
Bgq2AD1w8QGFUYFrEDWc7k3JB4vQQ++YGCk08EAPDzTd3RYlB4qxhDUkfAEmAsABEFGyRjuwwSLk
kC89gAD/CHdIwBzcQBYWcEYyFXOQE96nGQuwYANE+CK7jhCEEnwCE2hgxBraEIk5MM8gLegCVUBE
QEQM515kWOUKBzOrJpjAFkSxBQyeMANF9IARR2ADG4AzBtgsjwVJ6AMikuCcBGyAByThwByGwYOs
faaGXIABDhF60BsqFKE89GEPQSOHP7ghj08wi4gwsAGgdAEhSYgCCiaAiQlMQA6BmwgHMBOg9Kyy
VhBSZEUyp4JHoMAJWnHCC8ASOBy8YCcuISFm5KAvNICoIqvUyRgCEAVENAcmTvjm62gQyLKUoQty
4MMhQICDjqZxIhU7QhhUAJP0CO8EX3gZu3bggwgs5SHD/9ADEkSwCD6Qzw13rNijntZNMrAABSoo
SE92Y7AdgEA3aIAr/5Cgy4LM8yO0yRg3idkCRLyPA/qi4qzm4IcgBEEKfRiGI2zwh36pgDUBUNIG
thcg1iQpDE7QQQAmE4F+QSsGSqhCAWYRBB0cghGHQAMbMGEGrewRcS9gASJAiigMcKA/2+PAimrz
ACkBZWswuC52s6vd7D4UomXzTQK6AM8vkOEFg+EUTCnikxdQNgkiFYXJ0jsrNzwgK070ySqz8wSg
uCElbKBpcibwCLQc4aRUwcB1IPMR23FgDF+wSKuOwBwUPCIKZjiBY05YvMCBJHK8vENW59AFsWKg
ItwrA/9ibIoIUZzgtZi4VODWwAggvKGER+CDJzpxiDcICI4pCNMw2ICCKLiGMSeA0wSiEAA/sqsH
SGAWIp4gB7gywk1ssAB45BAjFrCBsk44zWvNABn1YHZWbyADnDDRBDIcgnsWiMICVVCGfOGgDAps
jkFUYIYGnOAO1uJp4zKFCB00gQ460IEoyINPM+jgEfFkGwayEgCbJqkFTqBDH4CwiA30EyeBvoh1
s7DdUXPXuxD1DQ82FRUgYSAl+wUKgMLwBQpPIAmY0AF9TrqALTPmUnfkgIHYABQ59Ao1NUWBrdng
MF3ToAsGuV4XedDfJKAAwqt6At+cMIFDn2CkLSgwh4n/GhFrsccNZfhCFPpA3Yk4LKxRwMQJdEAH
Q/thAhzAwUkVe4TvkGEOiwCLBVBQwFUdoVxOiEISbH3oJpzADH4QxRg+PSsqvLMJovi282wNL2V9
LAwhpbYTJwBfy/Wh0ZwJnA2oIIcmNKIPaHDC0zCBgi9AFyQvYIOA/2VkeeuAAyhZXpkzxQgRfIEL
USCDvEXBaCccAQg8AHYAJpCY1gjZ4RNww2hr02r6VfcvuMgC2MMu9rGLvbum5tOFvoUER4iATc7+
jEqOcJhrtkrXFrlDj3xwyAaLFNat4qkKEF4hu1fkAW/YgO5AgoFDP7giRGXu9sIg3AmgAG6EX0BK
V0WD/znwoQupeQK4J+IQkzyhDyJtQgPo0ISEXX4BqirDMIBwiJvD3rzD0IloxJqEhcfAD72HeInt
zog5jMGJR9gAAzNKn1sxVQVOEG4TYtB7KWQgBqK4/Bym0xwyOMFcJIwIghXYh903Qd5SaET1mxAF
Juu6CyeQwxe4jYmkDDXSKXkEHaQgBT/4PguakMIjXJNQaY3XkZ0Bkp3Znd1fZEoneMIhBZ1F9EG/
0YZJtV5F8MEi7IAjEIGICRusHQGXYMs1iYQF8kEC8M8h3AH5AMtFRMqJBNQTLBAxdRXhvUfKkM9y
0Me1TMTndIqdRYGF6YAZPILE2d0fkE/FOBiIVNW1OP/FmbwZo+lA6ulAFPBK61HBHxwBeelSFo1B
C0SF861GC6CAvPlBIzSCFMzbIzQe4UXCIrgBeSVEF4zGF4bVkHUZ+mWA/xmAAZQfG9odC0BOC2gM
G2AGC5jEvRhbE2RA2ARBGlSCKCBCC+TH1lSCJV4iJmYiJiagAp7NrByCbzDLktyBBQZOpAwDCBzC
BpjXHFxGKVqEHlTgRTjPZPABNanAG8lX673BYZCBLFEEUdUK3IgXZaVbb7witoQUCoyBsYhIF9xL
IkbBoZnBUgHOK3bGF0xAlD1FepiHepiHpZVh/sVACr3iG/BAepBQuSQBJKFHigWAH2QAQhkAFKRB
FLz/oi9uVUtMRZd9ymkE3gn4QSUYQCZowic8og7USCVqIkNmIid24l684gIwEQ1KZKZEyqNY5Kzw
QPZ5kgpqZH5wAA3QBquQT6g8C0hSxBsxj4iMhXk5W0koVRnBDEgiwhgQCHookEF8gWMwR7zt3gmE
3ivO0xOQFwZ0WU2xxsfpgBnGgBRoQiNY5KMACNu0CWnA05vEGx00AgxkAB1UQgbco0J6XQaUpVme
JVqe5UNCJGCkpFu+pVQuClz6xgPQwJCECd4I1lxWhIAMCtwQ02yA1SS+5b7JjHEsBmMg22MgSRsJ
pUW6gYiQxIS11yNMQLxhQvcZkFtyT505mIohwgSY/0H0SYEOoADkZMrWlGUepiVrZsBasuWf7KVs
ziZtlqI11qZFWEsZHAgHyCJtAgjq5ErEDMpsWgvzFEcLdAoLqAAKsEEY6KJGogENFFwLMMZVVOcj
MBUbOCYlet1q5iF4qqZ4uiZsoh1unid6pqd6XkgroSeEOATXLUB7vqUbjM6K6IRlqAButkqkdJSr
HNGrzcrWnCGBFqiBGmgCXsAFlCcBrKeDPiiERqiEouf2JNJ6RoqIEN6AoiGBnh+HfqiHSoHZ7cES
MAGDTiiKpqiKriiLtqhFbo3+xaiMzuiMdhcs7MIZmGh5uiiP9qiP/iiQPiiMOqX+EWmRziiRdtcF
sP/CJOgobAYplEYpXManlKbkiVQpDXmd9G0pl3bpltYBLpgdkzopW2Kpmf6mhELgmZYiBtDAmoKa
lnqpnHZpAoYAE7DCjr6pnoIkd6qnfkaoBUhoGfQpenaBBW4N/yWqoi7qoiZgk54o4TkEGuwm4ATo
bE4UI/BAqDBVevJBJ2ChGziaeooAEsgBuAXqea7KG/SKF0oFel5LqIhKaqhnbhCENCICev7BArSE
uU3A5SFqAzCqsCqqo5IpRJri7iwCI9hVZrBBaqSjbCorEfiACASKeN1aJN7mWwJBJ0RCVnmADThg
ANzaI5DGXv4BEjDCIkTCAHiCD4DApAYequ5ldPT/VgQwBEK8QR/0wbzOpS+CC97dgWuQSJfpJVwS
RheECwsIlQqI1BrOph4cQQvwwR2sGBqFwSPMHyie1NY0gMd+LMiGLMgWK6RmlpYZ0rUEiAXgHBW6
nFvyQSR0AiMQASO44R2sDQtEHf5N4VvKQSRQQSQEbSd0giMswhwEAKL1QRTAF1z6QCQwwtB5wBp4
wQDwgc89wqFpBa66ZSf4wBxAhxd4wiE8EEuQwVbqABt8gaG65Q4cglXBCA4cwQMcnNLSgR+owBu0
wVuuARJ0gQU8wEBgAhngwBgs1XBQgQZcASS4pQh0AhJwgAXwwRHQQQx8wfP4Gx6IwQgsQAdAS8eK
/yzohuxrPmmNRAIR8AGlbEAsUgqyMFUA7BmmzRm6WaQIgAAfgICpuoEtjoTEgtQj7F+jmYdYvqII
+MDYMkl9XtJkzAEZhGYTPG+hBQAZ6EEnSKQjsBCE2MYG2CIRRAANoMBWxsChNdob2MAPbG4pDoAj
dIfhRcoGUMob0EAZIIIfcEEDYCabzYBFtsEM4AEVBNAB7UTxRcEjJAHLSUESwM8P0MJEBAIEOMAC
0FVFQosgdEAiUEHEag8a9EEjGBomLFWHuCEVwEEKBMIq9AC80hdt2N0NTIEG2AAIfModREH1fbAE
AkEktEEPrMEOJAIcXAEeRAIZ/M3aFpTX0YHHIv9x6iUxEy9x6o1umeYH0lDBbzHXo8gSTpReALAB
AXMTTypdH2CCBTpCBIBAAtAAVbwADeCS4dHAGEDRBDQBFJUrCoiC7logEugYEYDABjRbF/DAXIkO
/JXfoWHCI4gC6HnBFYiBIEwEJk3wlAwAHmggEvDVoG7AH9ASELCADgAvJiCCCmAAH7SBDCyAGHyP
8UoHoeZHD9zAGgyAd4gkfUXE6GFCAzSBTZaBHniCBlBEB1DxH9DNKvvGIfSAJSSCHbRBprogGSBC
haGAM+sAJnTBHOiBD5PCAdACHDiA0Y4SH7gptDiCInTAFQgCBpcB6B0BCtwvnBwGIrAA263BFUD/
wA3cyOrSl10FjhdowBS0gVolwGHMAf2ibadMxR9QwfpSgSKY80IAB3B8hxH7BS7MG0VXtEVbNBQf
q2/ggQPswBqswR/oDRqorrWWixM5QXY6XwBcZihbxIZBSycMwM7ogVg8BAy9r0NI0QmIwgR8QZeh
NCLwQdJU70RoYeDggQccwiEQware5FvFRwK4wTofmihcGfzMwRpYAidc8KZdjKXWSAQ4wBTMgA0s
zRhsnwOBAAi8ASJMYQFTMxJ4QQ+swgJcgdiOrR4sAiT7xgb4gAMoggBQQaa2zUU5xEiMQRybgQQO
g1Dz80QUAR4sQibjwNga7IUkQA8owgxoQA/Y/8A0Dap4IZqtyVxMyMEiUAEkQMIVXAIWTAESxAfe
0dIwA0UkCEIi3MBma4C0zGFVYQIdZOebLAcLdMIO4IEAmDMWzsEfjK3/8PGs+IBtu3Db6sv8okEU
NMEEgMeuyAESPO0OCEIk4N3yIN4coIy4dJ1Ez1uhqV5FrzdFr3dGd6Jv3AAnkEI/UwESEFUX8cEf
UJObJEFMoIBflYnSOksKtq/S/mGN2MENaEAngMC4oHN50cCi0AALWBi1PQLfnATfAEEPOIAIYAyK
aeOsAMEOTIEDeMEidAcZHId/PEq/NFxoPkJjFJMeOIIG3EAPHCETyZ2vTskDdAI/KwIedAIfkP8B
NCeLmswB5TSBIYtCAPKAF+BBIowAFjhALL4B4P4BH2jrdviECKyBAxQ5ynQBN81TvGAACjDaUvli
BKyBBnTuAsABFgrRG/ABEjDSlLSAh7eBJ1DBGniCXldasiGczLFBC8zBAKzBDCSCEcjCJQhCfNjS
HzCCB0xTjRyBB0BCB2hA2HLzqv5VGMBXFKStVpAK0thAG9gAHtgBRYFAJETAz64BFZBijfyBHViC
JSjCR8cSsUUBxurAO+OEnBXS0DpCUn9IGUwUElABFeBBG+gBnEo09Koe9F47tj9vfCsgaCCBDNBC
IYiBNB3SZkxZJpPL03zBTpSFz/ENIpCBGxL/XBZtbY3wgANsghqIgQYMwBw8HUp806JAzptJ71TQ
AMS0gBx4gicwuUw8ASIouG+QwQN4wjqlOJeD0GGEAQwtSs6WUamMyQMIkR5EwhpEwogxI+RoyQxt
BxpYAA44gg53dif8AYo5gQp8k/PwpFa8zZjoAeLOwDp1QiCdxAaEywYwQn6gQXV2AR94gZh7AhGs
YjDJhEeEAUg5K+glERUIwg+oASm4Ml1FxQkewtOCM2hwgPDcAR6swdAiNB9YSnHAid+k7ZWlSQR4
wQxAAifk+xR0gh6kFFwNAKBfCOh5whQIQBuk6w5ILkoc4kcpmYOVBjwjzRr0wBQoAhV8y9hy/2sb
JHMk5EcX4MAA5D2KA7ojvIGiaZs2tsBuOsFYUC/QKuuBI0gERADMC4AAOICuVsTWlF+2//61b/vZ
fcYRrAEnjAAECEAPdMIdkMspQccDhAprcMUdiIAn3EF6XM9C1EcYQe6UTFEbWAIEQMLy2+WYiMp8
xFqZfAEaTDFCz9FVvUELJIcKBMgdUMGFDNoYUMEUAIQdKovmuEHThYWTAE/KdHnR4ssLIFRsdBIx
YMAhPSAO4VCBiA2aB24iRPqzAGVKlSgxiIoxcY0NKo4OzSnTok+fL2TKlBkz5sgcIp4G8HG0ps1M
R47ePGFj4cEdHh4YvVh5dYEOKSeO8Om0w//GACBoynzpM6ZFGKdsWMhJ8OcODj5UZghos8aBjQgv
xpThIYcP0j+HsKY8gshJmTs21lDpxAjImy5hjrBQ8eVLlDIP5vB4M0wOkRuWrijSoGHNHzJvEgAR
6sBTYZVkEAHxYqcHFUaHIqAhQwZD2ShO+rB5wuKImyN6Iq0RJGCKIgedFgFxI+eQpx12NOyQjZLM
BA6dHGiw4aOTIz1kLDxp8egRCieY2bB5cWRDdipUduxfxEMPPvKzQRFBBOmhE5UIWJDBBgnARYcI
JZyQwglxcRDDDDXcsMHCaOABKf560GA6Pe5A44k+VOjiiCd+UiEMDtDQow0biEDjiGE2OOL/IIgs
4OC7q5qgwQuk7ooEhzB+G6OPKMJgYQzMxnjiBSQYYYSKNhhx4w45wvjCAhWGC8MHB4JEKYtMYOjD
kx52cOQON8pgI4AAEBnuiS9BkusrRogw6Q4gkFhkg7KcmLKLRTzR40wTJDDhEBt2oG6OYbqgE5Ev
AjAuzCd48GGATgYgYhFG4AJBBE/4eCIAC1jQ0QYvhgnSiU+y4IoPRkRAAge+VKivhfa+YKOFBxjZ
Aa47/higMSL4QEK3LnZ6A4dD8FAEj0hko8OAGAIo4w1dI+FDMim/GEOFYFWQI4IBkJDDjTn4EMSO
HXz4IxIqfCDjhQ08C+yG2GR7JIsmEhCB/4oBFgFhDjQssECtj/pogacjcJijSyAOoeK0GtfYwRMQ
ciQiPboSEbgwA/zgANodCLpjAw7cK+OJRxD5KdgWunhADj1KosIBB/CAbbc7jLXBzR0UUURBDiGs
EGoKL+SQ6qodxAoENPo4QlENOrCkgw6m8ICPOYDQQ44j2KBvDMsmQOQIIiLQA4cjMMAAjRce+IOK
Nc5cwI8GGmCDywFsqFE3uOTlo4sUUagvirVVQCEKC9CYYw4OjjjiplYT4MELN7+ToAQJsoBbD0b0
+LyzBPgYF4MpvzgUrS/wTnGMLniIgNw5LQgAhRZYSMCHOWRDxRZbKAiCgw02oIFHN3D44/9KEOSI
Et0y4O2iizm6CNYCxUx6wYkomPyWiAFYYEO2UQoYQpMvNmchrSM4eGODBO6ggYUUF1pODzSYg2TK
wIJXyYEjcmCBlNCwARG0YRFdKIwtClAABejAIWXAAPe6oMEuYMApLXgC5R6QgAQMAw1u4MALuiAj
DJABDXw4RIvShQbb4IEKhaEDBSooARq8gXNH4B7NXDS7t7FBBdrbgEE4gMImXucNc2BEJ3i1uSMc
IhJ2sEthdJAKF2gCBW/QAxrG8EKerCUAURhOCzTIAc29oAzDwF8CGBGJKeqrIDiQ4xvesINENG1D
T4vaIKdmNUNyCCt3mAAXMvCHHtxADD//uIIA7OCFQxxCBIzgAxq+EIYpDeMIATgBGxARhg3wgQcc
6IIbqIUED6yhB3/jQhAyEQNEPIAKdpjBDByziD8QYSkcIEMfWhWAFanlCRbQyTDm8IBhDEOVGBgG
I9rUAxt8RwGzUIIBmsAGOSxlP/vxhBeoEIkjTAl8XQAlGuBFhkcEYBh86N0XkjkGN+bPDbKhoAU/
oQI36GEDeuiEDRjTH0ckgAxoaRVo5IC/B3TBAvNxwyEQigIUhElnHHDDfAqjgAqOwhRNkB8HysAB
RoDKESIgwhzC4BMUIOIJPGMljjiHHDn8YZMWAAkGHoCGRexgjBP8aBBOYE8WlCFHctiA/xyEyYYx
hAERXHkADpRjtzKQQUk8iaIcbsKWePGHMFhxwT5dEQU2sghH3HsBBsLwETZY9Ak4oOobNHqTn/Dk
fiYEYhjCcAdH9AAPCcKKEAqgBQPo4AmNa4H9evLBntApAPTEwBseAMQc0Ux7cpiDHC72BjSEwQJk
CIoXzJQSquHCDKIww2pZ21rXrlYYh5Sthq4SiTAEYRZCQEObEhG2GwhiDZ6IhCM68YdhJBYDyPne
j8ZggRfgIGZleAFJ1lBdoflNNo0oxSuEEAQ6fEEPuRQAtj62Hw/QIKFP4NF074ODB3iSBZXlHAbc
0BoQREJoEZCNEig4iFI04hFj+IMnNP8gAAEIQlI28AQPaBYlMrhhAw8o6RKj0IfJFsSTdnPjC2Bm
gcK476N50MEYoigCDUzSMcPd5JzeKc3PPGEYEsZMfN8b2f4FJ8ZTEmoBbJGHSox4hRsIrkqBwIM5
sIAMKpiAKL7VBbK0zQ0PZYgb3ICBj3wBIWRYBBXuYDysVLAAFABFDDBRBojR1A2W6uCXlpxYJ6OB
A8l9AP2emkG16GytIohEWFdSCjAXAAxNQAEZWNBSMlDJjQVUi2r70ELQ8OwFR3VP28KAAR7FmUV6
8IEHUKYSPxeAEJUQBUgodoRDS3Mkw2BP+ZJgHx1pVg6TecIGJ5O7I7zARWToAg704Aj/QGoIF6IQ
xQmGfQJjHxvZyBYGK2bbbAatRCZoMMArZjEGkrVhCle4gV36s4MdRIADO1khRMrgBiTcgXMafS7+
iiTcLWMXKzH4xCwK8AolVOIRXelEDyBByTbcZQ00eAKY5LCIjujOB5HQw0PXWsB+ISECaX6Wl7Gi
hQraQgEm2Aoa/rAGDZimDd6mwnrGMB/s3KELfWABEMbyAhb6BEa9ol8Y3BuFwvy5ALP48RcUAzQb
7JkIGnkDC0TxiCfQtAwo2DVVawo+DQarDw11z83BfIo0wIAOSVA5ERLgvA1Q9ggtSIIORMHz8DHp
CVF8wBNU8IRJ52l2YcjVHHAgVjC7/yINlYhBhDDRFxbUV3OgZEOEKPaFFmwQAy9IQE/bmhYLJJcF
bC1DAg5BBKzwsIIUgEIDTkCcKDxuDHc4BBDcaCmyLyShE6YsDt5Q5Tzxaxj34UALXjAHJBD0Kh7N
OdZFEQWGlOXob5mDEMnABjUuhAUveMMd0Ja3vNGZRcKkXyeHpwHTOi3Z2df+CWLrbGev5AaK2EEf
SiEEUQjFKzbAg0A80Qn/qNLJx2XLHQYAgs/g4CA8+AOoDvGHCNA/hwoDBbhACBSAEIRAAqRgDC7H
E6bgwBzgY9pgDnjCDfDFB8bi9taAEbrOzPilhCLjAZoIc/hsJeitgrRACEzhx55gwP+QxgFAphP4
AAPS4g0WQQSAoEWGwQaJgAfkZAyQKPlaIABagAOYKgwGC+dcAAqyIAsaARO6oGcWYRGQ4A944Ah+
hwwqqwuwSgVeQA6AAC44YIFgpHOGQyPcAGKuwgX+TAiUIAhgIAsqoQmQCgcojwh25AseIQo6KQyM
owVoL3/0AKLc7qxwwgncoI7+AA2uQhP+7BWgAAakoBK4wA8abaKo4BDSjJMwwffGoE6mhKdAoMg4
4CcK6A0KCEoUT2G+DMxsARXo4BEwgQ4aQAcCoAtyaQ2GD0cepwWihDhUoA6BIAE6Qw5E6wXQ4A1c
7gXOYgP2LZZWAvNaAQoyQAcyZXb/IiIBPGENFsGKkkkt0MKpbIhhriPWwuAFAq/Q+uAEkuAJQOAK
ri+QMGECMEEe6dEe7xEfu8/7ZmsljOAKNAANJIAQMoDEruMQHMELNAlj/iAB6kuPDuJ+DmEA/mAD
5MoNdg0I7vCoHuABBkBbZMMJNCEItIACXsEU6IANrqgNeiAp9iwSCAJfeJD1hiIpRo8HJkO6UCh2
6guVeEA28gDMKCAVXEECKiEKwmUHasReHEHhhAIJsoaZgCBXDO4OhuGFmgsi6uQF/G8DuiAFrsLi
/mwIJCAITEDjQkJQIqETfOAQdqQiQ5AMhGcYIAwEiEAP3OAFwkQFwoQNnKAFRGAR/+7Aw1bCBHCu
CtyQCzIhDaSADIoQBLSDEU5Rua4ytNRJD/7gD/BSg34jLscAETCACHbjAa5CAnDuFNSElvxgDKaL
CPbjDvgIJ9lOBTbFVR4ABD5HDuAsBIdBg8IABVRgGLxgACgOJUwB5wogC6QgAyohA7rpCLwAD9bg
DnRNmBDiC1QAXVDguf7iAQIqf2IvbwpoAvogAZAG3lJinyoIFTIhA2hRB5QuATzABhbhqoTIIeJy
4C7qCDzLC/XgDdzCN2QNEcwgCd7AAwQBHoGNHucRHxe0HudxHvVxHw9pJS4BDgShBU7BFTJBB5CK
nfjgD7iKYqgMNNJqPxMABCKA6/+oSoWU6r2Ko3kESzYOgQ3ogIIoAAy44BHKYAOQ4CW7EgO+SQSo
4xQtwNoWIeH+AAjkQBm3UAX64BAjwBP+AEgKAwb+bBRcgBBgABN0MD004nX2oxM8IBOnxA1YThT5
wGgOAl3qxAKI8BB8IAFaAAn/zBaUQAJAwQRi4AnuwJcGgxG8wAt2pVc25z7koDtBFC4eoAVmMwCA
A6t4oOuU6SpwbhRQoRRKQQLSwA92Jn+QwCMdYRHKBiGOkWKO8Q4iYPQ2IDynxH5+EAN44D+u4hRw
rhWEQAhQIQhEqqUKJwIWwSRixu1opk7CAA1uk+U+ZwN4U0dwwALMigo84A5Wolb/cW4ItAAMQCEL
qvEL3uCShq8Ohah/dK0FnCD5OIAj3SICcLAxH4AHcGA8QQAP2sDXVuI4C2AUSoASdSAKMGBZ+KDQ
WIhFkusFyAAzhGeD5OAOKA8ICvaZhmEMksAJ5HUmUOK0JgBjMxY+HiFjOzZjJXRCreYqLmEGyEAJ
hOATGgDL7AfC+IKe0ADOgkMtgGMu50AUORK6HuAhnAARsnAYTuI7pqATvoCCqoAQMmFHWUkOVA0z
ysCXxqL4ZtN+eOBZiMC9HoCtNOWlzEYPSFE25KAAeSzMUiEL8o35mEq6EgAJnhIIZCy0pOtiigxe
MOA6KeZummcDwqAPCqM0HbEK/xRgzDxlLDroAfJFdR5gc2Tk1i7nD0DgD+hGSeKooXDEgFggALAC
FMQ280bBFlJBCRqBBWiABjbINh2ACv7goVpIZwkNDe4ABG6We9jqCHggLpoLB0BgNCv1XsVMCvj1
MvqADzzBPBEKOOymUVcTunigIknqCThAD3xUDs5CN+RqJdLz4iroETPAD1ASKFKHnNzg0FoKjoIF
OTSHAzrjIVhgA0AgVMzngbyACP5ABVICFe6VgsDgEzJACjBhOQoiinhTrZyIPcrt1h5AD4AAB0oK
CH7VDShmEdpAYRrqtDY2CTYWPpIgCSYggzM4Y5cgZGXrKuCgB4DgC0aNDcgANP+oTG2cCjkOrSF+
EA30qKTugAhA4A4wIAD6olFVZOzMIEhGQBE2IAOyYO/gxi0MAiciy0WQinv4qsqukwM4Agk2AANc
RQzrBAUm4AQC5zuSIAgIQQGy1QAIp8uUg0ksALJEyyFcrn/etITmgFVfaBhSCYWQLAAa4DtQgBD2
qQqIshGcAIaGwUgrLU9O1YlwLXfugA9wYIXWagPk5pISAAey+AQuFyvcoASOswqKkh11KgCOAFXu
YAxEK804QJlUAAPu4A5cTohEEIsU7lkT7whZEedswRWUwAQyoPcwoY9OIxJgFpQaZ1jaDmvPUSdZ
4A++wgFE4AnIgHG+4CrYIAv/XuE4baEVXKEE0gATvgANBkAASMES9GCzmBdiXmAYigwHVHkYjgoH
UmUN7GB9I4EIwPcqjuALGuF6C2AQeKwEPkE1iccOLmET7MAR+AAIlvVVbM8LIqAO+SABnI85dgAP
JsUTVJVRLNZpkiAKMBiD1YijP9qiLApkPxiRVoITFMETIK4y9nN7wkCJXQSJNuh3cOAO+WKyKCsM
3jMANtgJJiBCzkQQGOHQKKYLlg/l2kongONJ1uxX5MoCJgAqAuUNJmcIHwZdnMAMBOc7jkAKNIEL
ItEMDDhOGudJJS2HOaeAeIQF7kR9N2BJ2QOFaZezcIAMMOE7aCANXKAVqqAU/7jpwXjknKjkoRao
0ljpBdoqAEzpDtBVeScrAshpACIgAugWBcZANhoA8+oNDIJAB9gCIcpgRkRVDs7KjVJkYs53ziBM
qfzq3xLGS2qqMDLhOIUgE/zADGxRejpBEG5AAxZBjMiCL1UkDDzLKjkjAWjEAVayDeySqQrjAaQg
Fax3CIRgMSdgA7BEEUbgAEjhEAyOScMgLVYTCCJBYe6PDwagPHQpJgYiATAAK0YODDIbzGBAB75g
DqhAEEjhA9RAEXRDddzgCdyAD9BjAPYDd/mFDzygB6bgBqZgBhThLijutNQIBZKAcijcwkM6iys8
CTyYpEV2JeBgBiLgD7xAhf+SA3yHJbKU5HfYIDiEJwH+7wjSJcn28hHWcQLgQxR0oAF8OEhsQJF+
5eguxg2GpT7CBw2QrDMvY31Z4HFiWLSwOgmM6WGcIAnMYAKcII+zwARMwQB+jPncAEpU4Fd0jQwi
qwwqrQXQgAdeoMLDQA94gAjuQAgPz8ioBQe6YH5lQwdKoApaIRWgAN8uhywMFmIKzSn4ijVmMEUw
wK31TyyCgn1TWm5M2Qx0QDYa8aOEQOOigCc6qAtoQA6otileyGKSiY0UNgQrsl9+aqJFBeUegn2w
ggtsNQ2okQ3AxXWzBLAWgZk6yAIMTwXM9etwLfnmQAQE4QVrpI4O4Q0K4wX/6CAPXGAILq4K8iAL
ouAFImEHeuAK4IATLEEq+aDKeIIMTsACiGciXY4HGMEGpiARFEEAbMAOxI8PCkOcKwEUwCC6M+8R
ipoRHEAA1AALfkADOuEQeke03DoCqGCirXAziMADZuAHxAASFGEKpsAOjiBBMwQXNNyiEAHkRx4F
RvrDMySR2CAMEsCAdE1aNsVNCS3YDejxeAAEGpiNYicAoNTKESMKTiBCZv07+qARNK4JAgy0X+A6
IctV+CpY2A4DHHrm3Cgt2ACD9zJMMMMJ0oVOC6MEwEALBgFwKyHAkxyNN+UPw+SpLOCD3GIYGrUM
4HhJv6fSoEn2OCAA6EA2/6odzFLQKFkomeiETibmXMLAXVWJpKSpMyLAESJDeVuDB3rQybdXNlpx
EGahFDKhEfh1lLOqBYavZ+nQbixtquYybWCMD371WaiU7Sq8MEwQX0eBr6EgCHQZb1o3AbhdDxaw
JwqIZh5PZ/vHRV5ADzwBk/rjNpOxSleiEUxBCFKhCgZhCCigj6cxCqRyy9rgweWgoXyCITAAEV6A
D0BgWW/tn/IlS4JaeH2AVbECE5wgA0Ch/KqgglKhAfpgogxHADpAOgDChx45HFqEwYDmjghPA4jM
kYPmAQ8+nQQJ0LBjR5s1XxZ4JAAypEgCuBAhcuLE5EkUTlC4dBmApZMlI/9r2ryJU6THnQsCIGpi
poUFFV/KlBlj4QuiPhYOdgnDIgybL2hwvPjyYMODF2XIhAmQJOXKR2Uw8DzrMY+QWVAqNdARhQUa
Ml/6nPwyJgyZJ09YfAkzB8cRDm4ebA2j4qSKMEMPYqAbAO1OWwUqF1AARUeZOQ/K1EXUYszUvmHK
ykmgdRiaDXIeHCHTggyHx3w5cFDhR7JHy5VblQhCh4yb1yr6/H0SxmAZwsPkyMEhZxiODXd4RIT+
hgMaN10wWBClQzdvyq2EfKrUREdRMmSOoHnz5NGYLtrRHHkBnTWaF8g5vMEBICMRoNGCCkkkkYJk
vBUwSCtKmKCJARkgUtb/BkAwsggGUbTAAnuwtfDCBjxgkFwLT7zAwXQR7EDFBmOggIgKaH0iRCuU
FaDFLFoIIUEQXPhBgxtz6HEIFTsY9QJiRI2BAQiRJPACC8O44cYwb2ywQSQ2zIEGGk9ZgFYjUvgh
gSuuCAGGEEIoUckjbuixSCdU2LAGI29gcMQRT6jQFw+eeALEA0D8sQEHD+BwRydr+PAHHyD84cRO
OZHkRB8oVXopSgE4salMTggzaaiihoRWJqZIoIkfFjwxBhllPBEaCn2wwQYZL7jaAiIoYHAYD3ok
wAMOD6DRx4EoBNBCCxgMQ4ZuOxVgyxBCmIKeKGO4QRciURhnwQtHdPdV/wBkoMHBMHNgiQMHYbSk
wlDJDrPBC5s6u2AqqDRABh88dNECGwFg0AUZGGiHQYdS5ifHHQ9d5YQFLJhYIJ4W0KHgggyCYYAO
aBAhB78tdMHDHdlx4O0Dw1j5RgJz8IEaDgWX+9SyL3RRRhThoWVxAVWgAsMjV813xJuO6IEGVC9Y
OUwXXSTg6B84dIjQMC+8gAYSETxwUBh9VMzbKLP0PMYjOiDShRt/DDB0GWw8kWdXKrQgBxFAFM1h
F/txsMEhXvjQxSNCbX1WK9BapsUpEsAgShSiPDJkAnfwQcQdyOHJWHFHgIBEAhx08UB0L2DgxgYR
dMLCUskhghYUppQihP8LqQhhggGV+CFKGUR40gkjjvOxQcBlYxDAVFWLkIAbmN/xubmMDKAHB0Zx
EAALek6KSx/Wb2p9HwFsvyn32880avg5nWUABZUR8gmFr7JQRgtfRJFSFG+HsTkbj1gw2xFAwKuH
Vhw8MRSisOAFdwBCs+hlmVeAIQ10mABWyqCCSjmMBTjgQbDK4IQJOKELR9hA8R6QgDd0ASkBtIAT
jvAHDpxAN0K4UWUo8AohBOcQeuDXEzDAgwTIgQcg4APW2OAEMgwjaG8I2RyGsacAfOEvLXAC/Z4Q
gwSdJWcKAIMmUMADH9yhDEHjQQQWoUOCHOENeqJPRIBABD1sxUTJsQD/BjDQgs3poBFS5MmChqCA
U5QiAyxYxBvK8B458MERfBAMnt5wB9d0QTobAAERjgAw20SlDDgYxuaAZwau9UYIpfDDC0AgB75I
5A6LOAQOAkaG1nAAkhioYLD2M4xDzaY5wSLDrh6Gs/GcIg1Z0EzAxvCHPzygXG74XNkEU4YwjOEI
03nDA0KnB6ssxw057IMOHuEeFZhlJ67QkQJKoIBZSKAR19zWMIq0CDTc8FCucYMc3DAGFTBJDhuA
zh9EAAQOSA8NjkRDBhHBgjE8oX3U817wDIrQ7YFKfAwdyRQtY4tWZKIJ43qDG7qCKB7IQQ+BwtMD
WLC9F0SCCndY5WOg/4KGWOKJB4cAAg6cZT7LDGEWCjBBE77ApYR4YQ2d0BeVHjCkLqhgGANoAxU4
9keoNAdL5VIYBp5Qx4daJhUKcIUfvqAHELCGCDaggh64sywRXaUFZUjZIdJYyfuUCw0ssIAbMfCF
J2jSMqjIAwyikLc/sJQKVPjDMFjwtvtEiS+LecMfkHAIHgwjDFDpjgmd8IQATGACc1WAKUwQBHzp
QQ++4kMEQMABMiBiAvKzwBi+AJuDJIRjAQvDDfXJhvm04ASYwATXWoEKTcTAD2QTVuj0FdqZsQER
ShTNX2TjTiDoITuWXBZiviAlC8T2gDxxoQQy8AjjQHc/LyCaa5+gtP/SkGEMBVrMfcJqQSAodogW
CIAKyBCAKECFus+qjCbe8gg2JIYsR7jDHcggzxtiYGqvesJfvMUCFuCwOkCI135oBZZHONEC7bMA
9WilAvdiOKEZzjBNGgpiAkjVMqeIwRH0EIE5cEAOPnDEIjT6gC6g5AsomAAiLCCHASQAB2xtr2wa
Gc0NEGoDznKFCxmkBS4EgAOJ1ENR8bADEATUJy1QJwrKwAcqeOEPRwQgGXDA0UVEgAdA0BwLnHVk
CrgAFRTa4Rz+4Ak82AC0TyhWH4T4hbe5gQgiOARBksmrOQTLkkOssmRccOQqnMIUDfjCG4CgMC05
IBI4gODYULsXE4L/TASM0CocB0ouZUalLxzQpAtOAYrYNdoNb0AkCPr8RxToYGz+6kNAlQVCImxA
KirQZnbyoh2qnTmXBRACL6XQgEcUxW4RqVLZ/HkCREB4oGWgGg7mcIfFslEOR3BfC6RzhPkQuwCg
aMTaxtuqMigNOfQZjhL9leemdGeRhrHNfU52FDYMrDPaRMuNPpEB9XjrC8oWrzz1mRxYfUG/bAgD
Vxg7MNtYkmq3cW9g6xOGBVCPKL3udZ7b1S63drzXCw0xQ8ddAELo4A1E6AQR/uADKnggEr3rUJ6d
cIIJBIBJizjXA+AYvQ6KwAtjvsMhROCsBfCGAq0AQxMElcZFDMAL/1qeA17q4oQxBKAPZRjGIviQ
pyHeUA5zmMPoehgBPtwBCeKR6SvQhwY5KDcBRIh5J3Z92iTkHI7sy1IEVOOG0O6Th44Ewhta8IC2
9+YVSuACJvqbdhwwIiOLcAMAZx2Fnbu1BXfgaLDc4J3tneg+nYEumMd9CiVI4Dw6GMN7ysaHSCxC
DmFAhBl04AQaI8K1CEFUAtSZ5+2pOzmLNPocuKaAIFQiA1KYQGz1QoayBT5piLjmF5RYbQws55lH
QMxUvrBKxohrDkAYjL8tY0VMsIFD7QteqwTG6iPIiigcapuCp7Ynt8Z1ZkIJgxxAMAwYkAAVUwpB
MCHt8RSP8Ajbwv8k5QJH5GVaDkdgBoEBSJEsQuEw7lIGD6AvHsAHL6BxOYELI+dxI+deFtdxH2Zy
4oMWqEAIg6MFmiEHVCdzIvAHCRBjsEEGFjAB0UYGUbEBFoUlSfMedzBSHsAIh5B09TUKhCAEoKAZ
b3AIi/B1fHAIfIAGV+cTJmEBi6Q5wTMMThNLtsEDf+AFAzAASBBzCIRHeQBwL/B/jfIHIHAIf3AE
SWEBiCAKJ/CDSgMCPiAHAfACaGQVAHYEErEISFBSb4AGilcFCpAJMdAHXSAHEUAEPLAIkeADH7hE
STABKBBbYzAGZRABckAiXTAdwJMEiABdoPMY9DFsUkUIpfAJWeD/B5iwTGS0AUSAWBtgAVGACRPA
J2zQBwZBGORySfdRIAuXLExidHLQdrbQeFLQBEkwFa3SBYhkUeGGCTogCrASfZCkYEahJHlhAR/S
LyrAAUQwDH0QVbtRGVUgAaJAXGFAMxaAeBBhRmGACfIDXrGUNEoDG5uSFJtiEBb4AIzQYCAgGTZS
AiaQBZgQV/5BXgNlG1OjNYvhKuWyShiZTKVBIpsSfMuUACyiAYzQiNSzRF+gf0s0FG4FkyJnASW3
gqOCFjCQBrNQGS7gB08gB1SAB23gCG9ANdkBKxigAhOgAw5EFIMIOfgUeI8mAnLCCEu4E6mAR4YT
BOrxBW4ABGXX/2qc4XH2EwU6Nx+3kkxvQAUA+BTsQwYg4Ag+cAg7MAAINAh5kAmNcFNskI0VtFn5
pHVf4AR76CoJBiAs4AQvIAJUcAiLNQFJ8AgqAFTUxAdJVxm2AAYxcAK9lotyMIUpBlebEgVro24o
sgEgFQBdMAccEwZJoAMncCxCgTck03YUkAfokV19oAKARH584FIGokE3dG/e8hQqkGAYcCUv0ESP
0D3fhi3ROAufcIuVchLLdAcgwBldEACYl43ocivu0xfSxQK2MQa6mRTa1FYtIBlg8EIlABe5Z2BM
AgKL4FKh5QSY4AS72TkWxVjto5Ek8zBCwZJhsGeBAQSSkQeMZ/8AMUCPTBF95ZIwhXJ9UQBd9/dG
JDIwR5BDCeBSgKV/Y0BAGtEGkiKCphWTJ4qibqWCNSkqkpEJQlAZQtBoDxAJnuAIcrAU89FWTNJe
J7CU8IMGPuAJjCACH8gCXaAHSKBeZmOVHlEFJbB6jXASmDCJrxIb96ECtSYrUfAIrLibHvQHVAAE
IxRbbHACT5AAPtAGibCEDCIBWUBOotAEsFkr7nEnQNQHKLCKXtFrAdQCb+AIiyIHLWAGfoBs+nYE
jrADbVoAp9AAibOHsmIBzERGddalyAI6P1eBEdQtD3AIIIABZtAAb6EDKBAFaCACx0cvtlACUnAC
UaAtqzgG0vP/BszSB5hwPwjxBnNQJf6pAt0XBhLRjrRlLFlHIvQyCq5gCn6QBEsUX4jwBFXxc6LR
pWRwJc8ReDu4GXfQBV/wbcOwcNLFJ6oIguIRnXTAiiZyWtdyBxuQNGPQMNVWbyTzBGSQFUAQAXow
JZ9DIskChwlwMgMoGebhB6+qRPTHF/jxUZxyjofoGkbxRsMAAhFABZ3wWSUFG0pTISNlAySKE7gg
ikIRGiGLjzApsvhIkyw6KbphAkLgCiZATigQV2oza4lDXPI0oTBhAWaXr0QAWgIVOn4BN026AK6g
BGmwoKLQAMgWBYpjBv0Iq0kQBSzhcdiYpIzACGvAB2QQBa+K/wkNgAhu0AmKwKaWOQoSwAUwQAeN
0Ah+8KhNO5opgQIK2Aeu11bixStA4AgOQAU8EAB0IAVsKwpf8AJr4AiM2qpNQAcxQAc6ABTalWd9
AKthwEzFE30FE63C8kVkoAN+4AezpgOY8AA+0IhJ9wqlEAO4OgFdujjWqEyb0qUtQE0JkADSl1L8
RDI8MAdkgAlmsDifGAVM0hG6UQWuAAVcoB4D1QVsAKvHMVzW8wRhiJ3FZBgPsAhrsJb6BFi5J7Jl
EUECKxmp0ElREI5UwgJrEzAGNiucU0ANNiwSUVSCgAcDMBtZqiz3wRrT0QkMqRtZoJF54h6egSxd
MRSotRzTwf+rnWN0O9ADeEB0G4AG7eN/brAaZbgDi+CxN4ELF3iBsMLBH5wsK6qy4yMZGSAmbNsI
MDA7s0YHLXxNUxFBsIkcctFg7fNJBpQcbAAeKCBXRAsFmaAJMAADmpAJP9IEo9oA6YGrU5ufZeAG
jzN5VBAJIOAJIBAfjru2OmABh9CxVrkzQaAJWZC2zOcHLazEUgurTtACf8BRL7c8SAACjNBVOIAI
gLtbn9sFVNCkr4AKuxUDMdAALUwHokDIMnt9ARCtROAIwXQISMAIkLMIYZoAKnDEn6sDMYAIfNA8
S1gKE9USScAU4PGeMVIXO2c2kdBpYuYDXuAFNoC1RMAColD/xjqQBODhBHdSBkmXBlJgLaD3Bnpw
BH2wurRCjLPCJI7gBX0GBBPbCTNwBTNwwe34FlmHHHn2AG+whBnwBThAQ0PyB3cAWKIhmmwgJTwU
AVaTAHAmCJBgCYLgAWigAjpAB7h4NH+0MR6QdFFAmY/8OGC3PQsXE29FH0cwJDzkAztgB1OwA4dw
B+GGAq96BNJxB/TUCTxBPXzBWCbCF8hhEAaR0YyVsiN8E0uoB00QO2PCBanSuGwgIgTSLst5LLR1
xFosPS8Qz7QjYUS7E7mSASYABUFgAJkgIWJCFgrHJ6+yHO3jFWSgB60pNn7QCLNDNqVGtFIbAwZg
AFlQCTCQ/wm8dItxdVoh1QUv8ACPAwQ7oAEz0AYPkARNICYxsNWtR9VWSQdfgKvEeMkZYADUeE29
lhIB0HVHsBye4ACCYAlGAAEagAgxoMJ00ARSwAUcRLQBQE13EAFDegIN8MdN0I2K2wCYwIpk3Ugi
gAdXIAZGYAk98AYnkAWZEHANoJdlEItLSAMUYQNtsAN68AWE7LhZ4COVIAWYMC4JM3k2YNgdoAFr
EAlHoANZEAPpYQYH0sNWyQOMgAeCwLf7y7WYwNimAAVgwxfImQCR0AYOgAd8qzm867aOW6o/CL5J
dyXNrAF08geIuZ1Z8AkG0AR39nPnCAQD4AB862J5dlpfa/8GJ2AGKBAGzQGNFi2CesFY0BfhjBUV
Ex4GIizSNrGEnfAGetcAlZC2TZCaG2UdbhVZjz0mbru2jdDLSYMJfpDgOs0THvAGOlAJafAJQZAF
8/wvERzWffAIb+GJZjAB3fg5e9HWlZAFvNwFMr4ARBABTZABXGAAmhDGMaBsrrKDiFDL6QGtKEIk
A+ABPEColdAIdOAHMCAFUSDjcXII2CLLUgDcb+F8QAQetbWHTlAkdnAFmwABAqACMQDEdJDZlSAK
Th5nduAAjiBrSysFUqDVjUCqdBDd+gYCO2DYnMAJAjAHotDaMADIbQs4Or0GF+EJc6AC3UgHmeCC
JXC83jj/mpO6CG3QAzMwBT3QBp3AATqQtpUQA6A720uYAGswAwKAB5HwBpLbBJqAClWQCnmgKh4q
MECgAYvuZ6HRAjYOp8xX102u0wngALauAW8ARJTcsqeQBd+4AXPQHTwA4HjQCfkEFE2rA1Lw3EpO
BzuLFtTjIR3S7wn2MAkGFVER0hnuUEtoitm+W03wCGGgB3zAbWQARCiACW6dBWKctkJMB+Lm5LpB
BMQSA5pAThSKBlziHYjgo7Ddto7eCNrcOcGMCY17Mx2/AByAAg1gwpY8iuoGWK7ZCHD6uQs4Ky8g
ZnLABoxL8VIw8zIuCIzwANV3xLv1Fuo3mJqdAb5OUQ8Q/wFtIAhXAAkv0AQajwKFSvMLIACCEAnV
h+YZoAmmkAm+3sKBq/QocGKRYAcQgAViwAiLPcQwoLhs3vGKYAeL0AWy9tgl8AqpQAh5AArAHfRU
4QhU4ABTIADQPAxzFARp4BZ+8Agdjwdn/wdskB5SUAqpYAuDYGx0AIyR+QQb0AM2gAQQ71p/mwVV
zgVpizpO/gc9YAlXIPpwkQElkAquMFGPMC5KwwOO0AZ4QAUJwNycfclUngFpYAqNoBvUA/AAL9vZ
XzDZzwIYbvA6QbTFXLdHkABflUyC+QgpD+lAfPtZ0ACjXvZogUGDzIpl1dDt0weigOYAIaVRowxc
NBnQZP8BzQKGDR0+hBgRRBgnE3RgehSFxYsyXcpYSNIEBheSlTJkiEGnzx0ibyK+hNnQA5ovj3Q0
8NOETowmbPqcaFApU5o0mmI0QHSn0xo8bhjSMaOiRUyqC9rcEdUgRiUumaBAqTQQp5RKMBrpGNMF
yRQjU4g8edQgQ6UxVWOuWcTGT4ZGMMDMSkUoTwkofhrQaSIqypFDa6ZssmSjy6MmBjL5QYHBbkQH
Gg49qiSFC6pXoygIyZOJDqYJSdi4oWKDSqROixKgCJopiNEmmyMKmoLIz1EDp7S8MhH6URk0w3j4
2IHHxiI9Xy6akZIGiqZGmGASAB9ePAFcZcpgYIHBPHr/DOzTs8cgbPx8+vXti/dNBo2cI0dw8JDj
hSfG+KKirGKQAoZK6NChiSae8C1CFsJo4Yky3pBDji4qVMEMP6TIIguusshAigYWinCzFthAJApE
vnjBDTSOKCOMKGIw4BMT0jCgRz/QwiFFu47oY4Im/GCwiQZ66kOHgtKQQAkoMuGCji7k+IMPIaty
IygYDAjCAFNQ4WLEuTSBIohGTnhigzU0cGRLquZ4BIY0gkgjDyEoaEUIME4RcSApdMCgEzumgCSR
OBtyQs6H7tDBskyUcIUCW6oQzKjDTiCjjRuuSEQRBxyxABEPMXO0ISoeyQCGLIJQYpZRSvgkjSxE
IYMD/zcWaUORUAXhg4wVMWmkyqm+uw8XDLporz1mm4UW2iXuo7ba+VLUY443NrjjjS7G6KOPJE7Q
wY+BYEBqDBRTjekNDMhwQw8gNujCAnCbIEsTLkT8ERHN2IUpjD4yasENOeZwo4wnMMkgk0/SDDGL
KLoAGCYyENFJB40TQwSTGDQJIohPJDCFxxieeKDil5zMAoaDTBACFBNAMSUTA7j4JIgsVDoCBJUj
Es4AE0wpRYhBChiiCgo+4UIKOlZ7Y4cZ1hjgZ4iIhaKUEiq1pYAqXkFFkx/ZQEMRUmRQYwqrH3ok
Bi5MkAAVF2xRAJVSSoGhDzTccGQKSyAwAo4tqVU22v9no41WPmsXp9bRO+7AoYwv+kChj47J1cGJ
L45Yd22IDtbjgScsCACTJmLIIKcoNHfJc4iSQMQ/PfjgQIVH6NC3zAYuGsZ1iCYQRbEo2BhDKyk0
0cRl7uggw3eHGmxAipMkAKUUVEzJopEGCPLDjCicd+iRRrIARQJChkCaAgOaSMteNOYA36FKPsnD
lVdcGGKQV5So5BE09DhEdOwQP4ZEAQZQUAIhtOCnEuSBC4hAwyJsIAhFaMBRhOtCBl/wggx24QUY
+GB7NghCDEyLcSekj8rMQ0AhleEILISh65oXQxXR0Iaek8IJHmEBC9xwZTpARB/CQAYIVYxwLzjC
BpX/mMQNcoADSlSi4sQTBwRM4gIorJYPtbhFLnbRi18EYxhTRbj+PJED/SmjGV9gRieaUDxnQAAg
VKELLN5HjHfEYx71uEc+9nEBhHNiIDkwjCMI0pBOlCJ4gKEKRTKyjvXxYyQlOUlKVtKSDiEcGprT
nEEOYxid7OQnP5lIAuhiEuEh5SPDc0lWttKVr4Sl1QjnSVrW0pa0ZMAScDEeWJwSPMJghSqvFUti
FtOYx2wl4dywzGG4YRgPsCU0a/kAUjLBlwQApjDHg0xudtOb39yiMh8wTnKO8w3lLOcwSKmLX4An
DqkUJsA+UoYWnOBfXQwAGwIQLjF+YQxluOMGwDlQ/4IS7g3nPCcOHnDQhZ6znBt4gBvduYQaEEAS
19QmeITEgzvM4RCMQAMdGrABHugBBCKIhNQgMYUeEPAOh+iEDzpBhcmhgQiLcIQjkICGO0RiDbKJ
RPzuwIhOeKENa/jDHCJBBQ9Q4Q8CQgMfHEEFLcUvAXyIABXsoIgezGAKbfACEgLUJiCIgBEEpAFP
O4GHG2xiBGoQgyAiQQMPrrEML2hd/MJggyncwBKXoAUtEuEDFvSBDA9wwxHGQEQCcoAIdiAFJ+Bw
AFlcIhEiCENGnqAeMrCBhUBghCBigbYRcOIHimBEAxogCkRY6AuDSxYOZDvbN8zWthuA6AM2kEom
VP8gF6qoaEZX6ZsdUMERd5ADIxYxhiaYAQNHuMMAHBAbAdzgB5v4aiQ69zMkiGAHNhiAJzzRhy/w
9A9IyKkbDuEIByTiBnjQQxcqtzY9IMELa2hDG/BAhTncYRED2EFSadRTG8xgB3xAwxiS4Lk7AIEK
VGiDBmZgBxvgwQF4iMQccLCBN3hiBxeOxBECMAHP0eAB3m3DDK6gCEhA4AqC0IAXcDCHOYBgEYxw
xAC+EDzXdeF/jOiAEX7QATWsAgICoMIbjvCA/upBXmSwiPPeAAIb/AALlzCCDOAgBkhQwQ1d4MAG
5FDbI6BAB87jwBw60QNLqMEIl7gEKX5wBSpYyJn/eyuDKIREODngoM9iztCfNwxR3G4ABxINDyuC
KVz82KUNdsDDGtbAn0UcQjgo+IIFaMAIKoR3DZ4QBCREFQk3iGKxKvuwBzywBiocAqeYKIMc3DCH
BHw0Xn/wgCAEgIcNtCAJOngECirmiR44wAsi8MQalnqI/4lgqk7siBwisANF2OCpbNABglSGhDbs
YABU2IF4d9CJSNigDQ7gwxOOcFBH7EADgtjBHNiwk0ZYTQQe0K+F20AFB8ygBzZwwCKiqodFiGAA
bbDBC07AoDP/7AVz8IADbOBeDfTgUz3AgyMMNrsEyCESA8BBH0QqCu/8rA9d8IEn8NDiRFyhAxqw
/4MgPKHJbvlYD3cgg+kesbYkxJoPjrEEJNwqhhkIQuZXegMH3geCFqDgEY9AxGb4LOgMydbQVyf0
huHJ6GHGhBEF1sC4O6GhOegB22wgAwYSgFNGRAIEPrBDIuxABT0cIQplkBFAHRWBHghgBh6YaSRm
B4JHHIEHwxgqIyIwhw0AwQMxt4EbaoKJtBxhhnKy+A0E4Qg+4LTgciCDHA5xCB98uQwceAMR3kSF
O7CgQBYZwwsdxYcJKiLjf4iED4h6CD0g2wNzaIF+HoAEsHvCDWxgw+108Fp2IcED97WBqgeQU3BH
whGduEMZ+DA7RuzADm0owyOSYDnvXV5O72NJdP8QPm4qwHwAPtADGnBw8znIYQAR4MAXToAJyjUK
YAEIgBZ4AHzDA0ijgh4QBCrwMIFDgw0gJDe4AzdoARUgLzZQgZ9ZDhwgggmasCsQA0X4Lhs4hCMg
pC54A5YYBo74ghaxCz4rNNySgxeUwUJDNK5LoZhogx7QAEVIwEPoqM3CAQtAATLgnMcxKRBQM6Pz
gmxBgz54gbWLPzkQEiSIjr5SBCpgBEYgAtxKALIJkNQ7BCDAAecgNjwAqYt5hBZ4qYPZEvuzBEtI
hL8DAT04r0XggCdwgzcYBhxAA/UAoTt4MBA4ghYokCQIgAQ4JznphEQQNUFwABEAIGeLBDl4ABz/
uAMe+JbgC4MEaD8b4IMyQIQgcoInmLG8SpFDQLg18IGUW0UfELwsLCk9eAEBRKIN1IA1WJgTiAJ7
sYB72pI7+ANHiIQIcISf8gRGAAFG6LbZQYMw2A9nAoJO4AMWcAJMGB4BCYNUkYMnMMH/6IRzWwNH
aAxrczUeQCIcqC0OA8UkYAGeeoMxuMBUIZcvMME/WINiO8DsioRIAIIX0CQMyRAyCAMOkLU73LmY
IBzG44ENoDEam0HcWsjdssHGgYkEgIQXwzin2gA0QAQ2YAELPAI5OCM0WKg56DwvyLBmkhw3IEYk
CCAHiBAOsIEbuIEZmDAqoI6NXDcywBBmOSeS/yTJP+iEQ2gmFnA6MogATwggG0iRI+iEG1gpDZiu
RaAx3iOiJyKDMhCWJ3iCFsAAPgCCI2AWkDgBFaAC+2qpFIkEATACSKAwp5IDYHQ781gjDiiDMbAA
NnACDvCuRXiAMrCdR1CBOVgECUrLCJEDasODHUCCBACC8/KBAXiAx0GDN3CDrnwCNtjEB0MCMnCC
p2MDDJgxH5CTF7g+TxCBPwCCQ0ipTgCBCPCARTCxJ6DHLmCBLpAXN/DMKEABNoCux5HCjaK1CEgq
k+wEgBtK43qAyuyCJwgDf5SRJ1ABRJiAJxiGQ0CC/uIBOQECN7AAbkQ9pcgvRlhAGTmnJyDCYf/o
gjCwFxVQFz4YACRwCoRMFh6wT/uksftMgA3YzwS4Tx6owYlstIjAARvogClwgPyiAiJ4gDFAhCSI
giRQgWVBPjLoAjfgAxHgAx6wzBlJjzmIgEOQKkW4gjvYDAyIBBazPQvrBCLQEDL4Ao90Aw4YAyew
gDAIAz3ouNqyTXdhA4UgPRDQgClYA994AT5gsxnQAOnAwuVEgxfIyhQcnRhtgdssg0/aLLtEPhaI
TLYSgB3wDZn8GwFwAFYTuHVDrkLSyiEaHURAAQ54THdhARbAyzCwxEgQBEtIERY4BA1IhB7AyTeo
zBNMqggcA+dsAcDMDB4QgQiQAwwIAxX4gkT/HYbEPEzfGIM5KFPO24ANwoEstDEf2IAxwAB/Upi0
gKga4coA6EUsubGgihA04EQq8II/eNKQJKpF4ANG0AMysNABaYEhas5QzKcW6II74AMi8AERIIIt
cQNG8EH0XLcEaLsM4VACuasw4Mow+IIo2KGuJIM5cAQPOC76tA9ceBz7TIDHuUT/TIB3VVceSICt
E1ACiAhTiIEE2AEfiECP4oO/7IKLgR0VCIAo6IMneAE/qzUPC7fZ8JYHSAAi8CkHiA7woopGAIEE
9QAQwAEQGDuxxIAnEBefcAIU6M3DioDci4BKm4MHIJ0xeAP0ooI18AJHYAQkoArNtMcLS7ni//qD
LwsDnwgDhbEAFZBUFtiAezuEpBuiCQw+HIgEDwi3TrDZqkgPPeC3SHuw2LzLFhiDMcCrrqxSHD0C
IAiQj2ADr90bHHhXImCEe/OEIYFAEJgqWv2DO/jLTIu9B+iCLzhaDkjUF2CBGmGDNYqRcUJHEEip
IrWLMmCBGYsAEbANGglZ8rrNI/hI9zzVFqiQGFU3DuiCQjpBZU0xQdiMjSDUCHS9MBgDn7CACSGD
vNRb98xKiuhNC2gBw2swT4i5G4iQCSivPyACjjxYj6AQyXldbv1O50y75nQC3nSCMXADJIgEL+gA
OHwJwrmDd33Xx+He7wXfAK1Xe30IIVACHf+QAxEAgoC9XBohRL/1Cb8dg6F1g4XSg1XLr31jhMTa
ACKgXuroxJg4CMKMhJ+9zS/zCGHhIUltAQvINBZ4gPqSqR1YA9ek0S+AU5wS0QRAAh2ECW/tAoaM
2DcwyTsAXfXASwshA3j8AoTdgJQ9BB7ozg1iTwvomQhwye4CU6ooAxpAmDvIFnZNmDlt4IFkARXA
3SodhjngACIiHQsRS+g8mGjsgQ6oCg6oxCTiHEJaFq4EVxfCANKxAGFpWrx0QhkZhifdw1B1jAGK
CQ4IAwz4si8IAw8andFxTxYYEG3tTQL50eAbgwD4gvNwIQ7gAUbwAX6bATHYDDaggRfwY/f/9KfW
/dEVphC97APk+4KNqJd96oMWeJ/+bQNBmAE1iIXNyDQ0eGSB0Rw69lWu/E7bJBDcDYP0QIO+dZFN
Fr1F8AL3+gEjiAjC0VEgSAAnczLwfVdifld6FdCHyINBKAUdCAMeSLDb9FXbDBfk64NeDFjn5CAi
JDh867ZOeAAWGAY+EMmQBQINsOKXyAIh0IQG3IAjGFqO6A8YdQInCMB1qxcVQNgl409OC0ceiFQ8
vDlNeoAIuIERgAlNaIIWOCO6dKJbXeE+EGRnRAMykIrnwmJNSgANe4AXINjD4pb62oEpWIWYUAF/
TLDFYgEL5QgiamDcZYEjIJ1Mq2UW8FrO/1WBOI7UWu4CxFsEPPhlRYiJJ6CBM3oCJ3iRLxBIx2XT
pyYDy/lRo3VgSVUBFsDKOH6mQwA3O5izmMjUDVIsM3iEABiDCjGPl0aPtBbCjjTZFg7aknXq2+Qp
Ipi2UJMB06UKE5aD8GsQ1mID9BRIC8EAvPSJPmBqj9RjFRgXdpzMxpsqDSiCBTgALukCGsCBLggJ
OjgBi5ZrIhpaSKVN4rmrBFaBzyYD51DNP2iDKYCDFAjmZAGC2rZtealtEEgAELDt2k4A8a1XhwCD
AigAE3iEhP3aGLHNZZnTAZlUJCJr0J3TduQB7IzhFxhaxQLAPgACG7CglxgFV2iEDdsQdf+75b2x
SwvI5CeozDCuUsedkCvlAbAchtFZLBp5gsfthFCDiUxIglyhgRopJCTam4SpHEF+gWHQaOZNj/Nw
Fo5AYjtVSBCgAveCiQbABBODUpfOb4/gCOnMNBWIXVblXK5Ma0Lsg55GYq3mgT9ghAHAgw6AAKN+
CYG8AzSQnFY2rKzMIAyoEAKZThuFR9wtWhVgg01m3YFsPGLbwU0wgu+OCO0jAh7gACHUZ6lwoSTy
VTol2CNX7z6YX4FxkbTdCOdw2zW4ATiQgUugijGg3r9eQaizwI5IYBBy4EgOABGfwIp4BCfoAkuU
LRDwAg2QBYaABKp4TSK4AxpoAVOBOhT/CABf9dVloZAVJh6tFhC/dYLcjUs+SIAChQQj+IAFYGhM
ShY+AEveRvVUBwLedvVWBwFmnkiHIO4C+AQVSCynFtz5fS4cSKx3+QJTRSI3QEcoHSLDJWwKcQJ/
fgI+QIL3i4gqKIBWkAIeeAAcbQ8i4qCD4ggOGFydrpChfSLbrOWQLdpDHVxufAEQUDUf8ICIMAFU
8J8HoKsP6ghN0hXdZJb81uMTr9INqhEKceuNkGEi2O0DbLeXcCCUCXCx1FYMAF2DCRBhSVvODdav
xVGdtmocPT1qva/YIFENiNuI0AQd6KhmJAPX64OXvlAayz99+tEwx1EcHZA8X14yeAEg//CBFNMA
DWizQ4+IJvgCHoiACMABgWThMQ7dWyYin0hbHCUQw45R+H1dDIguCLuBDhCDWkiEmHADiZ2DHvdV
bq1j9bDSSVXV0enFkDXyo01w/xCBCYIAGbCLP1gEJOADxmP0BnaCwXbcZQnYtBOWf5IR10P7Pdyw
GGSz68KCIrgCUz9XPgCByZ98yaf8y7984G7mhqj1ElCJZX9pSc2VDOGgb6ZAf7KAC7lEu5zTGtnk
DBqdOM4VNxABKoiIWk+DGkFiYaFjGlgmHA8zNGABB85LGx2kW8ZRGBV96GYBEhbexDJRiNACF5CC
jdDKvz9BavbVuHRAenZOm69jY4/dMf9IDyzmTyIAAtikO9uHCDCwBVQ4AcHNSvWAQD3AAQz4HyB4
gw/acoBoIVBFGBZkWow5iOEFh2FzgIig4sWGnRka7CzIqHGBASFc0KB58oVMFzIccBw5chIIkDAq
vrQgE6ZFGAssyrAwKDDnwTAbDtnA48COAEgCNm5M06SLnAQcbIbp8sZNlyNd3EwN0yfAmDBeWzwh
+aLMV4FjLGyINGCHnYpGriDdKKrFgzkcwI55cvVFGDI3u6DBYIHMCxZP+pIZNmzszZkWwvIYQKVN
D0WcCimKq9HCnQ1zHrwoaQFDGYFPbr54gYEFBg4YCh6Rs2HY6i4YWoN0w6fNjBmCBIj/sbSRAPHi
xgng+gOCCAgQf543j75cOq/j1q9jz258Y4HuhAz40dHHQp8kFjjwWLQBA+A3RzCMyatCBZkHszmA
HEbmS+ojLMa0QF5iXjgQlwndUSABJklMEIUTKCCCAQh8vLHaMHfMIccRT7TwRQBs4NZFVa+dVpVr
LTSUFRlzxKWJLa7AgIIFbPShggVdJLAII3eEwcYcfPAxYYVkqMCGCi2EVsZqLbR2xDAPcNDQhUDo
wUEkDkSClAujlCJKGWOMhIFuIizCxxgqoAFCArK94VpBLRxZhpwYHPHCMEeAVJUcnUVCBRU2zKDZ
LFWkERIbbNSXQCSH4PACh26AcARh/2jcqVoLrJXB0JO06UTGEXwQgQQVDjiAh2YLlFBJGTSU4aEb
ejhCRSRydBGVZ2WwwaRVKjmJAw4ZumHVExZ8UcYbOADBiAie9KABI6dmMQEOcgD4xBGwdvIHfHrh
pxAHtg2zQQLMJfAZBy/AGYAKRyQARAQDxCpIB6cuwEYETtH5xgZUyhHYE08s1IVBdqo2xx+LREBh
aqvlFNMGInTigQeeeGKqRtohR4TGGxPxh8YREAEyCCCHvATGJ6NcHHfdFfBKKUHEgMkJOkTxAghe
yEHGE2hMhYNBpIEZxkJHPCCHHKF1odd/XziRxAN8DDBUG89mVEp3WgiRCRdchCcKJv9PIMHIHCUd
MUeoCagmokFl4InDBg+IiIFML5BhgUBdgHYEEjZQnZEJFJiShR90+OHHCVGQwcMhjOjxggVuALGI
I55EgEMXqt2E5wNv3ElpaEvSxMEDbjwBQg9ULKKRAakIAcMEX6jgBBtjsLvIHwmEEcATOABJRCRA
bCAHDg8Mg8YLaDzg9lR08jVTTHoAcQcfPngSVxWzZIGGznrdIXkEPBzRQgAt4PDGC3IcEoH6RNyH
3wZ64KA9awHmxQIafCwSiQennkJHAgl0oSueWIMN2kAFPhxhDGVwg+UGoxsQHGIRRNDDcg6hhzcY
DywtYAOHMFC8OfigDdWLiw78wAH/DzAiKnxYgwYEgQcqfEkvGbxUQ3jnAw94oROMAIH5wgc7J4zm
BW+Ywxz0EAkBaOBUR+iBB9aDA09oQABrcESkvqBAOcmETk56lw+Q8IcN+IcsZ/kQBnjQrjsAAX/D
0U5yONYxjjWHZBoDgclSZsfscEcLsyiALVgGhk9UohFNeAIP3kAGnQkRK9LTgxzMN4wK2akqDygD
B5oDKiDIAVR68IQNFqURE0ChEn6AwSy0YAsKoCIIfpiAZ9xQmtP4QAR6mEMC+HAHORBBhygpmkFY
EIZhHIIlh7jD6FSAAiT0wBEbyQIXYqIDTXDBBBKoRBI4cAdG1uoLXeBDJ7zwPRwM/4MHXhCEBjoR
vOF1gSYvqOUGQAAEN/wHBUAo1QgXAIMgNKIPNHjBCfyQhQzoYHd34EEZdDaGLmwAjUBozh+oMAVL
HOJYOHADX3CEBEcQYXPuIUNrEtC9jehAAkF4BALBlIQohOENCdhArVhDJ5ygxwd+EoAgHNGmYdzF
RsOIgAhEcIiGoGFaPCBCSuSAFC6wwBM7WAQR/8CIATriDlHCz7l8OQbFLcIHVOxXrTgEsAcAYaXn
KskL7uCINWimCU5wRAtF4AgHKMIidqDCGzAUrCilEyaEcU2SwgCwcPkKBxyYSe7GEM41oFUznfgB
JObqAEtwAgI98AQf9HCIQ/AADf9W6UJpaMIhvxKrBYqLwB18tQEOGKQmKEqACC7Gxstq7LKyDZn6
RhaykAnjjrq1zkYMwAUoCGEQLEuFApTwiSxg4nx6KBMQDgECHughYb+SAwg2cMgAMQ+YF6WCIxYh
h80hQQSy0QgdosAGFIhCCWBoRRUUUII0NCIlZDDWG8qABC+IQGNelMMAbOCFRmlPBQDrAg4i4Qgv
eOIP/fpCFBLAiASAtA9GPALhDACKTDTAAr9KGk5ol0sf/EEP1/TCDARAhfhh4DDzHcbNZNqJo5UB
BRvYwRpSR95H8IAKh1DBBOgghQb0gQMbqC9+5AaYOSR0oZ2QFyPQ4JVDliFNMvX/gAgYgQQOEE1c
C0WKJrLQAiS4AQ1HK9ILNqBZNLhhAwQ1TRlZYgcHLMLJX7CAXzEwhwHgcAfMqSwfGOEBMtAOKTDA
wBoMSLE/9DnBQwTCj4DwgNWEQVO/egALLBCAL+SEBZByhP58oAfiyYERPVjDF+LChigMIBE36MFQ
NIAHVjPiD901WpAGylXBOEEgsLMJDhZn5Qio6QG5fkAC1kCFU/GAFBDowAym0AExdKANSOADEjzR
CeDxYA5o9OgcatIVkbRAD9QbgFZ9sAjBPqEPX8AAdV2bHVyoL96XjTe9613H3eJ7I164QxQqUYI+
uoACQ3hFCTIhCjQMQAMdEIAD/4zthUiI4A886LMN7jDf26ymruFdQw9sYIM/HIIPZoxLG3wwoUx8
QgIlIIQrSvCJ84TaBjuAngfa0IY1OMAGA2TiGwQWACeEYXNAiASBHMDdEEcJBBxAiiPakAgb0MoM
MEhDFprwhZS8QQQ8esIDIvAnqe0AD3iIxBFcEgAyuME+EVgDHuyABxFE7ydG/8NG3hCBGZBCAJ54
wxjM0IQoWGsYQ3dEAlLMgqE6gsY2yPkdxmDeMKCBB0OVTKlKBYJFdGIHO9AxUlpAA7ZzWoeku8oD
7hAqD+zgLnkJg5DvgLqnJOERor1DAg7hp4r5iQqcxIMiul0GpLjBoW63QzmvSf8EJDu1E20ZAB9W
Sha2oaELAXgEG45gxqEOkAqsFoFzmn4DjGiGCIIwghEs0YEfCMCAkejzABhh+x68ugdtGADwmmcB
Oh8BWV5AbKF7oOfzLQIVQEKgaIYjxAItFIIaGMEIwMEPeIFzMEIkLMJyJV7bCcKo/cEdtInhAYEP
eMEOkErbRUIC1FfZRIS7YQcuLALCrGALRgAS1BsMqk9u4Vu+aYTb+cATNILK9VEBuIIBBNQd9AAk
cIIYzEAb7IANUEGs/QEUCUAniACIPQAZsAEQsIUgXAFjWYIgCIIN8IBmrMFE4AEZPEIG5MEruMAp
cMELwArHtUFEiQAeCIAAXEH/HXbAFOwACMwB30XBF6DBH9hAC0FCcFzBm1HBHPDACyBFEkKAGGhA
JLAAHXxCJviBE7zBIXRCG/xB0oQBDlBBIpDCJcBBByjCDiBQACRBEhDSIQwA70ECBGxCIszVGnQC
FQzAHWwECArAJYzAFUQAGqiADogHCwABzuGBOb0Gws1AB0CCLHrCEUSBDmCCBchBJFDGDChCFv4A
BLhaZZzOIcRFB2wCJEyBBkzWHdRJ99SiDWTjHxyBCvTBGHSdD0QCD4TBIzQAHYwBFeDBb5hfIizc
DXTAFUACQfLB0iHFCIyAJQhAIlxBB1DBhERQeKXaJajBFWiADXSCpHQBTrEA/wrogBPggA/sQA/c
gBhwwkN2gDmW2LOBX1xcwiqoASeoAS9eAR7sQHepBRXYwQ9wwiUYgiGMgCI4gh5sgBvMhJgQQc1t
AieMQGRZQiLggSd4gAYQ4VFoxiZcAi2kQC3UgiFcAinsAJkwgiM4wgC0gR1Ywip8QC3Eghjo3CEg
2R0cggNMwSaogQw8JSfYgbEdnw9kBgpehwoiQWEiwQoaZmGKQGKG173V4B1txEjuwByoACZkQHeM
wic8QpQlgANAAincgANonqdtQDtRQbOtAfE5AhpsEAisgQB0AAQ4JWgmQhu8gWZYQBkQyJXFQB60
nCYkgUotjhd4wR/gACPYAP/8acAU/IARPCERuF8ZPEIAvMAiaIAlWMImYEFYkqMN8JBm+AAkQEIb
6MEXNMHgPIIFPAAEaZ3AtMARRMIMNOdTQsIaIBBIYsIYbAASvOb5xSQEoN8xxppRbcTdjQAp2AEf
JM8RfAEH3YH+0GIitkAZRIIgFKQi4MEAuAEiNAEdIIIbAOYVbMImbKNTWsINTIEgrAESEEFcKAIE
QAI5acAU/YFKGaZDQcIhvAAbJMEX4AASDECVPEESNEAlnqY4XoJeqgEEMOkPXIEi9IC2schG/OQA
KsIN/EAbRAIjKMsE/kEHXMIlWMIMvJArHQ8GfMEE6MAJoIEPOMANwMElFML/JWABFsABiZKjA9Cd
ZtTkQIoBA05BznkC4yzCGkwBBIzAKmSELHSAJ+gBD7gBG2AaMO3ADBRCERTBAYSpGsCBis6AJRDl
qUCCIvwpnYalJayBLEVO5jmAIPzAAWjECGAJ/JiNFwiAERjCAgSCpqpBByTCFLzYAAiCjS0AxuCC
lSErl3JpeIkATy3mYiIBDT4mZGrEF+wnCzRAI8CAFqRhtFjLHRjqSmoeFWhgSqCBHqRmVhXle7DA
BnidA2iAqk1BG9gAETyBZiDCCzACEUSBKGRAJhhAI5wAf7hBelDBtXFT+0XA4gjgFDACB7wB3+Wm
9VUlqYiBVOLBx1kFCyBF/x+wUCd0ARs8wgkQTe5MLBFx1gvgwM1QAduVmAPwQRlEYxRYX44UkNNd
gfzZASMUbNFshJVYwlAiwRvIAeZFAAbEIwvggE9ViECEWsR4giOI1xhgAs28gNclpx0kpyJowKjg
gQ+EGYFqhBByQiLQGL3KnAiwzXvwQCBuwBM4wSM4AdrxQACRx8ywARGMih0IwhTMoSLMVSRI4B20
QMEiBd5ZgtYSBU4WJTodAR5cQSI4QCeUiYiMRQBMgCiYAc0CwVth4xRcgRiIwZNSARIMA2CQQVzw
gAZcARIJQiJAKS1mIAe4wSHsgAYowkM1YikeghywgBM4QbHIwdo1IznNwP8NIK8jFBGFiC1SRAAe
gO4NRG45IsEdoAENzAEIcKknOEAiGIEMiKkngI9BcAC6KsKzCYAd2Jz8TSZdRMARCKZ14EJP0W+V
1e/90q9jTivKbIQfvkATmAIq5EEQGIAmNIIZlIEc6IEH2AAt+gDjHAEGiQQx7sAfQAnt9os1EQG1
+YkjgBwOAFpcjIEeMAINBAEXZEADiEKPsgANoNkfgJgbEAFTucF3lQRveAKUfEkXcECU4Q/t8c0Q
ZZZ+lFr/aoADzAEKJAEKsAEO6ME7qkBCTMUTGEtnlCZWOEJvKO8TIMIXDIMbcIAcKNgdIBg6Sgo1
RvBGvMAO/MAm9EAEuIH/OjoCBzyCKuqG7+rMuqXdBjQUzAYY0CXU4vDBHCwClRmE9OkAInDsz84A
J2jA5nUCJxndh1DxMCBBJHTBFzyCKKQnGUTe0TxBACCCCuCI5JylgXmCCLzBv/SBE+iACtzmRlzB
CIwnCDpAG7zQ2IhIF3idB8hlACUEWZxaKs5tmUWEB1CPEnoBErCmNL5BGCQEUjgA+jWLBtBrG3jB
HhZPXS2CF3hAJ5zlrOHKgyDCe6aFDcDdqjqCD7xAkSSBEzxa+PktQV6BXK0J0UopD2ivJ0xGxtLK
sLDBeTBCyyaYR9HlO7UACnyBG6RuRhir4EahCED0/cZSRIuAtO4v/2qE/wRUnR98AipkAiKgQB2T
wRvgT4/0wbXwgRzUsIaACYp8V9rV0jA8Ae0+AHTigDFpE2CwgApoxCyUQgwQCww0wCOggIwwxbk8
AY0stAbiB/GUgQWUTUxjhRuIj7UwkB6OASI8wgSMAUWxwUYIgSnQAA2owCizgUiyxBtUmhU9QVVT
SvTBhBuAXAKgAZKZDxsEAAYQz7i8QQv0gSg4gRskwIZohBKkQR/wQLnKBAg5wkFWy2EUFAsUEfw8
DT+jowcdgZyEAXUJFhpxAEg2gA6MgaNshHE9QQQ4GlYUrZ8k0JzlxQbVyKfwc0lSARH88wbZzwbw
wRcxUBnwmA7QgQ58wf9IIAUPNJwI9Haf7IAHAEH0wUlMAHYUYEIU3MFTHd1seAhXCB4fnBZV5Y4O
NIIfdPEYoMFGqAAV1PPBBoWg6gFV2EYZiEgLxO0E6A6ebPZSOwF9HCcfDIMvsYCdsEEDwEAG+EEZ
3CtSHIEX3IB/MQvs4oFc+gr0mM/S0IgTREEfpDUKRAEioEX+IAEm0Y1KkIET+IEU0Gz8HgcuRIIP
uLiLt7gPkNuL0/gA6G9Ga4dGVIEPwoAfNIIoPcImIwIVv08rswEHsARLE62TdUVOQGwCNMcGMInA
DAMOhAGDVB80/5xG9FEeCCwnU/cJOAGB0QAHUOG6edTwDJEccMATxAf/FYuZRwG3ApGGfoz0BDgB
CwzDWaeARgxcUX9BTbABIpSvmtAAoH3BG4DALPHAUbZ5fCTE5fC2gi11CyQNBmgPCkzAI6gAEZHH
RrgCF2ACG8g3wKCP+4HAA5wFCxDtMMgBElgQ8XAOYDTEYs/BMNgEaNDEe8yMDlShG1gAUghBBqDF
hlyLgWkdGpzJSITsVzMCjTW3fzvEYt9BTvRFJI2BQbCB39FBSsdFJUzAHwyACMwBGoAr5a50Jhc3
mFA3IhwBFWhecd7BwfDAMIRBoBfEf8QEoCECHcQASmlGH/CBb0wmcr7QBMqBVxjGYQRAhz8Bdb3g
DBMBW3eITQgzpqVE/wAQeAycwDBoBgtEwhW0wfGJwFCswR/MAVVEMBpENY0gQh+wQNnMxlicyaXI
SUE9hmaVhiiQNw6ouHHgwjqTm1kKvYyT29G/OEbjeI5rRHcoQQbQgRlMAApgQhOggKbN0kjIyeYY
j21wyISmGKaXpq/ohaMQSx9QHwZYTh9keNMXQCuAQgakYldXtyeX+0FIRWewtGKUxFmcRRk8idH0
8HyJkYe8/BiovexsxBAUwCc0AuCdlxOovRn5bl4cwvHxAKOFWYccSkJAbBHNwWbjBLF0BTyC5LmM
x0ZUgRJwQQOQuoANQ7v8AWkp0E+YmemtiWscxEHR7vt4N2fJTXzQCf8KmIEU0IHvBoCwK0XZqdv9
LCwIgPBhEG1pG5EPDBNbC01dgMqtj4WSGEZDtIAZDM7vpRUHsGjItoDtYIgcDAOC4wTT9ME27asG
Io8eSPwcjIVfHQRJ4BRAjKFzgsiDBQcRLiDzZg2eAWPK3InAxw2aB13CPNEY5ssTDnP+RDjE508n
R3/muGFh4cuYMBaeDJszh0yTLGxw3EmYMIKANW8sYJjD506XIxwwkCnDgowFmGRebNDz58+hQ3qG
lVHRpw8bl0+OgODxhgMKHS8SElC7li0BXAPgxnUUl27dJW3x5tW7l23CAgVcmahEx8kXs6LYQGXB
As2RpWRYhAkzJkD/gDEvkpIhg6ELizKcy7RggyiAimEbSGIYMybhoFZCTGBCgYK0ijFP0JR5gsGN
HDlGX3Tp8oRNH40uIYdhCrpFCwsqPiN9EcHlzlQSYGAa4+RRnyMPHuBwU4ZM2Dtvhok/0kVFgD5f
LLgMQ6YLh/rDukBuwZjDGD8bOLBgJyHyCKKBPsYQBZEy3pDjDj3keAGHP4AYBoMH3jgCsycsaGE+
Fp5o4cIMh3nhBQ7c2IAHFh6pRIou0NrpkzSkGAMFTBTsokE58HvBjQTeaAGNOXAosTPJlOLsiA0e
QKOLz75jJBIc+tDhER52QigGNnjgIApRRMFgPSWD68ypMoaRY0ym/5R6oUEeHjgCg8Uk1MMHT+ZI
Ag0HiMjyoC+I2IGPExS87bknnsxoNY/Ce8CNYY6wqMlh3HgAgxagemEYPhjpBIg+RFmECj8PmkOQ
Hdy4EZMToojCOPJCxJQzNHCo9Y0HNtjAjTk5sg2DYd5IoJNOvFgExR3S4guXuehitq66KOFL2mnx
SiiVVAgxQRMpomhhjD5wTAKFPjggq7MxNpszxEzna0EFpzp8YgwLSgtjOkaoEGSRLMEg8BMFEXEC
JnnHaOGJMk50A9MXjloJOgwyemKrMTpi6t0WyqAVSD3w8FOCIBpJYowompigC/A4QAMNDhB2bDcM
OJvXAs04ZIMNC/8kCwODzzCUg8kynDjET01MyAAFjBppAhEhH31Ajop0u40M5SLzVrKt3g3jSTGH
4YEIRpDY4IkTLvTTD00aeMGJBhppYAIVlOpi5Yqamk8jTFfC27ndOECKhRfmAGEHKiIAUA5HSI2h
Dx7QeKSBGCYI4AsVvsC0DN0MJuMJMqS+O94y+n7hcgwSWASJNRzwwQ0H7CB1gQDuoOKQJvxooAkd
WjWOKYM9Y+HJJzJSSl7b7H3hCQkDH8ALGzzAgQ8NenB9gTaokCMKOqSopBErx/DM29FPRAMzDZOy
oI8ADLZ3DiIiWGQHBzRwgAoNFEl2L1yGhWvY/J+l6y5qASithOT/QQioCAIMKiEKFfiOBRSj3Aty
E5nulclEJsIA3ywyjABVpjL7ecAObOAAQfgpCyYIQgYGMoEkqABRw1mNUiLzBN8xbE5l6IxzwpAx
/GjuCV+wzDDQ8IY5bEAENiBVBpqQBEScgA46+IJFjrKyMqzGZqvR2Xw08xIWIuxI9LkQEEDApCcg
wQekqoQf+qCbDPhBB0mwIW/w08MvsKEy74IPS5yjAuIl6VcbSEAEHOGIsKHBB0hIHB3cUJNGtO0E
8xIOU0I0BhWwQY8BsNnNnHMomG3yDSBYhAeoQIUdeMIGyPITad6wgS/QIQYxMIMTuNISdNmwDPQS
DR29kj4LsABm/5GhDxIG4AMqOGAHPhBAG6Q3h0gcwg+LbEQMmiCKKFQMYeITUWjik0MQTc5DmtMR
ECIxOBvYQASCEIARXSeCQzyhARnIQCW40IQoDCwjL/Bm33a2sheEgQ0ocIIKRPQAICzCdHgQxBRm
IAhLRA8h0sKFFyAK0WFFlKIVFUYAMaqXnZTCFFyIAR0wEYUAHEw4c9rZF1qCsaX4snenEcHgfBAB
FpwPJvPpwgDa4IA1kIoLmnBlFB4hzcs4JjQH4+HUMjefGqLhDpFYgw/48AAWGMxDHJDTERIASlIl
rQ8t+MKX2GCizazncj1kIcUqF6KMYAoHICDCHMh3Ig7khAd6wP9Bx0j1CJBmDBM6wF2I4LYeyYSI
JcX5ZwCcYEk9DpVOwdIDEZDAiDasgZSus4AOvvMETNChAWbogxMgopvNca49TjCtP+tos11OTWc4
GKgXOrEDOwhCEMgkFSLIoKY+nACaSkQEG+RVHqR8oSuIRUQfOmSwmobBqzP7gw8gSoU12EARo3Ld
C+5wCB08rhFS0AEmJgAfneETXaTdDax8mFwWHkEOh9hBG2yABxvcwLaue9AX2pkBKTRCFI+QXGhB
pLPgMMUNL2ggG5JwAsswhgd80AMIFHGDDkBCAFPYiUM94QkvZDjDG+6whjcc4otmlMRryRIXpHAC
mPQhCa5Kqw3/yYDS27AgdMqRGw5EQAU8aIB6i3iBUwAHINLtAA/W9VMTxUQGRDyiMOjaWYgWkxjR
aiQqDRbBGnrQAy/c4Qga6UJ6VHYiJOABcX4CbwuIFAYELWZekCnv5DDjQzKgyDdveAMRiPAHOZDB
Q1EBYrAiMACG3hYFYfkCabyigkdEQXNSg8oU35XF0FQGIsPB2DAScAhGHAIE87PDoE+JhgQ8wEaY
MMMjrBQf8YqJBXTEmbtYgtg+ALRgm0ODHgZABSlRwQ71c53O5hChFujgdn59xMRgNpnRADQ+zfFq
Ys9HSYDqYXmeiECO62vfRTwBEWZoQhN1QBhYImqK80rpoymD/4nbTcC0KrgQH6hAvXgb2XVyiGqV
GgBuK70HeJw72EppjAF6naCZZgjALpn6WA0k4gc3APVBMOwBiXvAExTncIYtjvERl5jEfqJBAkgy
kz8sAghdQIRIjws3zEAmTXJIgA/WIF0qoGQOGOgDCtw9DEcBQQSdiIT0FrAIRjhCBBGoCiP00M+T
J4ENaDqCYzTzAh5IlxF8OEQCrNqCPkQBBWFwAw4eUJIBmDKdf8jxGjwAgkMA4QijQcEE+tAFHvAA
B2QhwwMOEVtPbABizmGDE5LA7gfdAQgU4gPQF8AHPiyiWOfhwRw0+4gkzFrqd2CcpviQ5wi8oA8T
COmNaPMFN//kfQc7eMC+EH8HB9sVDZrDhB+aYIYkFKZJHBDdEYS4SQtstgF+8IMZAhaGOSBhBj1g
xB3+gPgF8GADYC8DIkTRhAxkIQY6II0MLWDay12OI04wwzt7mgUdoCAAf4g39AbQJ+XL4QG1DIAZ
2gkD7/6WK2yIwtJ2lsMj6CALmTBAT9HmBNAsEtqAtspM+WaiCwBvs6RAChrA+tDl4KwGAzjAQp4v
A0ygFNKgbfLtETDgD9ZAAByOVBwqlEBp4iSOClDwBCVu4zgOo0hlLnzAB8JpB/6gDFAgCb5NaeTm
CKbKDfRAD5DAAfDABxZBDrYvAL4LlowDA+TArZQv5gbHEaj/oBPmALFQzUpYwM70gAfc4A0eq5SA
wA26YAxsJgpW5RE6onvcwHSSD+g8AHWgRwT+wA0oYzQUJAzk4A3uQAQYYQ4yDQkcgRGGQQVOYAIe
4QROYFUwoW/QgP3aSvkOwRPixxH4gHEM8RFkAwVagFIISlcsDwdWZAJYyXaa6ASSAAM8aQA6wSCU
Tw/wZZQW4Q26wHHyDRMQQQXIEAMyiFaUgwycoAmyJwtc5AEDQA58oAfa4BDeEAELbw5awPMaoBIG
IwrGAA2GQc0QwcaWogUQoQlggAsy4RM+IQvoYAKAwBPawA7aIAKUDyHewMDGgOBYqRKUZpIsoAyi
YPa65zO6/0AHYCANgiAT0sAUNKEJvuANRMUBHOAdESKIyCAAkoCzOGv8NGJpmuLgWKBEwuARGiEN
QOETwhEGGsED9aAT1iDbLkxZQqklXfIlXxIXXrDj/EQE4tAGdMwG/oAMKKkSNCGeoOIRdcTqBmCc
UoINJsCfoqABMCEJdMAMmrILcOAdidAOcBInr7BKYkAKmsACCG/TpgIJkCASRAAJ2YDYwKSJFk0T
naAMsOQddaz4ZKcLgIoNNusERG8DIoAKHAEELhEHfKML2GC//IAOvk0HJiB4IGgq35ERZkAD1mAW
n8AMvgvc4m4YRCASgGQYOCfGCC4cK0G/mgATwmADZgIIHP9yASJAthzAETjgC3Sg+ppg3YCoDI6g
7tAAA2gtGLPAADRBEzKBC+ggCroACKQkNRPPBzzADb5RGM9InsbgNNoOt7YvMixgArggCArSFEwB
BkQBDfhABBzh51JTLARTB7rLAU/gPciAVpxgAhChcigQAwKADvoPJFHBFBohCmIiuw7QIeFqifzg
o0Cq6ZjLPugFbn6FnyZACgwgCExAAkyhEuapBU5GekoQJjU0Jmcyo6RnDaDHDtbgDiiGDYJAQjOA
DdyAB/4A5CArEiLBB3CgDPSqiUTBAWknC7KgAZ4gNR1AAHoAD4qMB9jAcbIABuhgDBjPC6TEAwYg
Ar4wQ2D/sxGaaEBrpwGkABHeADkLEA8c4AZRwFVe7xHIgAfwZQ0cYRG4jM98Jwwa4f+eSQp87xH8
iwWQcwHswA4cgBFMTgcUpPdEYQzcgA+Q4BDOIwycgDTCoD6JJgjglI1cJQzuNBnxYBHm8aMQYQIa
oAFE4QEgxA2GiAM4BGfGYAIa4RNMIFUzgQN1oAvudAGIwAtqIgYaYY3Q8BEsgAPuYA50wwKxEUZa
AAZAQQkkABSgIBOg6RF69FVxYAzMIAbcqRGirQWOYA7uoAUCgAUcAw14QIO+wA8MoBROQQhAwQDa
BhO+4FUPogxEoZligI3YgD9qxUJorCLkAERsrhGCoASE/6AUYOBd6SAJgM6hBqf0DPZgEdZgZbJD
AwjoNAASEsETng8FHgEU8gAUuAAFgJAqFqHnHOEQkIAHjkAFdKAw6SATTigDgoALXtUG7ABiOwEN
ui0GYCALutIRSskTRMkDfKBvcgUDEAFL/SAL0sAEDIAa1dUDekARSLQ42OAEshQDTpIhPcERgCA3
ZEh8dACeesoAipZKlxU5OwF+GKFIRQa/YgATnuAOTILkNqAMikMF0GAepSAIoAAKUvUTgkD81DWc
iOALZjMKMABw/QAT/sARiOAOQCABEulv3gAN+oAONAEVLtYU9PYTWFZdF0Ag9isDdOBbFOjlZhE8
yRBUN//gDjigEaAADEqgFPD2gPpAcxfAAqRPexrhK76gDIggEmyvweYglXyGA3SAC/JgFggBCkzB
AMxRdhcgCvxgjaDpC+RAD9zgD87Dzk5XRbpsZURBE2ZBAUrgWDOgARCPYBP2fBF2YRmWWhBPABRB
BMgAR+igFOg3E8yADEYvEnQ2lMBmDpAiClrJD0ABFEiyCWQ3EQThEFhgu2BAE5KGDcwPvhygB3DS
C+nORvgPBjKhFJQgDbIABWQXD44AETBBfmPACTDgDhwBfvBgB0TAC1NGDtBAB6SAC7wWClChBOiA
eR3gEBDMGp2Asx6hDMxPpxZBD94gDFjoASyA4AzgblH/4RSU4BOigHlBAAOcQBQswA1ot3BFyecs
kRahAkB0MANKIA+UoAQkIBMMWHbJ4BFoZ3tqyQ8eYRGKjEKIgO8yJpVeoAEMoARaNw9KIA2YFyGa
oJWywN1aABP6AAnagA8CEQhsz0k4oA9i4BNcQQiKtREKGSFIxvf6ADXQIBI6gdNAwK2AYCwoRzf9
wBUI4WIzt3yVZQ1ouZZt+ZZtWX3XV4AQzwt2Mja5wGLBABSkQBScQA46oZREqfQYgeTe2NTCMXY7
mQ+6IAN+E4EaABG6oCR4bQZ0KhLuYA/V7BGk4Eg14YM7WQ7GoAlqtTBzV1c9oA1yKhIg+XHjkbNq
OBNQ/1YKOnkB5OALGFGo3FIEHKANOiGPj+AlXgARmikLtPMTDAAT+nkB3MAMVKAL3k8U+qATqMAT
QCgS4jGSSBZaJaCkTUAHJjoMbhQTyiAACvcQ5AtGy7IpgCdEYvMTSkECSsEEHmGiF+D1vMIs+sAR
NGDThk4PWOALXoI8kuCSS8FAfHoBilSjX2AP1xFNwSamyqUFUMApdCATTIALyPcdHQqXzRqXdXmX
9wI5o2D6TtQUMiEcdWAOxNNlNaB1otp1rASofCuNIqGg4wsnqzavSeUL5IQPrTUSBGETLGENRICg
iAAI5ICw/aQ+IoVTvGATLsES8IARjkApcpM1KDshAv8AAzbgabygAH+AEwQgEh7AZlDKYEZ7J0Zv
ERwBRKfgBqZgEeDWkkwrRmb7IPQACCaxDRJKhOwACchgXHDuy4IbIYQuEl72B+xAf6mACIALoFuA
A9S1rM/6u9cgrdU6L9Q1CZ53v7hABxjETJ/bdcQnIuHucAKp6trbT0TxDpBvBwQgETpBD3a1vncC
RvQgRhNhEyABD/4gK9AAwBMi2EKpBwQAEmbACiWVwRFiEkXJBmZgCoxPhi18J6SrBwShIW1gERb8
wxNiDRThCoxPBBbgDiqceR3KBqZrnGz8xnF8nMR7vNuikKPACRbg6VCcVKAiyIf8yJE8yZV8yZmc
smf/PMehHMd3vC0u4ALWt8mxPMu1fMu5vMu93HUcSp7FfMzJnMynfC32YAmY4Mq/vM3d/M3hPM7l
HEOVpcztvMzPnABgYRfOYM0Zds4BPdAFfdAJfbYdiiERPdEVHdGtABfy/AJYYRL8vEMLvdIt/dIx
/dIPfdE5XdHzXC0knc0zfdRJvdRNXckdykuFVNWFlAhbfdWFNK1hYRImARbWItT//NR1fdd5vdcL
OdVhPdiFfdXTGhiYQBeA4dYnfSZldxMg4AZS5w+OgGSUfAZ2AHHvALiT3A7gggdQ09fBPdwZ3KGy
LEjL/dzRvdw/nQBwndLvdBEE4RI+oAguAQIEobPZ/2D6YM/CfSARYmEBOGETEkG+GEEF3GnIZaAQ
LsEI4MAS7AAPWAB7jhwSOkAMjEAR2qDIGifJZyARNMATXFzcRV75yD3dTR7d173dmR0552AGIOAS
LmEERkANEIoKjqD+srung7sMQEAQOKEIamEEjOAGNEAQqAByb0eiAfwPNMAQZOESOMEIOkARpuAO
VqlwGVxpf0ANjIAUjIDCBMAB7iAJGsEPPtwGBOAHxAACILbmuwAGhnzFFcF9Z2sHDkEFlFyU9JfX
HSpPeyBPAT/wBT9P112tUxMsgMASIGATfmATjEAMCnoRHIOo9GAR+OAIuIOy9XANClwNAv4KJJgR
OP/AmxzEB2J2tlvgDTyhB7p+whQhJe1gAxRwbf3bE547DN5nCiwBEnQb0TshAQQiCdajvt3LDjqA
FG5AEVhHRB1hDrDZwj1hFQphEwRgBureEWhgAmIAxWdgFYpADARh4T4eBFogyVmcCqjLAdyxn8l9
8N1f8At/l9/xu57gDQ5hCqYgEa4AEiwBIBTt8KSnyxMyT8ocotLG0ZwyfRZInEixosWLCwJgeiCi
xwxBV64ocuCoE0EMFsLI+UNF0RUbfTBhnElzog5Ebhy1caBoih0HnRZ18uDGQhQ3VGzYgWDjiQ6Z
NaNePLrGRhtBM3rsEBppEZ8yKOS06SFAkQg2UtP/VpzAwYsNPIpu4PHyB4mICBEOISozZ9EaKnfU
Cqb4YIcGI5wE2HBERAQjH4fukEHE5s3gyxQFjKAly5LWNjscOTqk50UYzKgnyvgwwtKUGy/vuEld
kYDt27gJ4LLDu7fv375x5R5OvLhx3FF1+NHRpwyOP3ja4OnRw44NH0juHEH45AURRwMW6bkzB5EO
2hR1PGLDJ9IOG0nxUOl0CEn2I1+ebIhAxY4GGwX1IQp6E0VxQh9oMELFDlR4QIUnkYx3yCJufBHF
G2tQ18EUHsgRE4HpRXGEIw78teBoevxxCB93lDHGIWW9JsAOcoBoUQtI2CFIDw40xAcPIBzyBwh/
/6BBBE9XzLCGHhvMYWNFX4iQCCRT/BcJeUQssmJkdzgiCBUPPYmRAKRcMkIHdngQgSOMROKDD/RR
IYiYNeGxygKBbOLTjuLxQQUjnmhA23G6aWDooYgmiqhwhDbqqG01WaCDKIiMccQGflJBxWh/8NGk
HEe0oMITR8hBHg7DcDAHCA+UgV4ZJ2DSRxiHtOnIIowwMgcPd/ChxxxofEFGX3AiAYQe43UREYFJ
WIAGH548SJ94vBIJBBpjfPEGQx4g4YUHniwih6sgYsKGGyLsYEcbVEQS4RwRiCcHGhh0EYGSkXRS
HR41PtkHIkjYAJIAeOzAxxx/MBKBHg+4IQcjPf8oMkOJJSJBpxNfgIDHFT8IoBUjQCQ8xxty6BHB
AD1c0UMnSPxKp0SPJNCBGEZA4NMaeCGrxyHv/XBJByJwgEYXL0/UwyYfLFAIJIq04YmuIc8wRQey
yKIIGpgRiouiXCvK6KNgF0dTH3PcESwiXxyBwwNHvNAFQmWQccQbHLAQRhlHONFHSix0cYQImqqL
GhkssJBtC3Pw8ccfPMgx7xu89ipHGG7MIQcHGKDhxs6LLLgDHnagFgYiKrRwxCFuLujYHyZ39ccc
XXSRwCFEXIsDCAO8t4Yj6E3aAhp6aNqDIOt2QsQhKDqOwxzHs4rBHIDj4cEGBKoQBQdAwGfYFAL/
aNAYtRu48cYfjq04dCc7ecEHiM4uFF0bGlyhgQedUKHHpeKv6ogXncjhxiEeWEMk+gWiFsjBE8QT
wCYgIZ8lZe4OcqDBA+6whjV0Agg8mNARXialTYgBDpcQAxX+cocucOAOZpsDFXogHxEA4QFPEIzW
BEHDGtrwhjb8Wth2eJuZYGICx+rCFwJggRfgwA1deMF2WIAGMmSuCywoAweKggi9qYCJSBihBiBx
hctgggXhe4IFhsWHQ5AmAXp4wwaOuAEgbAADPEgADjAwhhawYHYJo4IDBNDFy3ShDC8Yg6X48Jgd
OG00ivPVIUDgBuDpgQew2xwjTDKfK8wJM2Rg/4MKMscDR3hAEFOYwWLMyAdCIgEEPNADCOQABDl0
4Q1EYIQhGbEIPNAGBRZYyQ7WgIcpJEIRNgCBsXAwOyDMoU1A6NUGTicaTxgsMLQJAxHWsBPqKEIR
ngBCkFw5MjTI4RA+yAuwNpDFATySfQkYi44E0AENMOIOf+AA3tzQSDfA01d3eMMdSLPBJ4VhnVew
BJqEpB0MvAByaHjDsRLHOF9ZJi0zxKFEb6hDHu5wJihoAQ7KwAY25KcMCR3GMI6QEJK2IAwJQQMO
3hAGJyQhCpZ6AxI8wcsZ3KADNlDLBBBBAx4oiw1luEOKaLmwBwwtDBjggAmJAIINBFIFY+BBBP/s
QoVeQqIHlxkDMfvQhyMswhE+YAgVfEAEPaDqCJbDAR+IwIcEzEGJt/OBJ3ywCDisQgCYQQPsEuKn
NdCwYIxY0TDgxYi22mdXD+AABzCVLz7sAA5GQA3eMEADIkhnBomYAR58gCwkbkBIc+hEJw4GrOe1
NQL06QR6WEAEG7BweIJYwx9I9oYylOENQ9uAwpDFtmEIFQi4IlAAWIBADYylB23wwMFwMAakkiEM
ZHgDHxxGHjTo9Q6ttNEYHKGB90zHAVSITCCf8IS7JU4OSixbF1aVgIdGRWsfia98sTLfGXykohYF
G0ZS8gIViKIJTVjPGJ7AgZWWoQV/fEK2vkD/uTWGIQATQAEZ5MCHRURABJ6YAQRWcae07CWxTtCB
DgLwBpIhLxJz4AAZBNmCFozhBad8AB0D0AIglEQEi/CEHYxQiEQIxgKXeoMozPAEPtgnEg0iQgLk
gAHo9u0NEYjEIXhAryM8AARe8EQEEmCJA6widIMRHwv68AUeRKtEEBoSD57QBTQ0jJyM2AAaOPAC
DAxDDy07ICmwgJkvYMANZWDBHdjlgB4IEARMCsMXpNhIEZAGBxw4gt8gRwTGeeIHqRlDGeQwgDbY
oH6yXTKkv8Dgu/EACXKUwzAwgDe1ISESRECPCh7QCRusgX6eOAQQWOSGAHyhBaQmwx0W0YXK/+Hg
jy8Aggc8cAjhPqANa1jEH+Tqujc8IQDYZsMYgCsHJ8phDn0L7VakAl/7mvvc6D43fvPrqIsoFrgv
ME8TMIECFLCh2GhAaRkOkq0BP8CsLU7JMPiQF8MK4BKxMIRaEuCJTszBAqLQQRRSqodFAOEILLAA
gy2Qki5EAgQqRukLUMsyIu1gE4GIhWASAGsa/BcRpeLBH0YDaRflZ9FvAOciahuGg4IgEiJg3BrE
sAosKEIwmkNJEiYQBh5A62movNyvLTAGFjyHVYGGLgfk4NY3JAAPHejAZayOgweXga2Ac0SnZPMF
bbOhBWWIgGzkaTdAer29fACzH0FVhgcQgf8IG5i5HmoHqiH2wVIgYIQrX3DghPy5dTtITbHvAMlj
VVwPCVgECHDABkR4/gk5R0IY2owB8j7hDj7YQY9WKwcR8AHSnz3eIeZAhj4sHREsiECR7nYEOgK5
E9FxwHuPg4trzsD4yJdY8o+/bnYTyiLeBEInok17X38BEc2B4kHsRoYWl/fKcvhC1f+cACJEYNee
SIQRINvHmnDABjPQgMM52vYvsMANrRoDx6luATu+gBEJECpP0DfABXQgAAJUkAhYcACYJhUJYAPG
RQQWkAQo0FzOAQIYB2xQBWxhgAYh81YtMIDe1CtKxgh4sAmFcAmeoBaMMABzEAYogAlOgFT/jQEE
b4BETxCCKpAfaOBgHPdrZWBnd7ABw/AHazAlSBcJXgAEEBEASXQHQMc6aGA4LZYfsuMGLGB6+UEG
ZOCBZsUIOXUZJ7MBLIBgR3AEd1BYIJAAaPAEpLZo+8EHJFVe+vcE9fIAi+Agi4AaCTAkNEAGZdAF
36R5beUGXBUFbIAGIBABG7CFXNgCzvIHNjAFgsAIqbEBEkR3ZMABIIBjP9JfSfAIATBwR6ACY0Re
X9AHLAAEOzADAtAGNaE11zSLtFiLtdh8zmccFgEkd2B+PPAGhuNEOQhdYXA3UMSFXFgGG7CGZchq
INWHFdYfiZAIV3ADaxAVLPEXkcAHbyBp/xpnehoXcF/Qf3bUVBwQBifVAsPQiZHwB0TgBW3QAWpg
BJdEE3LgAaBjB1SARCyQSUB1BPq3g1TnYgyGf6Unfi0gNxRGBL3oAzYACXAgdlIxB63oAW9ABuM4
BgHgBnL2RxxIBhrXcSyAbTtYXqCHSqrSOdfIgoKgAY7gBi0QANnyAuNxg2FAdc9lingTBiqwgSE4
gFD2B24ABCLgXmkhB2uwAw9hh8Xod3TzApmUHypABg/AA25wk2MQO1z4AoP1avwDTSuXJYwkabd1
CCLAA5FWBl+gAh6FBneQAC+QHyxwhnbzBghYIocwG5jhdHJWXl3wAMhzCHLwAF0wBh31BP96xQL2
Bl0HNkZvAIYOYIk0oTVTUJmWeZmYeZm4mIvEURFvYEiOAEGCAAmv6AmjgQZjxIWxM5du8wIPMAeJ
dZMBIJAndYHNYzLwRBPS5y4OAAmQIAjwURDZkoNP8AAjFTfoaDjjuJbYZn9T9ADEREiR4Ah8QEAY
gQTS0UsdgAc2sAOR8ACQOGDrJVhliJBrqX+z2X8gtVI4sAHwpCLNVhN60AYCYASQsAZZ5gWL8AIW
MIAcIFWRsB1jwJb9t38qQETqyQHDAJ1KdVBpgQQCsAo9JgLH8wf8eRBdkIYJUJgax5aCpHH6ZwFQ
JTcltgE8oJHnkRZHQAWccAl/kBfGRAP/ZRAGaAVBQsQGGvdrIehi/cijW8cDw+BKTvAIg2EHU7AD
SOADALhM9SJp3UdqA3YQQQhFLMBqUaQ5boBxLUUHmLETf/Er3egG8lR/CbFiYSBSwzBnyKZYSYRx
fZCiGCGLldkTU0Cndjqnc7qZnJkbFZEAitABguADf2AJI2AEHtMQc3AEShWIGNCo9VKlTaZ/zWVQ
6BiCGKBGa8SRDwAENBEo05cIpMAJNhOZl5NEL/ACCYBobzBS3RcA2hYGUYQBwAZ3BrVSKMQBGmeP
hsQTYkAKpFCafIAGbqM2keAADuAJs7VvFqBJhPMCdmOYdmRnbgZJXWABUeEIPQAJI/AD/1xkJRvg
Nz3oCHYgAJ2QAMMARf1WOKwGid/IAkpUpRyACGnxWAtACx2QFeHlSqz2BpGQCD2wCKuWhedpN9DV
Ak5QOgeRVBzQB2wwAQGQFg8wBQvwAXawBiKwZDQQOxvQHw7wBxzFln3gqv0ZkE6ACBYwl5jThqJA
B1EgGEaABZDQnSIgG36zOZHACDzgqipgRWvZfTt4oBYASM4qKo8QA5ixCYnQLq1kXcPwBnrAAdfn
BAPmquQFiFiJVHSWhS7mB40wE5SZmWCLmXq6pz1EESAACZzQATzCCatwJrGlMIwAAnMAafUCrmWY
g3WEqkjgCBEwmKjSMHU2eitFE2sACf9GWiarIAObIACQ0Sm+Mgep+gcJQB6mcTcFxgci4AMB2AUL
in9oYFtksLM0gQQOQI1wIAMyEAti8LalhCwJwAi8BF4+wANHEIQFpgdeMLNo0GKK1XvPVWdJEBVr
MAWccACXsAqcMAM7EB6ltDg+wBPW4QhIMFsYMDeZhwTgpn93EzcDqgKYYAZS0QMysABFcAmJ0S6L
IG2q1Amh1AadwAhp5AYJEaQJUJ1R0AclGYgsgAhRIGJpQQUN+AM94AiIJlSlNLwzQAV8IGMi2pOW
ggM4wAKdNyru2gUYQAYB0ARSgBZpIQsLIAPA5APT9QZlg5144AkrZpieh31TZBBs2QL/9WKlAxor
l1ELpGADEdJIc5AiHjAA1haybWdFHcgBojIGf8Y2IhoGmOAHDRCnxCcAUBzFUjzFUjy2ZEsAFjED
iNEBN8C2l+AZ4TFJADgykeYwRBi4hIOHhrQ7bhIBB4M5B/GaNCECN7AJp3sAH/ABapAIOLYI7vIH
bzkHG2CiG4A5SdVGndYDzFZGSKBkclA4GDcGNQHAqxAIEvEBRqAIaxBYf2BhTqeE8zEA3MiRKSKu
0nMIawQESDA0T/B2LPAFUREJAlAEC5ACH8AJGoC+XikCwrRCJUIFXrBla5U7VCACi1eVD4CRKDAB
j0CkUWEnEmEIWHAFEBIJA+AmDfc5/z+xBgOAF26AAxnkCdnkBFL7XPqLCChwAhOQFjawCRKxx3/S
Jl2RengQHeECLBnYBacWAVBrijsaaFUnKTGUFrVQy6QwBeGVOHwABJGgFDbwuUG4YBZAPnwwDC1W
Zys2lU62LIMRCHCgAdqxOROiKfGkAgx7oM2FhxGAmi+2AZdjmO5qAVBhEVpDxTZNxVZMtlkMBx9A
C1iABYUgA0krbREQt5ZjKnzgA15AVoskY33HH7amFBrwMW5FTyDgAzShFIaQNNH8Aw6ABLXCJnfw
AG11BwdoVrg1DDigByKwBttsA4WWXEiwAWoEzpw6E4vQASkwEYYgBoocWIvgBUTgtP+LgASP4QjG
xHUJ4wXDo49gVVVE8Iu9NzdRcQeCMhGXoAhjhSvRggQyF1Y2AB9sUtRJ0Z3FzAediJ/H1qhjJBVU
oHLRvAlAURL78yeesBOhbQMQwgPAJVaHoFQ7zCtsuF6AxgFSEY+XDAHy8SAQMh8r9B/vuyKXA0t/
ckTiI1TyFDcg4Al3gANqcQkSkQJGcMIi4CagRh2rtFIP0DDDMADFzAMPQGFuZBr1kgBrYJ1pAdsj
0I4JA2rtwlIDpnVuQATAzIYTJCTHhgY84AB4EJ80TXzTGOESPuETntN7ahGJIACwLREHAAlOE1hS
9khzwDM/YASbcAPAqbkA1AOJAAH/I3AJ88gJP1AwVNCJcE0T4FURHwAJDqCfjtAu7dWHJPIR3Hkr
A+DWV6AGagABTP4DYgAJ8pfUbaB3GLEIeDURKQABGrAGT3PbgllxX/UWFQTXRtoBI1AIB7AJ10SN
xjUACbABkXDZNMEHcl7LybsDXqB6baC5jdEfgoAHVeEAMzACq3AJMC4GGoAHmOXYkosEkRcVVFAI
FGEIEPAXFdQG7qt6DmCkU2Bot30DRjACEGC4b0E8ayCoACTOj14TDqDXEoEFrtEjDI5cdnADVJLo
8LEpOnYDyOUAVnF8NiAHmCIw8KEWHaBwH9wB3eMRiVCZkIBTVDAAjCACjhAtGqAI/4rsAVZhBz2A
rGbdBj+wgoKxBpZgyUVwAwJgX4nQASLREHogByRzTOijAfo4SQEEXhi2BqRgBHVOEVpD4QBP4RbO
mRWBB0BxBbIQCIHwATJwBXOxhtjxKxuQAF6gBoWwChAgEFLWH5CgBkkTCDLACTWz7BHgkFRAE+7L
1ZdsCV9NSF6gK2zDEbV+BTejLn96CYFAC/NICmLArQLBBwPwEYTrAA0Y3mJAEotABO7NjW+wPCLA
4A5w7TfwA5wwvhIBBwJAjYnwE53Qng8ZFTZgCRSR5W2geSNEBYtAeXOgYz9RaDPwA3s9EWqgCBrQ
6V4gGo/sCbYUFYIg6RNRCJYgbf+OYEjwIVoeQBaJIAi+rggjIAsfYAiFMAUMbigOJxsUljvhewlx
nxh4MABh1QbxJTEaYF88YvDxIwbxZx2uteVt9lmLkLlqwQkfDwc3MDF28Kc/YAmWkAglsgPLtvo3
wPuOAMq+7gjm+gADYAdgmRaCIAO1wPCWcAXUuAlGcNDX0Va8cgibbig2IC47g2TF7N49AYsX8e/B
f/6JgP7qn/6JMPC5WBFrlX6hDgFwgOhuPkV/sLT0pAeCABCJFOHpdGfYMD4DHAgQs+mGBhtUIi7i
c6TLnTsLNG7kyGiNrBQLahUZMWPAAzl/Dul54KbFEzkDdniKdIjPIg878DC8Ygf/j4Y2nRwdeoCG
wxwcHJUuoCJIBkdSDoi8QSOHzyEcVMtg4OGFCiNHVNb0mCGAFKkbNjpJ7IS0iwU0iw4tXerAyMYD
Vzy5IdOFSAQ+d+RQXbQjYqdOXtpAIiXjkqU2RK6+IUOmRRRMSOkuFVBIoyEIGpCM6ZJyUSRGgf94
coBnjadFVDQIsCQG0iI5aNygsRAlgA5RbNDM3cxxh+cFPxwsctMFzRw9a9q08eDDa5uZnTzZ0KCh
JggeNLqUsSDqESIUogIcKb40kEYjgqj8SQBChA07GvDAXsRokQhPDFPEhjvICMCCI47AIABRRDmh
jzCiaI+uGzTCooNOBlirBwHk/7ujiy6O4ICD6HZYg4o7+tCBDhSeCPEJC1xE44HNCLDxRhwJwOUG
Hnv08UcfcclxSCKLNBJHpe6YQYwOErnihw6moIKPOXjQYyU5HuCAhTJaYkEFC8Zg44sugPBijYgY
OWQO3YYJwwkdnLgDjfZ8+AGSRMSA4IcpdgDhDTfmuIOHOeR44YU3CH2jCwwwGOYOEdawo4fU+ODD
DQxeYOEROhp5gs3i7lAEjkSmaEg+PQA94o0NHuDhD1iR8MEHIOTAgYfCeujBBk/+yGrRylRsgI4W
JmQqkUQ4gUCRNRbBAYc53hjsDSJyEkqoQ+7Q4481HHhtERDk6MuCMdmYwA/1jP9dwA4IsMACMhF4
wAgjQv9ozQZH/uADCHn/cGQANflAA4MxWmgBkSSSoKMBHcJQd4E1jKjlgx1W0gMEEPS4kgoHvO3k
jzcAfeMORjwR4YgyWCCD3D4ewQQTHWJootiHFyhigRFsGOAQOe7Yt2QTfWguQd16puIQDlQ44RE2
AkBEBx1OmKCJGGre6IcFVulhBw4eAOKqnP7ga4wxyiCDBTnkAOKQN744oQlEvvhChSROEMUPOoo7
Uscrbuj7b78DB/xvIfc2/HAblUpgCktm2IGKTSyRjyI9eOAjtxfIKzsMFaJwIoAkHvniiDsOYYSI
Wl8go4wuyFBBBz/GDFUQCHr/cAASOMQQxIM/7gDUDQ664MANORLgYdEnxCz7jZuQmKMlDsh44okW
nGgiCx0saM+GK66YwVQI7KCCpeZeABGHRbzyBAkQBi6jjGGAiEBfHobB4P0wWujthKXJMJaK73GC
FAIgCA92A6IuPIARNuiBJ1DnOw7oBlY8wIEbhvGCL1hAgy0YwyN0oDJ1aeAKI5AFJxRRsd8NAw1v
WEQP8LADPrQEeMOQwxxaFcEyhOELAQiAE/rAhhM4YSsPs0EHDlALB3xsA2kLWQQkQoVOgMANZltd
VaLFApWRjQ2IeAQKUDABUYyBRjU74ibU8gfdvGEOsdmBIwr0hMpQry9sesIX/5yACB4mwUETOIEZ
HmE1jViiEGYcQBgwgIMN8IARXphDGcSkgulZgHVoQAMZ+hCFJARABWzoQxLM0IRGYEJvR8JF90x5
SlSisnCIY2WRlMKDRECmdxqYwRpSI5hVcSCHYwiTBcJAvfz1ARFsaEEYWIcB6VmABQ94QBlgRIcv
YCBUU/iBIzyAhynMYD6F6gIWx/CFJ4RsGGbjoAXwOAY4gshsYeAlBnYDRzyWoT0aSAQeHDADZDki
Vc0Jg2W+EBdPDIAIbmAB9b7AhjFgcXU5fEL+wjAwNoQBCD5gxP/soIgfXAEPkeDBwPpJPTQgwQYO
ANl4fkm2fvKSbORSARmOMP8wMvBAA3xQ1xqmsIlL/AAPIqBMQysTl4iwbTwseIllLJDBL/TBCVF4
RBTYwIIuvMARlHqYD+xghFW0gRGYMhgc9eAJKiwiAZVMngpUMAbpyY1cKHjECYDTBzI4ig8isBoc
RnBCJLzhCWzoS0oYoQcOHJSXKgjAmHR4IBVcUhQ68GMShMgeQM5Ao1SIBBv4egQaQMuRm2TDUVXw
hRZUZoc87MMXJ/CICeigCSoYpZFKCYkrwFa2saXtbGG7ylbm9kZKAcIMbrAGOYSBBxsQTz+7AEfp
fdNgfTmCCl+AgeMazKwZxOIbkIAEHMyIBWqc5xQCw4c/zOG4bCBPjNSKzDr/gtMyY+LgS8LwXuhy
YANIYMQb/gAuOWzvNR6gwldYMLd+gnMMLXXDBobhugCU06zoNFj+WgBVNxBBDymxAySoYKxDXNOW
DxBTuZJJhgfoIQGOzCAv5VYwcvHQCZB8AAh8BYQeJOJhIsCDIBzgiA2UIQBRmEDcjPmAO+DguBrU
oFl/qAInJAGMZjhBALpwKxHcwBJWa0oPKvKFKDShCUlQwVHm4IYXJG9uhJXbHZ3QVlE0YVgnIIME
dwBIGzMCCBxgAyZi0IeyvQBlOgQnOz97WMIigsdS8IMO4sYCNGwAkAvYgQ8w4gZR0AETLThUGT5b
4sr8slFhsMAmVYACqvmh/wku60N79oYLSKRa1atm9apxq9vcLmUNM7CBHr4Q6SYslmnTo95LsHiQ
FVJFRNPTnwVa0AUeyI8KbXSEF2zw5vZ4og0geAucmgA1uRGTeujkdVwTNL38EXuZeuADCJDQrU7s
xA6RmJBK1tSFL0ANE8P8of4KlrymfSFl7+1qMVVWlQ2AQCw7cIAlINAGYxXqDw/4wiMWu8c+6O8L
DA5AH84qPTjmD8mFjWgZeCCCAfjABjfAQ83+8oY39dEPhcZzPxWs1C+wc24ahJMZMJEEFCAo2TYQ
gA2sBl40NFy1GahEE5yg5zJ0lVzqJcMY8kgHvGlZFH3oghveEIFFo3HASf9YUSV0cFkMsLOOoTUu
B2AkdKjFgGGIIA0G3rDoBbBgTIjwgxRYFIYI/jIMBW0BBhL0gHG2gA1RQMQEGlCJDDSCDqIISWuL
hOpWR57Vr4Y1K5dCBCo4Yg5fyEAWKqF4THyh6cZmwS/hZxSrv+CXbLi0BZCdIZlMxw5TOPiEyO0G
FdFBClKIwdc/W9T/jqGfW8l7e1/SAg6AwBMeGABrZqAIMVwCEsZ635eiIAqGOXWLT+2nBTRp1r6b
DYsw8iXe9YCECIigDYrA3SUE8LAoyO1uDMMEaslkGRg1jZgsCPsTSu99FHCCL2CBZyGC5VuDK7iL
mmm6p2kAmWmAQju2Rmn/gc8iLBWAKuoxNgtAgagJgL6QL7mQDUByA0xogCagg2uTggyggz54gd1w
nYmLqJc6rgwyPJkRnX6ag7HigUVDARPkH5iRggZ4hId6g2YiGzAhg2FolaTrA6qRmSRABCmcQbhb
AEw4gSSIAjNQu+A4ijuYIgwgqjA4giwZhi5oARRYGC2jgxWhgz8yNVKChA6QQzqcQzusQzqkvMo7
nKUIlDt4giZIvErwOghJnr0jMTKIoJdCg9axIx6KKDQQOC8QAdlwEjGYMmNBgzGAHT9wwAZIgif4
LAygJAzoA3DiEujCAAr8LGNrgeFYtv6yAUG4BCzghIcZsChwK0lrKe9D/xsOUMXCMqsnWKf3Ij9j
4wAgEIFm4w6JQQ516QOn0QETRIQf6gM0SIBF6aa5AS3+swyD6aEoQAEVwIA78JfMo4IbwAKrIQM4
oQM2fAQzmLolRIPmSp4WmDgWeAGWmhsUOIEWGYZbOQQvIAIkgDs/yABRCJ00kzRDOoIvO6rp6YJh
OIJQ1CRP0gHRKQN61Bc3qMJGMLTPAjUzQIQnWJWOcpFucrs54ADv4xS1wwTySplAqcIF8EcnIBeo
eYQAwAA5WJNMMcIjeIE7eAAM2KsTkIJGyLUoGEXWmZBT6wCojEqpnEqp1MM93JvNeIAnWBEdILwf
QquWOALLyMcwjKvWof+bRmiEBjiBMTiCBOgEH4gEABqBIiCFmpkAdzQDFBA0J3uDK3GeRkkZBCKD
MAiAE6i7xeuDYfgDKmiDE9kBDVgFO7AaFMw1RHgZFUCDtYkEIGiTblpCbwyAqWHBMRjFDVigrVkD
DXAAQDoBhhHHPpiAAHCD0+BMQVnJO4iADbjHAQMjTBBAMniBB4gEe/IErFs0J4iBGHiEvWqBnmSE
SECCP5iwB8CBCIgEHPg0zyk8M4iC8Es+L/CAgqzConOCBiGDDbhOd2MJOQCBQ+iC2NSyHhs1J0Co
MIgfPaBJjWgAIVy8L0gAfSE3IvAZL/AEPSiDhmMYvCw0UcCEPjiCWtH/T41AAaQMDjKUlnK0ocKY
kmFQATrIAD8wA2m8tlzrApoyllOzhA5QURZdURdtURa1yqs0ks2ggTLgFBQEDkSQJDBTGag6FA6Y
SPKIAjowAU34SCcYgxcgSCrAgxswAiO4sIcZzWG5NkRAA5+RDDRggWH4xReooS4Yg6nJAE1YwUc4
CjZioClAOKuRxmHRgXlDTz6IADcyyfo5TQzQoH6su+B4MhzggyalAk+owk6EUylEz0PwBE8Aglsh
go+zgUgI01A0AxREBEQ7CBrbgT+owjHwg94TtC6Ygz+IBE/oBEcttwjolkUoxYTJRR1owTB8ASAI
KAkdQr1EAz3wgeo4/wQQwAhuIZA6wgS8eYRcM8WJ+1IJXQDdiwE6iIIuADnU+AMQSAAf0ABFoALK
CIMTwJ4m4D021IEv4IBk1Qg6gIFHwAA9iIBFkIve0QMv6AENQJEuMINMyAS82T1PvbOHSVFL6Fd/
/VeA9VcZnVEiKQ5LU61GkALLDIPn0rSgNMkHYIE+aIAsUII0SMoJEMc58IEeUARFeD+rYQMPohq1
ZM4HiBb3SZsHeAP3HIYWiIEMgIEg4ILe65IEcCIHcEy4c9NRYwMXOdkgS7Q/QJ2EOALvWxEpyAI3
RD7iEcjxNEhC60p9I8M/QIIJS4DTYQQqEJqCcgLdk4ITYIEjyMfzA/8B/UyClYNTF9SWQ4iEXu2P
SNiBNjDQL4AZSv3EN0i6MGDZZF28E/gCGrgDJFgE6byDBCCCBZIPItiAL1DBBmCYmLSAPpCnZMUE
d+wDGgg5EWCEjNGDSKgwRegEcnuCT6gE5SxUjBzXjZC0B5CJ5RNdICCCSGiDGbADR0gANviEEgiC
QeSCz/ODmknRH7CE4S1e4j1e4x3egSXYHGkPDIgCHWiEFdSBJFidvVIB55jIELuDI+gDP9AEUPiE
RhA1mOQBJJgJdlu0J3iaGBjfrwvSpvO/OyCCaUVcHgiDDDAATfgEA7A7MhiZBDCdjIC7rVRYeWOD
F0ADjQSyQ/AB6Yz/BDcYgySIgUHUhN5TgRc4CDdICpo8gUpQWgeJPzdwA3mxHBGIAPkRGwOhmg+O
HZVpKGmS0INcPL4aDBwAgq9RxghA3NSwgFBr3yZQ4MHTnmRVrZEMAzfggwTgg8rRg0XwgU5Ygx3o
BD54ghiAAUKbOmNzAlEa1yc4AUkjAxEQAdSgkgQQAQ/IDwf4ijLg3yxQO+WMAhZQXY2wAB0ogwWy
gYjwmTFON0HAgwHogjSYBUJQgiD4BC7wgwAIXlL6AUd+ZEiOZEheXubdreKgAdjJABDFSDJpgT5w
PTcAPFZ5gxdQAVGIgSBIAxjIgixogCcgKJShEwI+vPGlAzYYDzER/z0ntgkQiKEW8IMs0IQ0CIIs
8AMxSgA3kR6atOIYKNRbJgPR44A7WARHYB+ksQBMkIJVLlNwNR9n+oJazYKELbQAeB80AEgQiAQi
ANA74IAWOAHpjdlGONNhkJ1xbd8hDFdKQiQ+sKZDsJIEeIAJaAQYQLxWfoMjcAInUN14awIzmNwK
kpc7AAEv2IFFiN2K6AMpyAQDqIRmxSM2oGON4CNE+Bog+AMgENWjOYRDcIRIGDEJOIUSMAUYyICq
EWmNiII+kIMA6YTUiA0PMJ0AYYQu+IQhKABbIASlBaRTE4MfcOqnjmqnnmqp/gFKrmQCmJBA1GT6
+4I3GAbisSA54P8BHigKDDgoNqiENPiET8iEGJBC0ZFQHfhdaGKd1pGvV5FWPXCDMBBZM/ADGDAA
GIidlCq1ZE1LP2BOFkAnDAix/kBpIEg5aUTKGDgB6umDPniCcY3eSpCCMGop84mwAQCCK9GDLvgN
mK2Egj4BZAppOlazCVCBlzgCLYmAUtWXQ0gADGgCLgiCIDABmk46RIAs1RUFP4Ik9KwhRjCRSAiy
LnidNMiDPCgBLvg6/8HpBYhCPaMBOdgAPUg30V3ZvJ0ALaiCVlCAIHhV7N6II7CUOZiDxpwCQfAC
Pki2NziBEiiAAkgFKIC7phYDAA9wAR/wAL/qSjaWmFE7OB2Ddab/5jmRFzk4CLNDEB3IAlAoAVBI
A03QAdX12seFKx08TSroGT1gVAS1rFLkT03gAgjk8OL2VFFoqSNI4kiQC9LOGNGcN69VQXRZLESg
4wCgGlEAJxH5U7C4Cs4lA8wQBQPwbbduKuwWtKXzOzSIhE4Qgf/wAkZAA1GAgU8oBTBAhUwAp/X+
yh/KjTsIC0F1hAhwAyvOA0IIcxhYb46Ar56RAyLYgRlwgEjQlzdQgSxwASEwgSygc6U42Z6xgzwh
hRkYCj5IayWQ0KbeBACn9EoPcEtvCAA3cOZ9xj4Cji+ITo6B3V4FlEIpGO81gRKQACgwAZx2q1uW
H0ZwAEXQgzkA/wIQEK++aKkWgJ3ALmacJlJRQBBoCdTwSlc+KMwkU5gsKGg/MGycfhnSkEiK7oT/
KNVDGAYObII0MIEgMIAYSIIYxumEqgyN3IAa9wE0eY0EoIMsCAIJAAUpMPSNeAGygZaWdgT8eA0Q
IIMYAIVSoHelCJElmoN0u4FEaKPmtmKBpws3EAw7uAIxMIJEEE+zHddT2wSN33iO73iO53SCBaTB
YIROaAO/EQSh8II/GAa/5IAkqLOGFxQ+INWFaAPTmYkYmgMy8KOFbvgFCDgQGItdQYIBWINOoKQj
ADVob3iVkEvpMHqhiAA5kFifXwqw6ARvEYvMQ4IBrnqluBKdmP+OjfoQry8OR2i0iip7td+IjN8E
CND4t397t4f7uXd7kJ9RuFsLWr+ToPAEPoiqNxBTtV8LbNKmsPCCD8EA1lp7uWyNNvACH6Cs5Fn7
jTgEJDiTNahanqH8pUCMReB80A990Wdk15J706f705/7u79Kmix5ReiTudgAFxF9sBqKOVgANHCY
0Ufp0e993/994A9+pTg1CCh+4z9+5D/+ga0BBJgEWGCFkBd+6Z9+6q9+679+0Cd+UoCA7d9+7v/+
7gd/GY2DXZAEQMiBSYh+7F9/9m9/93//9T+1s5h/+q//+pdRQPgFG4kDYYB+1od/+Id/+Id/+F97
+YeDs4CDs4D/g/mHg/mHg/mXUf8nAGDYBfWHf/iHf/iHf/gv+1MDCDgCBxIsKDAULlwEFjJsuLBG
BV0OJ1KcuOAixowaN3Ls6PEjyJAiR5IsafIkypQqV7Js6fIlzJgyP1ZkiEugkYE54ezkqROOwoaw
Jk2CtbDXLqM1lzqc6fQp1KhSp1KtavUqVpRMcRnp6vUr2K9BGQJjogsYgQu7ADFtyzAr3Lhy59Kt
a/eu061GOHXlu9erX797x06ssQStW7d4FzNu7Pgx5Mget3KqbPky5suEHYYQljBh4qWSR5Mubfo0
apCUMY/I3Fpz6NgVU9Oubfs27qhbW/Ou3Pv1782yZecubvw4//Lju0cwb+78eXPhw0Or3AThx40r
Psgk7+79O/iVu9UwJ1/+PHo10qcrVnlg0w07GMq48aRIgwBOcT/8sDPnBB1J6EEFXYLYMQAZdMQQ
HoMNPraVGhFKOCGFE67HHlMmYYHRewLYAAQZbgzYQ34H2JFAVrHgQUQYAbTwwA49KBLXDxAk0gMS
XzShgyOH1PWHI1H44SCR30GoxiUTJinhkkhGeCGGNZHkwQgXBbKKJRqsgcQDR/DwByN8ODLDDT1E
4gYaaFh1ySEPlHHEHERQsYYlYlhiBwhYxSLIIm580QcZndhghwZwWXIDFYwAgQkdmDzBQZGRFrfV
JZVaeimml/9CGSVFI3WSCBwyyAAHJBrssIgcR3Txxh16bHDHIZF4ssgbL7ghh1OFXpQCLVhc8UAX
ZGBAwwN6dJLdFRow0sUYVhlBBRphjPHECyDY8MMlcFzRQ1WFGJKCIR0MEO0Xq8qxCB4OyMXHA2SM
wUYZL1ggKb0iUZopvphuymlTIs0gQA89CDJFD2v4MMcR7oZRxjB6/HHHA0CA8EYYaMzxhkxeTJEt
c5soQgUZT7QwBslHHNLGDp54wogbY7DgVCRqYJQCKQ7o8QQZZYQsBxWWjNCBHWs8MZUMF9UygiKR
oOEGB2648QYV2NpwFQRqcIKoHmGw0YUcHARAoFwJ/IHDI03/1GvXvfmqvS+/b4W0hgAORHIIIzbs
4Mgfb5ChQh9sUHsHHzhg8MYcTL/BAx8yCXLDDDbgJ8gOhzyhAht99PHFEXqAsMEGhZPRRRnNxuRI
IkXQIoMREDjAyBxktMAC5Rt4IogiDuwQSRRRUFWIEYIkigboLHCQQA9q7OmJG1StUgTvV9icc5ph
YEDKJXD1MMMMDvyBwRNdIBKFHp6cDddWopp/Pvros902ASEdQUUbkczBAdSezN16H4/00cUGQNwB
PPe6N7wB8AAmVMCDBg6xCCrYbQCHIEMfopAENsCJD2l6ABrGQIY3vMEN3DEgBIwACUXgwQadiAAf
usAGNiQB/xFA8MDdGNGJSJShDGH4wlNGcAAI3EARa+gRGp6wQg4sYgYQIEXc+PAF3UGlAzLAgho2
IYA1zGFpLwjDMBwRC1pc4gqLUBNVegCJDlhiCp4QAQie8IQ7tAESV4DLnHrQhkXQQAV2HJqRloKL
9PExfetrG0geYIEvqFFYbmBEBPRwh6614AsWwIAbNpDBJ7BgWmRgwRE2EIEEJI8lYSDDHP73Bj0g
4RCLhN0KA/CEYSTgAcNIFQuGcYcNuOEIYGwJERywhggAAQhg0sMbyiBEyiHCDSBYxB3mAIQ5MIIK
SvsCG2Jigykowg52Q6McyOCuL6ggDA+IgAc84AkfCMoOkf/4oEx+wBNO/KAHnXCamz4pB0YkAgKb
6MAUdHlLpygCApe4gQOcGQlUZY4KDrgBJyo1NarsgIGO8MAavEAENAwLBxsAAR4ghxX++SBMb0DB
CQKgA0S0ZCurOClKU6rSlP6RXyABgRzegIM3DMNiILiYG7rAAhZ0IQwsQIMc5lBTDtTwCBzoQtOe
kISW0O8QfxjGl/6ghypaIAwcOAIlgXqHOwDhDRbjw1TL4AQUuIQKM9gBD+bAh0McAmErbIHOxsCB
DehBc3/ggSPaYAOWsSEAMGHcGpyJBCBsgANfmNZhpScHIjgCCUhYw+IS6JTs3MedN+seycLQBTSY
lYSKgMT/FHbQyZmsYQaW4IQdWIeGI3QQDQkQgSd60AE3QgIJKIoK3Dqwg0VqLgI8oAEPIhCBSLQB
D+60ChFaQAY+EAGsLwhAEqLwCAqKR48rve5KW8opkLSBCotIQDKX5oYXlKEFKhhDF15wyRcsDQdy
AN0w3EvTMJRNByvxgggOQQQ9oAEHOOVAGJ5whFrG6wVeAusw3AC4Q2StAVLAREsy6oiZzgG8bhBi
CzCAgUse4ZWwMqUPYLgGRrBBB30oa5Z6BAKwyoEFhLSACp6AAVtu4BARYEQbFDGFKygCjzFBmcpO
+IDzWiAAbIBrQdfQCTz84AeQEIQInCICKghCt9lsAc54/yqiQ3jCDoLAwyZmEOKo9GAEEGjDG3j6
gDvwAAc44EMkqGCHNrRhlwxFwh3OW4bDbUCQS5ODHnCVEpNit9Cr0G6UQKIBTyxyDjF9wBvk0K4A
BOAL7sLywrrQBeUO+FUbIAOMEWHflPTAu8vkIAcf8ALlbhjLG2aYK5Fa4QH4QA5/CkAZWGIgR6SV
B+A9AsnKsGlCGvVwevCfDwYgZxvMgWQu0cAPNNAjIiQgVXwbQx9U+YKrvmGtjnCAAK4gBlL8YQ4y
sYEXvDCAP8ghDC18RBT8hgaZMsITXnBAB9QARUX4SCZxnsEUFtEC/QUABSggAw5WzAhwTwECIxDD
WaGSiP8R/GANaAiACi5ZhrmCQAR0gsQMEuGAAUwFgZ6wACZQsPEBd2EOkdgBHnYQZa3oEQurwALO
c67zneMc0RgCSQeokEwgHBsIXKZCAp7wJxizQQUtWJi8LP2CiB2CBdIjAxNR0oEZOHMRSACBHtY6
URa0gNIqsED3dBqGpx/hAY64XVpbxhIIXKENnehEmFoZsg0HwAkqKANQNzCMDq91AA6wZif6zZJN
XKIDeNglD7pkATZYoA+IsLTwYJUARsCcTB5bQwFhkojHD+AOHMD6IzARBVVi4AV8gKENejAFMSAJ
4jNRRCJAjoMxSPcRonhEGdb8BypowBJwCOEPOiAAqJD/RwAewMETKC1vUnrADjLglRos0YaZN7FU
ciiyBViw2Ah0wg6J2IQMfmCDDZxkKzx/P899zp6QXAIPh+BDApjbieIuAqt9SAIK9EHaRUwZGFkL
vMAdgAB5PQAODAM6mYS3bIIdUEHi/cGU7YAefAEiYIIoYIIT7JkbYNDesMEYgIAPIEFd3cEbsN9K
xILzeFfY/UEQaSAmmAEmhAHhCNURJAwGJICczYDvCFpLYIHj3RQOPICLsQEmYMIjoIAKHIHYyAEf
CJcP2MEPxIIR9ECevAQWiIED0IqmRdAjPEISOMHlgMDdOUIn7EAbdMAqxMIq4IFMFEEtcIIGoEHo
IAK8/8WbgN3B7IibANwA7VyBHUDFAfxAG7CO1QUAIoRBjdlHEVwEFkCAIKyBVGBBIdQfEvQZGmyA
COyAIGwCFnzARXSAHrSfHsWCKq4iK7YiK8rfdIhEEQiC/UQCceFBGxxCF2jgBMRbGVgUEXgAD2DA
TqGBL71ZJ8heG6RE0SwAFngIFcAPLurBI5hBE+xIEpTB5oXTHQyTHkSAD8SIHfSAurCEIZCCD0Wj
I8iBCkyADjQBHejAGMwBEgxAJziCHmjTBlABqFwCJ+xATMBBG3jCYKEBG0SBDiSkKKgAPfqAD0SC
CCyCFyhClSxA9ciEGnAdEvCBBaBA6onCBDxCCzjCnP801A44wCUEwgLUwoY4hRHcTTeywZ/0QQu4
gSPYQQeQAhx0wBE5mRxCRQpcAiTgASPoQbtwABJM00UugCGsAiVGBQRgRBFsQg/YgF61wRTITEbM
AM3VBC64Ili6IiwOB0g0YyxAgCVcwRX8gCUIABXwl7SUAQbMk0FpQCTwAOHwwQDYgAfgQSJwQhem
xBtdBC1wAilsQvIpQid0pAeenRv4wBQwzrKwwAtEguNYQoSw00ukwAGwkwZ0wjCoQOq1EBpEggZc
AchFQlChixGQ4gJsgkzIghGUybigHCb0wRMOgIxkzw7YgCBAAC1IxSpI0Rs0EiI44RigAe1Aghg0
mRH/ZMQBQEUswIEgEMFVqQoGAMEMGMEB1IJGnJny3MAa1BkDCUAzYkQhCIAPRIX1ZcQlMN4qqMF5
XsQHFCIqeuUBxMIB5Od+9qd+9id/HsBYEsdHnE6Y2Y0DmNYMeIIe7CJujsEbOIINUMEfvEAWBIEB
VEIDTADmKNgiDADJoYROboIY9FAHiEHd8QEZHCQmTFAXEMEOkE0GmIIEpAEMnEAL0MBWhc+MqAQp
WA1bligevMEYqIATVKP+MBMSHEEDBIEpGEAWxAAizIEXOFM5skSljIARKILMzQELsMEGluEYDMMc
tI4BGAAMNAIdBMAdlJAjxAQE2NMMeMAi8MAXBEAU/9hgAGDRGzyBKDSAHzRBFEBWVXqBTChCB3DC
JniXCq6aALYcI8gPBnQB4HjCDGjAKTrFJWQiWo7eDgRWR5WWIshIwaQbEETFDHBCERiCLNxTqGQf
JPyAGEDAzV0BCt5nReACgO4qrwLogMYGSBgCJySCJyQAECyCD5SaHpQBjJ3XF7DAHSDTMHSBFBhA
EMDAhqJAFCDCkfYBC57EbGmJF3QCRMXPC1xe5TiBKr0BEIyBDkhBJpjCJ2jCCSBC31iABjHCSuBB
ukyovUXCFzwCInyP6iHCC9BUHzTCmWaCJkiBKAjYE4xBprLEFCSCIsyRHuBAGAzsGEaBE85YF/QB
F/9UQiWMrA5EwQtEAYTBxJOtgQhsAFbljiiIwglEwRjY0hPoQAPEQCVkARmkiQrJxBRYAgRAAh8A
2yAh5CNYgDFVaLZFgROMQQK01QPKRCFYAh5QgQWRgS3hABIUVycMAB8Aia9FxXMuQBF0gA2IgCN4
AszhwQ10wCZwAiR4Qi+ZW0lsRSHs7QHsrd/2rd8WAuAWwq9Sx0eoTicQgX+BAAhE4x/s4rSEjlzR
0lWZwc42ASLIZBI8wgnEgB9gQEo4gA/0Eh8sAgjIkAi4QR+MAb62gAVYwAu0mBOYAR34gR/oAArI
5FhtIOiqhFpFgAhEwh/YGBn4nQbaax/MZbsxyjX/JqQOsIG7kFRL8AFsnRH+6Y0Z9oEobGsAtJwc
YEAScKAOPAK29YEO4NBLJKUHNNb8uFsSiIINJsEXoAEPjBcGjMEG1lU3iQ5MlNYVJAIPhCwZisLJ
jikQUBsI/AGN/UEECJVT0KEaaIAI9Kk7PsLfyYHHzUAPMBgSKK4QOkUtfAAc+IDetEDfuAG63AAc
jMAUNDAP7JO96FHgzjANB27hJgZI2AES/AHMugEP8IAC3cH9ZlYjdY+qkAHnTkAfTN5BNoEfVIIU
qIQu0o8c/AEfXDEwBVhmRaxVAVsUTEAZBqwFIDEd0IEosEQfxO7UMliqtMDTsUHujsHgCNUTIEIS
/+AMQh7Zn7qEExijxPwWUX2BI23vEsPJIhEVCzxBDW3g5cEEDywCEXTwG/RUtj2CDmDC5R1Bq0QA
Ck5yoOHaC8jEIlQfHpweHOvhSIWBgoGAZe7AWi0Cgx7BUxyRHRCBtSGkKAQABmgSFfCYI8QZFRCB
VGzCFAhdDYHOE9CvJzjAFICcD6AKrlIELshCIciCNV8zNmezNd9we3jEIvzBH7iBXPYXmjDLGIsM
02XYC7CA9KlAwSGk7S6ISpTB2SWzWvHBG1yVVb2AyLjxGOBgF8CYI33BCfxfBlSCKDgBSzQAIujo
HwzUGyQMGXAABlBO90CSJF3SfCitDlQCHbhEE/+8ABIwgghwCegol/cgggr81IAl07F5lQWYQQyc
QEzcgQd0AhU4wgZcUfiRwfeoEgfgAANHwgAwQgJQzAmgb0zspQY4AICxgRNYGpiGCA4EIxUMgCP0
yCEMw8s4BXZQQapE7BEI00S/GfGtQZx5whs8gFTYwcEQjh4cAgNpLR/4gBfolcrQQDRPxDRrs19n
Mze3BUiQAXlRTow1zTqrkS1p3MJcFQsMEuUgZANkQSPcLkucgA6IQohsAB90DVH5GhqwQLy0nqrN
RyOZLx3AwCdkwSO0hB+cQLEkACdXEU+BNs7soH/VVBCpACa8YyVkwKixxCNwgBeMEwHhoQalCr7/
btYR4IAiLdMDYAAiiALmxgTP9KbWRrcFHIEcZJAFrAoQJFIEDEB+OaBfzUReaUAPAAEaCLL48QAW
xbW9+ZotRgIOhPJTJMIUjFh3v8EAoLUila7WGisjIAEPQIpUMBgIOIIX2AFPzIBOg5exrCOC560e
FQGGZ7iGb7iGB3aGfIQZPMIEwC8m+I0cyEEtdYEb4MBEbwAOhCBFOYFKB8AjNEAlZIJHu7agWhXX
JAB4sYpRDg4fzFKtkMEXmGEAiEIMQOmQtIQ8/gEyvUH+6cHTcFWacUCZ+o8rYUDlZK4lB3dLvIDb
MsIf3K0tXYxor3hUdbZcjkEZhgF62yIjLEJb/62Ko3HA1CVAJKCQD1gnB7xOV8tEAjyU3SBTKA3X
BgDJGuwAEbiBAnOPCkTFDhCKLtkAHghAtEXjGgQWa13xDlIFlONBxcpMIVwBHhRO/1SXV8oCh7f6
hnu4aHwEGDvBIKEAIrTAG0D5RjrNizMgTfHzBPhBIzRCDMQAJhCSS2T2E9RSh8k2mTvNeB1sn2FA
CzgBo0gBz4pCH6xsS6zugPTJKEUCEAyeY5NB2LH4tIxBDMSjoCr1S5QBFXjCH0Qy3uCAqhDeh4II
woiCFDQANDnFCxCBDFHBDrhyd/cXECjbADxAAiBBGQj7VIy3js2AHThAcWl6CdmiEi0VVfSlIP/4
TJJYgiB0lyMswhzgd1YkgiWI/KdCc0lduKvHfBHAupR8xJHDWwA80lXpgQiIQGcH11E/gGF9sQ7w
rBT4AR1EAVu/xG2iwSHU7xzAsk7HNR+4eJ9FwczqgB9kQSXEQBT4mEs8ghuM5yFUcU7fgUXxQeEo
Ugs0QQNccgZkwNuf2Ewsggn1ZkTZcoUBzh+kkRRMACZsfQxMAFTAsowIwBTYwCLENRJ4XdmHJAtg
QhPQvVRQgQDQHhIpgls2ly1u1R1gBSNogBhwAgSIQSK0wcPgbXdshSG0vuu/Puy/Ps3PBkg8AtIH
gBtcb7Si4B00k2+5iSg0ghRYox94bgyAeUv/pJ4cOIAjJNMhdIIIAAEShBOezQEO+MHRA2olwAAd
tLZMHIEdJL7X5fQhSEwkNFYEHIIKZIEBcEEWvL/ZPMUiOIADaICBFMwiwJYjRKojAISFIJ8yZaDT
ZEFChQsZNnTokMqMDpbEWHJAxQEeKocO4aCTwc9DkSNJKtQgJtYqS1eueJoz55CekjNpjrSxhlFN
nTt57iTwE2hQArgMFTV6FOlRXEKZNnX6NOjMBjEC/NnhadEfjnr+eGnjgQ+OYaLSmGjgp5KBLDFE
9RyJyM0NDVQWRVgEIkKnNW2o8JmTwISSNFlgmDD1yG1JG4mm4NnRaREjRo6o2NgxGVEeV3k+/2mK
kZgmEgE3pmiYoQgPnhka1+z4UkoCF9A7BQlI1MHIDUGWNmnwREWODjqz3Tq48WPKjBs7DhF3/hx6
9IdQh9Kyfh17duxLqXf3/pOmjiiMZgiy4ekP10Ui2tjo9OeODiGt0gSBAgoGJjbSF5T5cUWQHqhg
5BDJPLHBPSQOGaQACvKAohQT+FvIAdumsIEKKjzxwAY77KCiEx2qsOUVUyZ0SJErdNNAkRkS+UEu
98Zo5ESS2hNAETuuIOWKHtaoEcgghRzSJ6hw0Q5J7bj7jkmnagqABzumUKSNRfhYJBIkdmBRoyha
KUCLU5TIRAcLTjRNADGmaA0rJDzpYQpBPP8pgE4wgshCyAEUsUSRKaa4aIcecvQBkxJOIVKhNnrA
g0UPb7hiBhv+QPQhu+agFNNMNZ2QOlw+oOWDT0MdFdRRRf1gySZVBWonRjJyoI1YHYukDUE+7CMV
WwbJoxIhfcDjCksg6UCANiIRwQYBZujEFQpAwVRKSyBIZA0vdmhjDRw2pbDabb39Ftxwi3zKU1PN
PXfUVFdVlScQ+NDzB4oSIQIJH4jg4QQlZsGUkR4ggYOTKRw5xBFHvo1kDQGm6Ks5cR1+GOKIt+20
loo/qBjjizGuReNa1F2XSbdwEAEPRW7oIBKJVV6Z5ZZdfrkkijeemWaMPwbZO5h13pnnnn3/ZrnT
QAKpRWihiS56aKQDuRln6n5+GuqopZ4aNIqVvhprppt+iuquvf4abJ6DxprsorXeuqmw1V6b7bYp
7TSFuOWem+65z64BgUkuYAVtt/3+G/DAa4K77sLp1pqVXWABRBVA+G5a8Mgln7ztThNKQSHML888
c62BQYBvJn7pm/LSTT+9Z+oowYX11l1/3XVKuosjB1jQXgH33HXfnffeff8d+OCFH5744o0/Hvnk
lV+e+eadfx766KWfHni012V8lz2s35777r3/HvzwxR+f/PLNPx/97WGZZBImHicAkF3Sn5/++u2/
H//89d+ff+qAYYIJwKgBMICCi/f1D4EJkVTgAhnYQAc+kDoXqADf4gdBC14QgxnU4AY5CJRgVCAH
uyBgB0lYQhOeEIUp/A4rDqhCF74QhjGUIf5aOEMb3hCHOdThDnnYQx/+EIhBFOIQiVhEIx4RiUlU
4hKZ2EQnPhGKUZTiFKlYRSteEYtZ1OIWudhFL34RjGEU4xjJWEYznhGNaVTjGtnYRje+EY43DAgA
IfkEADIA/wAsAAAAAAQCRgEACP8ACQgcSLCgwYMIEypcyLChw4cQI0qcSLGixYsYM2rcyLGjx48g
Q4ocSbKkyZMoU6pcybKly5cwY8qcSbOmzZs4c+rcybOnz59AgwodSrSo0aNIkypdyrSp06dQo0qd
SrWq1abfrmrdyrVrz2CqwopVlQvitzOqBn4DqyoHOYPfcsmVi8yr3bt4vZ4BwLcvAF8QcwDYMlAV
3y1/a2QdiMwvAFiL80qeTDnpt8vFAJy5HHnhnmOHBQL7G+fbLgAhCkoCkIuJ67cRO1eeTbs2ytVn
Ip7+NVgguWDFBIYAkKNzLgBMgMkeWG3Xli27qgmMk8OXrzPksn4LgWuLMEkEltv/Hk++/ELcEYMB
q9Fb4OJvwpAXPN23nME9AJblOL7l7eklhi1TAwHHLaOKL4+Zp+CCDAqE3kLLseeLbHstIRtfv4Sw
DADgEcQEALvs8Q0yunxTDQDCCAdAMOQMNqAuxwTT4Iw0zvZgQTU8twUuB7FHmFoBwkbQN9kRAAsA
S+CI4F9n1DUcLvuBdsaHxwxZ45VYenUjQezxBZhBPqoFGi4DKqTLX7LtkcOGfOlSTn5jBfNhWlnW
aedVWxIUx55x9PjXQIKRGdllBAAjTIoEZEbnQMAwgQyRe7UGwDFZNUrOaFtUukxZhN7p6adG5elQ
mIX2peMvBCDW54aqhICgLgWd/+kLLEwsweE3G/4Cy4awnibML7iglioAnYJq7LE6idoQqW86Vpaq
BOwR32CwHFQMYnyl9o20h8lIQA2g8VXcsH0ia+65TonX4x7hJRSHkGopVhCR6NZr73jiqXvvvvz2
6++/AAcssEY1FFNOXQMnrHBUpklSjSqwLizxxEcBExwBTJSjr0QrdOzxxyCHLPLIJJds8skop6zy
yiy37PLLMMcs88w012zzzTiXjBJ1HWq0wM9ABy300EQXbfTRSCet9NJMN+3001BHLfXUVFdt9dVY
Z6310QvxgsvXYIctdti8HPRwiBxtrfbabLft9ttwxy333HRDvRAu4+St99587//N47wCVVPlRnUX
bvjhiCeu+OKMq31335D3/fdANQAzEC4bR9T45px37vnnoIdu9N1DlG766aifPrlAyFBKgOCZQyT6
7LTXbvvtuCNN+iim8z6E76mXvrpAwRyTwzGWE5778sw37/zzbN89yvTT/0799dgP7165aUPv/ffg
h884BhhMLT326KevfUjit+/++50/0PgRR7xBwxt32K0QLqNYc73/6bve+kACvwIaUHFuAAII9HAI
PWwgcV3AAA2Q4AgRLAIEbigf0vSwtjCEAQ0J+AMR7iCHF2iQaHq4Ax9AcAQ3JKBpd7OGDGdIwxrS
cIAfOaAOmwcEPuiBDwo8ROL/5DCHDcxBDxHoRCeA8AbDWaAFL+AAB0AQCU94IgJoIAPSgKCHF2at
BYhQgQW6wIM/HOIQfDhCGF5gNBzMIQFdwAEHmRZDG9qxhjj0yA73WLQyPIAHc2hcC8iAgwfgIAEg
IMIiDoeBI9CABi94gRv0EIkI4IAGhWODBcpgQjJMUgQ+4AEGuoC0DeDggVhjQwAs8AQVjOEFb5gD
CIAgxSMYzQ2PxMAD5EfH/VHgl8AMpjCDmceO8BFubngAEBapODQcoQW4pIEcNqAHMx7OmWwgAwsa
iYY58CEChXsBGcigyRY8AQMceAAI7oCDJs4tACgYQwvGQM8WcEAOs0RDF3hp/zQOkPJqfUBEFL7w
hDF8QQVkeMEDEjAHN7izaJcsQwvKwAIY+rIVwMToLzVKAY5itJjdW54WOceGMrhhA0Q4xB8S14KW
ksECKtAlHxzRCUY6IQkBVUEYMDAHRoigbg8gAwbYcIIkOIENE0UDEfhAQrp9QagqQAQb2PAFCbbz
kZg8GgvWeLUvRMGDKlhlC8LAgiM4k4hFg+QRXhCGkrKgDL1MCC5aQde62vWudgWp8pw3R8Vx4BEB
mOhCiRAJxIERBSfQgQ4QMYdDKNFwLHCCEzBBhyac4AscuEMEmEm3MIwhAGZQLCYGegQfvsENdGOD
GgMQBUQgIp5doB8aXvBPo/+R4YNosFoUVMCBMaAABR58IgtuewceoHZoNAgDGbpAhj6MoQu55SfX
9kfXKtjVunXFbiuwq1efPY8IK0UgG5wQABa44Q6LKKzhMOBBTPjhGXR4BB8U6QgnBuALOshAI5rw
hTfwIIRCpBsZnoAIHUyjEc/QgROOME0c4IBuYyTwCULbhADsFAO0ZSPRjrsAFnDgaifoAxm+kIRH
WCAAfaDqE98gBzkQ7Q5dKMMRWIAIJ0B3AblN2t2qwOMe+/jHPu5uRqDXiZ8uDgNjUAEaQBABRiDh
cC1wJCLo4AczPIERjGiyD+rGgXGSQQfdaMQEXqBAIPwBBKiUGz1RQIdKwKD/EaIYg0M3IIcHuFhu
KviCBaKggwZMww8qOGdsyTCGoj3gw1lTQYoDEIAJFPURKWbDGAg9BrgKjQ9/mAMa3nCEJ7SAlHfW
8f6qkAogmzrIJ/FeAvK3OIcikQg82AAfDifHDZSBDG9YBFPNnEK6ceCkaPjCBLqgB10XUg4xDoPc
yvCEyGLCDMBdKLKPQAZEiCIKFYVbEhRrBlGcwAlRfsETLOBbOkyABQ/9WQu1hoJtN6ABdFgsPckd
0BNUtg9oKOQRIugGObBaf3JNhcAHTvCCE1zIGIHeHO7Q0DQf7g4JIEIEgCAHNxTRcG68A53/EAk5
oAEN00x33BhOAzWilw8Z/1ToGJ5QW7iVgQMWmCoLcAAEHhyhDGXw6iNU0PK2WVsHE0BBH8rwBjQ8
4Qtj6IMomvBVW7rtCUloAILjzXKJBsC1olAsIrpw2iaO1Hz7M7jYDY7wi0BtvjzIceJi7d8/yMHp
hwNBlu/whg284QH/ppudGRiJjrvh48MYRuH4UGc08OEQCeDAKF9AVUvHjQZziDEL0KBCW8f4C0Iv
a9y+0AdMIGIMH2xoCyStczKU4cZt68Ij/DCNaTCdDBygNhtq7NoAJBS6D+h51O7mgrH7PhVlt4jT
iEAEEYhgDmVQduJ8mAAgAAEN2T5cCBcIyI/z4HBHuINPF9HQYdBPDiKHm/+uDbkIxHOAomF4gvqf
IDcaFPLX1eSDrc2Z9CeggcNuY8EYEPGFMgzjDnqQRaq0cmzwAKeFAxq2NhwwWX22WPfXabOHCC4V
SRigT18HdnLlAhq4gRzYgRwYfBXRNLJUfgngBmFgAYlzXkCEA2iAAU+gfIbTBffEA5zWBdDlBroX
N/jDRftmg13gBjhwgXCTSBugfXpAA+NGVhXIXGrnNmhQhDjABz5ABA/AAlQ1YM8lRXnHNm7Qg2gA
BIcwBxaACKP1gnIWSxuAaGvDaU/wCJjwCGPwAJ3WB0lwApjwgtoUW8PgglbDex74hx0IghTBNFHo
QyT0ABgAU4jjBoD0AC//cAT+ZAEwWDcJRQMccIKP+AIsEH104wbJhAYqUFKPuFYxRjfN9wcJgAEB
kASfN0ocYIlCyDY0IGt8wAg+MAdfkFi2d2unp0axuDUeV3c8AF5okFg6EAWgl4UPgAaOpzYsFmzZ
9GttNQE6YAaYAHrDlVCaKF1Sczfg8I3gGI7iGI6COBFMU2xodnfQZwF9gDjexAMcwAKPWAZ98AWH
Y4P7xnkYMGBIZTg42AJfcFRlgAHMZgFIVjd/AASRNQGPgAhPcGsPeQRfgAlx8wDE9wd6UAYFpgPZ
dGvKhQF9wIlrY4BHBIBz8AQncAINOQYs8IIyJmPcqDWx9AZ1twFHsGcT//aGeTZIyqVNs1Y13qgF
4ziU5JhqTLNAJShOp9cC7ggEd4AGyqV+y3U4BthOHOBpFqBnOFcGfSU3PLCMNjhgo8cGnoZ/ceMI
yDYGrKR+eVZQURAFcuMDjuAIi/AGT8BozuVpatkC8cSUbPMCfxABeqAHC4QDZXBfMSeJI0ZPeiaS
WYMGPLAIboc/idgHkuUEKEBuYgRTjKaGGIgQuKAFojmapFmapFmOEtE0EfAHfIADODhK7Ic4QFCC
LTlPFHU4CzebVUhuFsACJccBDhc3naBr/jRgnrVGXRBIdAMNiyAH+jdOBUUG+3ZOcJMAnkAFWIYE
PHCYriRPL1iBQvU2cv/5B3egccxIUK00acmHc/SUgFtzBCg1B/QzB4TmaQDZB2bIBioQVpPGDEC5
P6YZoKaJmprDNCKEjm8gRYrDA4DkBmxFBll1OLPpQF1gThgAhIdDBZFABDhoegP2g4VDBY6QaeKm
TWUAemgwDE3YNn/gAZ2QaRUnkWyQfrcVR4m3omoTCSAgB+00DBGkSZ7VbLiGA102iVuzAbEmTkeA
Ay05bvLkSoMEkHmWfn24P+FwpViapVqapQQqO06TAEjwBxtAAzlINwzKTvEog4kzcSDAA11AVg6V
ocNJBAhog8PVjHBDBAsADY4gf5pGPhTVByImeHFzeItwB13oTACZfp7/ZQEvkIYP5jZAQFtu4H30
EwBkOU/aZFa3dkJq43w0kGfQFQb3qUkq4ASTNnpO8AVG2o1WuqWwqqVd+hBQg2ZkujhLBQQ2uU2K
0wk+AAJzAEnSFKF14wmR4AgRgIMtpKLuGTfQ4AmHugEb0IKmd6JURTcAiKhHsIwnSqphhVN4yjZy
8ATL9XdrFXOupErwRE+e+ql/8AJStZRfwAaC+gXCZplOEIpcVaVypQD++q8AG7AAO6sO4T0iBAJv
gGGJ4wWe4ANOqWkYajiRMACOEAl/oE9dMAwtFpNuIwKewAh8sHByMAwvYE4sEEGt6jY4QEIfp29i
iamqpAJx4wYFBV0c/xBJYXBQR/cIKVlVbzMHPBBZ9ehp82qvMOVtQCedaOCf/Aqa/ooNAhu1/0qw
DfE91sQ4PoCKuhl+c+MDItBAdcaEdlc3keABPkB4rhl7R0cGwxCPZqqt/eagL/VEjCmzcIMDLrhc
GJZFY4BUFrBtj+CXbkODZcCOXzBWBmVQeSYKlRUFfjQ0cPc0dwO1Ulu5VMsQxxQ3i6AHyySmhjMH
Hjuic3BaJNRCGke2a0AFh+BxzrRvYbBPLxCubkMEepCgyeRPLUk+A6Z+TOs2E5dFGPBWR4ABo0eu
fXBZv6g2CTCmtklP9DReFvAIOnACBkk0twZ7krs/2LC93Nu93tu9l/+7EJkriwtwCEjgA57gAV6g
XhinB40YhYuwWRdUOEDQCYwgkU/AYEjKuT9JN4Mpozp1f5Dpvmb5NiDrBvFoUI10WyzmmUSDBhzQ
AhNgNeWHBE95BG2pXPL0d8EJNIn4BV2gAtcWipE7Otr7vSjsveGrEOPbNj7lBQuQuokTSz50SofA
CIvACPVlOBYkBzmbfZiGBE9WOD+URYr2BHLQRSk0DL1rW1nDBygnRU/ABsOAA97Xb4RqNOqHCElw
NUxWu25gUDKmiU9gSB28AANJYk4gCg0gCogQV6BJCHI8x3Rcx3S8wgnRwnBDBYqToDxQXCoUAXzA
WYWTSHrwpgNci+z/WzfG1QX0xAF/DAJt6sBwg0b75k/J2WKaHGpFA3qzdzUodQhdeHq7FEUtNAdN
DDRdIE5OwGfmZo9LczeEIAR2XMt3bJR6vEeYdgiCzDh6AIQ8Ogd/MMT0uwgJQD80OQzzlQA4Cjd6
MAeFF0tACLQehzSupAKCWzVIgLCx518sGHj1UzTQJZF8dgKf55hFczdCsM7s3M7u3M54jBC5nLmE
vDgLNwdH9Af1XDdEUGcHSJhMZDg5zER30ENcRHftOjQtZQGUPDWrqQdyMMiZ5polPDQSdbxS1X+x
vD/v3NHvHM8HMc8ivTngpDhykABdxEX6rDQVjTWSGb9OlqtJI4Po/7Q1h0BYjoAEaISohWY09opU
NmhRcuXRRL3OIG0QI53USv05G3pmN9yVReNILU3BkcDLOh0BnEw09SkHQOA0dwMGYB3WYj3WYn3U
BbHUaJ3Wai03X03Wbj3WZk0Qaz3XdF3XVHM3pwAGp5DXfN3Xes3Xeh3XA2HXhF3Yhk00eL3Xp1AC
it3Yis3Yey3YAnHYlF3ZdJ3Yjp3ZmS3ZBGDZnv3ZI303jF0Co03apr3YpI3aJcDZoN3ars1Hom3a
sj3btK09BVMOkBFSr73bvB0+d4MKqFACwB3cwC3cxT3cwj08cbALDpMD9rFXvR3d0r08vz3c1n3d
2D081YAqBBAHwv8QO7Q63eI93rNzN3mACnlw3umt3uyt3rfwNQkBDLug2+Rd3/atOOa93vq93/w9
QOASMd513wI+zwWcOAm9e/ujBEqQBwq+4ArO4A4O4Qq+PuSwC9VC3wN+2AeeOLHLObBYBtU8RDgw
rn4ESa4qVw2e4iq+4kqgPcgQHXqU4ZVddJvDAywYvKvcrHOzcJwL0TMWW/RTNzjwXxqHSPvISYO0
4bqzP96gBN7Q5E/u5FA+5U7e4jiyBMljTDIOOriUgA0tN7G3b+Pkbx9XpmwzvC9wPxHEAhawSZFl
enTziGhAAx+HwMwWAI/QWv4nN3v7AIlKA+zFBu0maQW+5HL15Ij/nuiKrujDEwLCEDYY/j6FfjjP
3IWj1MxzM5gbYELoxGKFE1tA7shfsE0UNWB8vm8EGQZ5hgIT0AfkZm1w2H76VFCqxAZRkK+I8AhZ
hwiYDoxvELvBq5b1yAaYoFh9EAaTbsKHLgES4A3NzuzOHu3P7uwSwNpaA0nTVGfKyaIiwJpFc39g
KKY0gMBr8wL9azR05k2EF0FmxTYRIAKR4AMRsO0/c0pFJ0WeNU+SiM5V0wlUAA3GQAV/UKksNrrU
CpAoNlVfsHNq4wXGkAyJMAXHjGGGZIJfgKlZGQCSRa9uyAZb0wY9cAN4EAma1otkEFUogAgBoJb0
+lvw9MZacw14/7AGnsAHNPAAJUc/Jy9QdDuvmBoFmCCocHwQuPDs0w7tRn/01p40ZmV3aJBkIDo0
fr5qo4uD97c1sccDXdQF+qnjC0BzN02bKiC7U1MG3fQHPgUER+AEYyQ0fo4/syQHLUBeL5g1sEdJ
nhCG4PeIcWp3ch57LNACeN5aKIg1MggChzAADVuxDpXMs65/eqZoUdBtSWCvV0NLN88DPrAGjAAC
jmiAl9gCoWiv+IoIEyAKj5AEA2U1NuAB7psAAyCifFB0klS4Gl9jbX5U4zUBmJAEooA113ANPdD6
IJAAsWaeb/pZSaBJA1aPFhBajyC9Gy1XzF791n/917/0RgNNM//GAXUHfUu4YSl9BzQwT7d6NdtK
Aye7siYIeg/8RhC3ARiAzUr+NI7KAXO+ATXXBSkPEC2OLCC4AE2XLmhwyJlDJgCbL2PQFKRY0eJF
NmPIdHGjZ9GdIyHJPEHzYMEcN2VUYjjSpcyXJFEejXly0ebNBSxaWAhDQ86dP4eoUDkyDM1RNEdG
PnkSRgWKCaJ06JgQpQxOrAWJsEExho0KNEId3enCgcaRME0jtvgSANNbuJhEZc0KSVGkNzje8Djk
aZEeHC/QcCDj9cuXJ2MCOJkw4VGSJE6cDKSLk1SzEcmMrQGR4BAIInrcvCgTxoITFTTZKo766EmZ
LnKyEqBd2zb/AVygJOgG1Xt3b96/deO6Xdz4ceS2sX5BOMZCGTc85hxB4wbDRTdzEmx48+Iwh4mV
cbZ48uJFCzYk78wZ3OV6xSM4Nugl/IUNSzLib6qwwOLJ4TLemEOOLrzKr6CWyIANgxcsCCCAKJxQ
ST+MAuDPgi/CeOCOn+bo4oku8hvGDZcSc26MPh6J4gQU2DiQQooKjEKUCRA7go9OoKGiuqQ44OAI
FlSIyCtEojJDBxW7gLEiG/rwA5Mw2IjCgj+M8SKBIzgQUKn/EHuCjZikEkVFFJakaBtifNADiU4S
eIARGzz5Q44jBJyDgzAO8y+AR05IQhQznHghjCM2MJMgarjh/6YZRaAR4Q89+IhUjzneSAqDJ/or
7UuZTojijUWAuEOPL1S4KTncgFN1VVZBIQ5VWGOlDScLWugiygC+KIOGDQZzI7yK3HBDDg5cYiOA
MoA9lI2MyhgDka66yIsD0q6qiIYX3HjgBTKifETaMQ4lKCPT+oiiDzLQmOMON/KsqaA33GAhDBbI
QM8JTHSwagzKzGxBsT6cQMEJFiKF9I0s8xtssCADCBiFR0Rpwon0xEWDhhbMoENf5hJwxANP9ODh
jQfeeGMYZx1WQYU+ktBBqkfYaEHcNqjQgY4kICLjDUeSoeKPN2h4g4870Mj0MKT7aIKORyw4ogyT
zNzmBk/Q4P9BBEf4GMCYa2xYhM6hD8FyjNTm/cKJAG7mIBIQeIh6yW046WCKGxRZ4w8fHDlkZDmk
i5cwjRTS440xYmJDDyocIUIOHHBCFRcooAAl8skpj1xyy6F4VVbOj7vpiykLs0CFAMZgQVjULzoC
g8EwIIONPlCw9tAWHmqBjLMRGSMMDMAjsV+C5HjgOQ7KaIEtHZ7gYw5xH3oN9JjT3WAOHEKcfYE7
cPjSgtEhwqSJR4bponEzo9j9iz4QiemLUfVIYA7331hgA4YeeCL9KKIIABEzmhjjCxYcygKuc8JU
8pWEMchhEZ7oRCQY8QcguK9SY3ACIqCFGk8RzDyHWoMH3jD/FZgd4Q/QmEIbIpC9DfxheRxgwf8e
YoEnuEx5XjiEuBRBhTnAhgZ3QIIzrvCDKXhiAy/gwB0iEIE71YsMGMCABV6QNipcwwOHMBSM7KCI
RNzABkQgwjWcYYce9AAPA5iXYGiAAxyggQVleMEb/vAXDvBkEVTwwSHk57jkQO5ye+RjHzfXOUDW
5ianWZmQuDcGgWjpDiOryMjc0wWdyExXzDtUqQL2BQvAbncsQANDumMRPuyuDImJSB++sAgfHIpi
meRP7MYgrXUlwA0tYUZBHtgFIdkHImnTwRtEZia5WAiTT0GECu4gKT2MCgR6SCYQFsEHDFjIgioo
kg6qE8Al/9krDE4QxZiiQIcmsEGBXuhEJ7zgiEUskw8g2OaxktCHFqjgCcP4QwKGYSZjUOEOiACn
Dpqggy8AwQaJsIMXRLCIP6gwmW7AHbNU4JIu8IAKPaDCoW4AgpONAQVfEOEUqEGKDhgDBBsY1h8i
MLgy6CQMLQjDfLrQgykMgAdmssMAIgGNSLhhA3ggxhWu0IFE2OBp5smWHAhHBhawoAv0dIQc5OAI
HHKAkqfKoymgYAqrYvWqWsVqVq36x0AC0iYtiIn6UNCHpoxhDGycwyIiIJuKBCYxeUrCE+rEB3FJ
BhEqQsS51kqdNySAD8oiyCH88wVEMItgFliEBw4VmdhZsP8P8IQOGimFsn4xYhEbwAALzsasbepg
DkQgrHiicNaHqIANiOgDGzrJzOw9YBFEAMIhZjsHDLQFQ2wIQwDkM7MlvUBGj0DE/vxAhz6g4Q+M
YIQPROBAIqwTBA+IZwUtMIaFJOCZh8IDI8bwT382oQlReEAkjGEDHXlCBHwAQnt50K7V2nUOSHAE
NGzgWHwiJinQKgMO8KAIYiiiBx54plM3wANicYB0yErAEY3R3TtSaAoiGAMGDjGATnjADlOAhCU6
oAgbRKC9xHoBdTZChrO6Nmt8QMIiWHgHrDyuqzOmcY1NAdawcs4mj4CYxHSQ2C/867pP4ORRKkKE
Q9zpP/f/SQlclxSFqUzln8RVUJ6EFIak9IshekBZGFpLuj4Mgw81hJG5xISJKGRErdc93u1g84C+
LTIBb4gkDGv3hO2YCREVNMNjWhQwtLoBB2hJTG2JsEwebIADXGlRGNwwDD0A4VAYGMMJkBSFvmIC
rW9AsqIfoN0IuIk75zFXrhYhAiDMx0yKsIMc6DCNc0EMXW8AQQMXsQhH6M1Z8SGRg6BzBx8MgA/C
M9MBIAGDRkShBSrppCM8Yd82rAEajJjDCxDJoC7sD8sJAAIIqucGScOIEyD4xCkycAQibM0O17AD
HmywBipAwwt3wBTvyvA6iqnEDW/oFSflEG6qIgcXJjCB/ykIbvCDJ1zhOM5xrGxyViiDExPvPAwb
0NbaL2BAScHjy/K6ANyciAsFYvInknRHyoCpoAwMGskLfrK8WbKFDDwRlwom8DK5TOArD+IPwGjC
uy4cQQ4JWOQwWDC6nZTnnmaS0ory9eOAIesoT+APRx8wPR5sR3vFRQwGhgGEt1GIA5hCxMumnJ4X
4IAPg60XBnAwhwdc/QFPO1uF/3DoOywdRlOwAQ1E8QwkmZIMQgcCEkTmVIZwy+vdQSwagMCIASDB
nu+iUDPEcQNNZIAOOh88Dv6ABAcyVwSiOUhiyMABCLXgAURAQgRIxIGZwkgWjoCCELrRhyLa993w
dkSOOv+B26SSoeeIHNa+ccCBBzAzAQugIxEu8jiCR1/6058+wxuOqh1LDJwbS7NiiQutjb7gNWiw
lC+nKq6C8FIUculzi67Lsj6khib2IcMwjIpgEl1vWVDmcZ9YW9zdcYpc+R9McrQ7SAD8ayIsKy39
QB/IwAQzaAA/gDonegEMQA8hESU02IAEcB+02AlCcbLg4pYCaoJp0LwnwIB9MypMOQyWYJARGTuk
gj0iOMD30r/KaANPoAEUeDU/OIFX6qRR2ZZ5SZZ7IwMyGJT42wBHgDc+0Ba90w9OyAZnmIYGaIDx
eo0uSAAuAgKUeLQjIBEMJIP0sYDVG4ABMI8RMZMe4AL/KMgAUSCDB2CvP4iETnggEIgAIjg+NKA0
1nqCjSC/A3sALdEDIoCgBFimQ0glinicT3jETzABSIRESZzESLS+60OOi2iBR2iCRvADLBSFPsAQ
0Dmti1MBpUg7hAEe9CsIC7jClxmTmFArslkM+WMLFUg7ObC/VqwIJ9AYJEGBtzirFkiqIBnFxMAQ
1cOBRHuA80M/NpCLEziB77HCR0ArhHiJ4hod7oGaDbiDVBsNjWvFwQuDR7iZaeiGadAIwUiK2oGI
tAgAgYi7kumbBHifBxDHJfGBCMCAE/CDDGgEM9AVoaMeo/mfZWODWkkLIWEBEBgAdLqDBzCKJaEG
I+iE/0aggwbQAXRJKsFCQIbiCaSKp1z5AhRAFh6IAEYggmGwwHuDl8oQBypIA1NohOSxlA3kg+jy
ENgogzB8GppQkDaSjuwZO9jTg3opCoArCOiLxEeURKh8SqesREzMROO4iNd4hGmYBsC7xv+Bv8Ry
jjAgjTA8CGzqxYL4rmegA7YUhSTQHURaKQtRq3lRupRAS4pIGz+YhiY4gTHZKAVhI91KizBIi6Cb
SAY8FESQCrb0S3CKAnliAQwoA64YRfIgDwY5gjl4RvRDpBJsggawwgxZI/egIIj4l5UpDdhDQOqJ
u2KppSU5BBpQAUzwQVH4gsErGZQxjN1xgvhrCydwov97rJQ3MKoQGYMReYHK4IYO6AIrnEB44h34
cSSvEJILyZWWCYAt7AzGQczS2B0c0AO6aAY08IZPqAQ/SK4y0BL4YRe2aK0wgA3BgKSkeoCREh4f
qZ/R6R3xrAhHtEQADdCqtMrbuAh6UYEGaIRp4Mjn8Aq9Sg+agI15sYA+wEuKeIIJCM1n4EvisrJa
YRYMITKdeA0cbEXabIBnWEuTW7a5Qrqku7cKy0c0gM1ejIJq9APw+jHEQKQlOwzTGYlidDkLXQCY
kBhQlEA68BJAtJdSOU0HaQGv45AY3LgFgA3q0I95cxYnoINGeAYzcJFH4pLjaYpMUsiv2Iii6EM0
yJ7/dtkIBqkMTkiGLhCFBsgA6CQUDhAWNCgDZfSPelmZPniQJBwGQiQZNMqUbnkBGMuKH3iDTDAA
GOiGL4UO49uWxDjTFAy6lMoTFngAHHADDhiRDdiAmUPCFnADi3icNPiEVU2DVmXVVnVVVmXVASVQ
QboIwhAFO8UEjRglRKDGKNAV9AiDEKHQABhSggiAHmyESrBJtPKyJEAzJ8iQY+GJMHAOZF2AaFya
Df0xeYqS00qNtADB42GBYaBIC42CJvADdsVCTDgrsmGWIdkdJjUdDiAfvLS5E3g1roROemUKpnCO
WnEQC+CAA2uJBaDRBQCSFxGPlHgCrfxEXgXSFDzC/39hUp4osqRKiKDbgGFQCpZoCvGgAjkwwQyY
BuQqC5bSuNIoTAZJKedoimUrTNLwD5/UE7KpjGTQg0bggkrgS0wIw2x0Hffols5KqWIMEVsxCgwo
zLH0DslEBEwwFf/MI1e9WqzN2qytVVslAJvwGxYQEDQA1yM5kkdQARawNiIr1mxdAAKBiIQ4gidA
gZtpAjPwk7IYpQPVgbY9Cq+gieP8xQagA7QxHUhSEAtIggCIPQvlFQ5gC9TIFGaZir46SR4dpYWM
MLzkAbktHB3QNEySkoHZM4hApNEJgJUaht4xiE4djGFgIS0UDy+kAc+iAzNQgbQgwIxgitFxFu6Z
yP8lIoOYy5BMYikngMwvEA9jgIY7IAMoiwK7cgpMuh3JRFsmatoNAIFsIw82mEapUDaTdALTqAxi
sAMqwAsUeQKEMQ2HQQwHgSeWCNvBwYCVGYMogIypSAKThKf9UQGFXYDHkYY0kAYBJuABLuACPuA0
4FpbtQn2ch8+SADa/YJOBC+3HIPHLRXJbVsOqQ6j4pYJMEE/6KYJIBRIeoIW2NK23cwHQAPxwRQw
McEGQBoi6xYWiEYUCDu8vMfuUKuGQoEmEIWMYBaWAsT/4J4oRMt00oMNsAAkQR9zSTNL4onOcg4L
CYNhqD+3TT4++IM7OA+aE4/nOig52MjEai2My5D/tDi92wkDOejDBuEOr0OweDGeFHyC/72JB4OG
OcCXCegDryjJApyXpxnL8hKBMoiMlSqmxIBS/3iBB1A5uiAGPAgjRviQMTgPh4o/B0GNJUqpQyCC
x0WBFuGrB0UBlmKDxqjQRswjAn5lWI7lWGZgArUJCCILg6Wz1fqezy0uhdyfad2otn2DArERNHBe
MziuCeA6lpEMCGkAKsXLowASr3iNJ1AfOhWF77QPvVKBJHiEMMhj9OMIo9krJ/gf9XkEJzgx7tkJ
2+mts8RLDtmALsCEBhDi9KEYWmQplTAN0nkCHAABbVmAR+MBvLKnhKAQEECCQ3SDCdwoZoEI1XKz
/y4Qv9pRCCAgAgwQnhf4xg14AI0jP5LhTJuIt054gJGbgOB8oVJZSBYAkjarLTKYVvGpsMJUrTC4
V2L5t6zAqaGYg53QFfTJiJVZqYYcJRXIOnNEIFwinf6wgOLyLCeIDAuoWoHLBGnA6kzQaq7O6qzW
alq2SpsIR/7Yty8hm7dEhFJKgoHBkCSoamRNgI/rA2p8ntihEQthliQ4AR5LER1oWLQsFq+gW0Rg
i29OgglAAXshnb3CtPYFObwsCxb4xc+FiPs1JSNemf3ZM9MxHWQdtDJQAR2YQLXOQCGLS1ZqrTLY
gAh4gIpWzoJAiTzVDyKIgEOQg3a55/RIDENSK//yaNmnyBYe4AEn2hb5IGaeCEM4Y1ycoAInhFhM
0J1r/YrrutZla1lu6ugAOIEAKIksKZ4+SGwLQCpzXT6sgIZFYASkbC2NKJUgOwx68VN7kRDtOYEJ
wIA38BH9JivF7QMIJBirPg5c2GoCL3ADN/CwzsSLqMGn4Q/hyiTn+IrJwiTfVIF/KZ1sTYDphgyI
QC3WinAKPUmHERjYtlClOAz8SZ8JeEu0YQuJDtQK6oP4HFLBABLVyp+vIN0g62T0yZ9zWdohHdU+
fJb1S4+VWotMCt0VR42hnBeL6BHN7Wkq4IP8HoOX6bqXCADuQZq0KJUAaArSeIRQxYANSQAc+Bf/
QhVBrKiZvBNdF6mXtsilopZZJzgBFaBfHQiAvcABZ9yAMEDsAJDMdaYLNEAXh+hVO46nr7DwUSrG
wmkB3G6BPogoL5wPHAiDqLDwqW4BDghw4xhwA9jqUH9UUS/1Uk/w67uIdRmULzce2JFXxArWTCnc
NSpxC32DTNmfh+ir1IoIpDuaB1mpEkU/TPkfGLIgaLEQIVF0jdiJQNXy07v1QbOXFvpNhbQPKx5F
9JGMjEi7IaU2FvqX2MHN0hid6d0dChrFAUIjybT1Q0mGNdCDpIihnFlbK0OMwgjYEGcDbkGBsYPt
RPtYF9YPG9AD7eSetFCJSEot7uFGp7BvenEC//XFgdcdkSOgoIw7PpIOFlNQggyIbmmxDv+onUBt
EUUnspV5u4mMO4+dyLGD6hbQC/tEAk8vDlwwAJzPeZ3feZ1H9YaziQRAg2e5nff1zVKRiWt/EHMl
1Gx1g0yq8MNwmNIt07g8mxYYkZQaUgw4lojwstaay6B2+GstmyVKTDP56BBJwdcJMtVQrSatFRR+
EChdCAt1BD14gFFKKiFREExxexQuxiNokADAgI8mok5vRbuRd73lj6Y44QLclGS55pxBg/PYlhcg
VJOheFQVD/PtgiaIiDYyS7VQs4HljwvcayeK+bwLiaKo6f6IZ5xAhAIoAELoBkRAA5FBQobUcv94
jKcnKBbxdcZIG7Tr9ckjKMZh2AAgGICKamWBw3lN2Pno1/npNwBN8Pkc+9oXUAEpXpn80fIA+GZS
hqdlm+1hF5dFMxdA/pcv+OOKe/aHEFQ3YBdPtVBzPCtTuq5tTw0HAYgAbASqsGABwxs5OBbOWeDw
IcSIEiV2sfDkSwsyX8Y8GZOxxRc2Kr58CYMBg8cuw3CofDDxJUyHjnhwYGHyRZgnZFhgKBOmxZif
YV7M2dCFxYs3HDA84MHj4YuYMa9R+YPhCQYOZMhg6PKiJ4uOOskc4XGETIsWXodFSCBnadaoUiXa
WNRnGp0yCd88GIamDJkwNls8ecETQxgLbEr/sgDBKAEaFkhfeH3AYe5DPwUKjAMj6skbIMO+knny
hOeRN8MQhwkjEAOODUSAdEmrUyWHFmxe6PERKSKB4MKHE8Cl6Tjy5MqT4yLu/Dn06MNfbjjLOMyX
Pk4Q9QnZh02LMiw4uBzthmUZDsOGYZ7LIqSFtGHGCNweQAXh0104kMdRtK94LCxwWnsTdVHGC0+w
8UR42HkUACIF0adCFw/I0dQdGwxzBBoGjRGYgAVGhIRRWB1RxoHxWfAhUGOMMQcQIPAwBx+ihcEB
GhdZRIaIEkWg4BEbzMFBGTqxUEZXXbQ2jB4ggLCBUxy09gAONf3UwmU9LqCIM1Q88UgZeuDw/wJ/
XRwxjFddYMACGm/ggIYbGzzwQgthvLGBmMO4oaeWC/RABQt5wIDIHAngIIcbctxRlBsv9EXZSRhQ
thELw9yhBxrDPBAGj1pKsFkBQ3xCxhyHJKDHIo5EgoSbSkmWGHhjsLABEAk80EIfAQTgBAsJAIEB
TNIVtxyxyzUnLLLJBgeTHm8g+R4bLo7BhkVdJOQGGg8ws8Ac3Sql5xFkjpFlnws84BOnLay4U0cW
OfqCG3zJoccGODwAJ2VdPDEBJuU6REOOGIX3ApKGpYVUnXIkQOuQB37VwpkYBIBJGOVGksARLWBw
RBdooLHVmiwQRsYYQAChxx0JJPAGGQeVUf/Sfmyg4a8Pt3KwwQbYHoUgBwRL9sDCczzwxhwYOKEC
mWmpiXS5yXSChhNkJHAHth4Pc+ecL5AJZ6Y8VKdCH2Rq6t8DwPZpTBdCSEDHG3wUxQMjkSzyxxxt
2nTT1Wh8URAHQBziNQ4m9ekEKKCC8cUbPnhChQ1rDPCHG5aJ/JMKgRnEAQ58gDBMnafhsIhUwhrH
RXKkl376scqqDh1MRED+FX1fsNBFYEfgoAcQEcX7Bho3TftFFC34yy3AR803xhFuYPsCGv6x9xAP
2RKMQWAMmkFHFP72XKRFs79g+4VohJtebHcA0ahWrQUAbxcB6ICCvzzQGZSZPs+BQ6PikYH/M+73
K1WSBVTAqRfEx1+d+AMaOACwN7xBTc17Q6Mkpamr3QsHR1BBAGZXhiiEwTJy6RMVHNEoGN2Bdw/A
mYa6YKYj9IxMctjAC9jAKzKNZ1Hk6hEVjqCEPFSiDHyY2yGo4AO3uUE9kdIavNzghO7ABgj3w8Fo
+sSGT4CKAnRAgzGS4YweeAIybjIMkjRigTD0IQoW6AIfkJCAnjgKB3/wQUxEx4U50rGOdqxj6lan
R+HARHMri4wKxmAm8bTpVBLZWBcQgQjgYSIKojjC8HL2AA+WhgORi5ceDBkRMqxmDCFhQx/GkIQw
4MBfbqCB8dSEoGFsQGVAeNPzHPIGpuCg/2VjQIQFShMAFFSsXHpww5rIosIyHMFJfIgeBtizrTsM
A3NvGCNJnjASJ7Ahlj1yBCOO+YAj0ABgaDDfyTREJShOcjRkUIEKkMKBCSDiCO60poigYQNWHUFR
muMDEdzCATV17FzkmZMFnBCA9LAgl28AQQL8VYZPCAEKTejCItZgDCpg6iw5OcKjtAaYo5lkTWQC
AhJyoyU6QAFUBcgEG67hDKe5wQJfKEORkvmGI7AABYiIQhJUcIRjwnAotipVHKWDiznCgKh0LKpR
uYDUPO5RjzHZAAjcwD0y7HN24ZLDRLpShkdEAQUTOMEJJtCQ4cVrSGgZg/iI+QZDGcgnKv/oqq5Q
4IQX/AGeIqqbO1Gk1kPxoFn8gQgHItYCFSxRV2BDwRPc4K8SApOYKJIDCA7xhw30zCUPUZ5WDEKt
MQTwBH14U7mgMQAk6AEuaNADIxiBBBC8JXIQtNAGxtAHRGSEJ4gIQFq40oVy/UkPX3hCF+7ACBEM
wAcWFJkFWDBOHGCADXJtgWGcwCvMVadccpiGCaBQiSigoRPGiIQeusBZDIYhTpapjUA1hgEViOIL
DyhVLfv0jDxYYxypMIEOUsUIHFjgq9RsAVJGEwYnPCIJC0oKlniwJ6/hzK4PER0MIizhCVN4wkxt
quqkkoCKYCQrJzpKYQykQkU+AhOYMIP/KPgyvAUshAUD+YI7KfO9EEXkVtmJgkC9OgEWRG94DDyC
aYbinzkgimQRwZcK5IqCPoCVO7jdrb/moBR+ckAPEQDBHI5AkjJAJIFlkKF2nHACTCBCBycAjb/W
gIQ7zCkMaAiiJyIgB5KxIDXmUooMcxrAAJxAoJh4RADM1ic8HMLFSWgBD4gwgE6UAZ1fyCUO2EyG
XXWVMAFAcRi6AMoPaokGLUgCIkShgy5EQg5yaIGTv4ABN9yPBQEIs2D6S4ck6OF7ZZuZlhDRhAb4
oQk6iIJWZCtqFFjge5IiAzW3ozEWqEAHXwABEnhwhzugISvBko4wKqztCl8Yw8mSCpvX/7RqOTgr
LWN4yYk4S+AJlHgCmVoxvTg8hvNYkHITqSVJdhWAJCThERbA0YrFxwIylGEYMPrlE+R6ZMtMi7BR
0IEOMDGBCbTAsuXCQTd5Z8kEbO49UejDth4CUxd7Fay71oEfJvDe4UVgnwkKbiQQaAFe1rkvJ7JA
H1BQ4BOIwgxNEMUJGqADMli8T4zWNSb0wgMcIGICgcYAGoSGgaYnAQUoCMAjTtCEJnxcBxOAl7+g
4QM30CEDbNjAgpzAzi9w4D8vUEGBj6YCNiRBB3TQQW6eMBpO9+gQh3ACF6JwBEw0ARMQDwAaahUZ
CyRBuvihzwT88IhhuK1biIHkS0TXjf/Nc77znu98t70trPa4jhGqyhmQYbKRLpBEkJZccURSxgdH
/EEORxhDiSfSM0tKrOrQXUDIYW+hOTSJyC/wdQAisj2M3r7nEpcV7P/FQL/c4Q8vsLqqAVsGTz4B
EWClQwPoQAc2QDn65O6CHP4QAQz0wc3fa2aRRPKFJJjB7s/wgx/ogAlBRj8Cc3hCH7QAKwUAV/AM
GrSAE8hVSHwVyj3DM0xDJTyDGUTfAijKGwTAF5BBH5wRiojPC8gWNaEAxF2PA2ZAI3Adl8HeC4iC
HLDB1pnYE+DAjKBJWMxcE9yf+PlBBnTDM+wfUfBA8E2EsAjD5xXh54We6EVHj3SCI6z/DOa9hBOE
Abm5CQVKBBAsAjQ4AmuVQfJNxBFggKkRkMZoTRUugB7MAREsQgQ0i6adW0RsiKNUxxhcHX4oVhVm
CJEhSh/0AYJQhkOklWlM3cSN4CPYYRX+wZsoRHaMh3hoDcnECgrUnw40gK+1UwpG3wGhwYdIlW3o
BAZ8AQokQQA8gRP4XAM44DOEXxSoQBX6XYfUWRHRxxOIB/DkVB884DRkAAxoAhfc3RdUIVloxKsh
Hg6wgIu0RgtAiA40QjcUFQwYQCZkgA70wRMAX+gIVSVkozZuIzduIxIm4XP0ySFIxQt8AQ0QWRn6
y72gAR/8wSylBtilI0QAwRu8BARF/53bdIEAhcETyqMboNoY+MVDiE+4DFwMhSKoZYQ8LkA5PgJX
sUEYCYa+EEZiPFwTmIEiCY88ekwfvA9QGIRL7Rl+AKDdUeL9RYEblmGiiARWoMQqGgQGUZMKNEAj
wEA3aIIJSEP2pGNi1QSDYNQXOIHABFDTlZ0mGAAMSIM0SGOBDGE3PmU3fiM4EsdCslApLWS58McL
YaWWmNocXArVcCVm4IibNNNMkUw1iuVDzCJN7QRPaA1KdMS+9QFZOFgVYoIKnEZigI0TrEhA1Qcm
iEKoPcINpeMoctaREJZN5YoTJEEUnAAdTAP+cUEjYCX+HAiKvMFgBRA60d0J6MAzVP8CXlRCBiCC
iIhOBqSmaq4ma66mVE4lH6mlbM4mVjKQIdLmSzyAG7wTDbhJp+AmRLQGTJlGLlEJBqQFbXLMYAxj
rugcNarLLPLdQkqVmZCBDFmd1fFbEpzAIywSh8im8sjBcRIWIixREpxYAzSAKESBG5Rfe6Bma8Yn
a74mbBIAcN4nfuanPLKifkoEMb2HCmRmfy7AgeSEQQTGTgBGEM5mxxgPUHCKdSICeNymbGYLTdFH
X6ZFAODYq/XjewqVCaZmI4goiYaoidInbA6oiq4oi7ZoTHjoiqKB7e1Hl+mnG0jbPQ4SG/QnA80U
kgyDeOhEWmqJ6DSCkR4pkiYpkob/HjIAwzfUp326qJROKZVWqZUCp2okU4s2E8FFX5E2wjQkaZgi
6ZgaabftwRIwAZRG6ZW2qZu+KZzGqZyumOhMg53eKZ7mKZ5eGCzswhmoKZTOqaAOKqEWqqEOaJ3i
op4uqp1eGDJ8QzkAan0eKqVWqlq6p6WKJQdgVaZmnlChIqiGaqjWAS6EXqSuaaem6n1KJ4sKmqou
ZBfQwKsCx6feHyr6wa3mqq2aqqSm6Kz+KlbCKIvuKJX+IpWiCJW6KuyJDv41q7M+67PyKqpG3zbR
AEoIz5DipxzwgQisEQtox4r2RlXIQRQQq4ouAongWkrqJw0khZJ8iFeoKGXkxBhg/1AXqiinuEEY
JIFgqigILICszNIEUCCz8hr+GawfICzCJqy0Bmq5PIDfRMAiuIlRgA13fMh9LoII/IEIRAIfbAAN
iNJFIkK2yiYQeIEjRAAfdMIaeMIh4F7EhRJwRkAkrEok+IAX+AARzBQbPIKxAmeGJMAhMMIhZIg7
MR014icZQBYf3AEPJMBGIIZ2KKtshsFugAAflAHxfYHERcHP4iYPVEQ+OYEodMEclEG/kQHoDI/o
pKfbvi3cwm3DTmqf3IGinAof4IiUKAYm0MEi1aNaAoEIeEEkEMFwIcErtSvjYUJ6Qtxs4oAIQAMT
LpondAJ4WYAOrOdjTuBsOsIAOP+CDzgCFTjO47gBGTwCxM2WuYplJ/iA3d4BFVDBIkwbZkamKAwE
pmJlVcCG+cxBosyWCiCC+I2BHNjAbEIDEXwZDVBbEpSBHNzSElkANCRDItyAbCKBIxxCGfQBCHBA
E/iBBViQ1i5CD2yCGizAFfRJ28Yt+8rtmkqHiOgsEFjGvMhBNx2nIvUB4U0jm8gWVoJXjGxAm2BZ
AgGZ1UXe3U1Ad8DPQkaCIxCBHqCMHAABI4DAnWxAGRier+lAE9BB1OiBIyykqlhwt0DJH1QfAvUB
HTSCH0CcDjzCG6wBJBiBPPpAJ5CIbcqo+NwL+zUADDRBd7LAIjgDVrbBNeABNMz/bl4VyWxFQZnd
HyKgiCUYgkNowyYYwwLwwaHAXjJ0ADFQlJJgSx+0cMTZVBSUwQAwAjSQgjIoAzfgwR/QAJWYGuzd
wBRcQxsQATrxAQqw8CPYVBjoQSQYAx5DAzGQQiIYAyOwAMkKK0SIDviFX3pGMiVP8iSj6FS2BzSs
ARUcgrWiAZS8CRroy3dkx3csMMQhQr9U4Q2bChrQQM+4gVsMTchGgUOaAQpEAZk5khvoQRkygicg
QQRMFiq9gHDRTQl9wQab2QmYAfJ4QiJYgh04BMpswPAMAB6sQSeIQIK23R8AAR8kQBmApnpOwCpi
AAjYADcsgCW4LCOsIR/gWp/0/0Ai2IAXbMDGwMluckiCPILQhRIG6AEVXMNDXEEn8AEf6AEClUsE
9AAk3IAdtAEjUBvHIJsT7+HDPcIR0EgiUAM1rIIsbIMN/E1RxHO5+IAidMAVdIkebB+HCG8SfEe9
8qHlrsENbMIUGEMnNEuPJoQBJQMxGINo6QHO3UEfCF0GkoG1EAEnL4InKEIPDAAI3AHtqAlNXVt0
4IL4bTVXd3VXYzI4zkVEy5MNREAZtMkdNC2aaMSS7RJ45MpnTuNvOsQlaokHDEAC8MCvWBW9LQ8b
gNUJJAHOkVgUwG4IXdbX9sifpFYEsEwuuYH5RPADqDDEYcJiENwcrEEHkMIUeP9B5f1fnyABHiiC
IhiDByyCbLEB0ekBQruBrjXBmEVBFyQAI3RCDzTDAiSCI4BzBCMBp4qIHPiAMSjCFKxBJFA1R2xM
ksCsZRPdH6yBHUyBQxxAHkvwIoBA7s4FD/QAaSeDHdiAD5wtTF1aI7Hb0YwBDjACFVzBFSQCJ3CD
M5wwyhDfQouICFDvDSjCNVzDcesjiqBuuYLSYnSBF1DBcNtBztpKO/KBZNGNltw3MSSCM6zB7J4t
IjxAmUUBcAFGF/BAzS4CFSRDBNgLKr1BykDwHySUREAyHXRwi3O1i2+1i4N1EkpFB6gBIk/UImTL
BjD4ZB0BdixZkqHA3mBQFDj/8wkrzxv0wSOsa4EkwxUkgxekOA3YxFnfyYWwH3eG4tyNBNjogTFI
NEuw3iP0gZYAATTktCeIwCEETgAIEtE4bRfUXWACWqDhCSPQszHwQRGJzxjsZIG4wQBEtyLgQVV0
HyLAudc8gSgUXtY1Lx9QAR4kghE0wxrwQI9WHx9YgIiYiRq3wUQV7RFsB8w8QE2BlRPPCiPYgDNA
gkNQw06jzBv8wWMUplR8wR30gA0sjg1AgwjIwW9ZQNaVUSh+xxPwQCew+hRQAxZwQg8syqVwrOxa
c3tggBewdzJ4ABX0QCScbUmQAc+hQCCJBHR5wCZzsg0Ygx4cAW0PLeN4wli1/wcI9EAHdMAU2IAN
HDc+o8DpikKg7eYXdIEbgIAjqIojfCwwEZ1jxC4e2IAv02pWb10HSzzFV7zE07joxQQjYIEyhPR3
sRYZoAEPtGOzFAkGFqBXPEEA8XskNDacSJOZi8gd4AE1cMM22IEjhGEg0kC9zMktEWC2JJCaxKAn
eMAcGKN4sAGNYUYY0EAnJIMitMHjGIp4ZWCi1EtzBaDA79Oso4wIGLd46Z0cqBAPiMBYsoEbIAE0
GINQH7x1CpSbIcocLtFLudMfQINK7XckEEmd9Dg9IgFmXJATlMEd+MC7H0KWOdcoCvwTfBxJsAkO
EAE0OEMHcMI2KAIVUA1PAP8BEYAAusozTEwdG8xBG4hWJ1BBJ+xssEvon3vEbWwAI3jANdwANRgB
JNjBIox9LzPColFBexxEJziDIthAaq0BAqGFykeB8mfgE3AKBoguNEBDGyRDMuQ8jRDfALQBEq+t
VDCFDyRDfgu1DXSCeOJKH5gzNdKO7GBAAgyAB0TCIczGkJRB5B9CsisCMaxB7jyyUAFEEx1NCBY0
eJAgLgILGTZ0+BBiRIYLKFasWIYKpxGbiOFxdOcNCwxH0MgBySKMCjYs3CQQ4QVIGAstuhyag6bL
izccLFj0+XOBjjJtOmy6gsfHkS5lwjwZ0+LIi6VPVIyhQQUaFSqd9Lh5A+T/TQs2bMagYQGiDVCg
iHT06XStB5U/ctAcYYqIzRMMe598QcOHig0PPjo5IpIAyKE3X9hYcCPnTYRIINRaLKNjmhxHnqh4
WnRITpkWfRCpIIOBRYsxR3gg2Uqkkw0bnkTUDmnBwoMEPBwd6lK5YoNKTVjwYKTVhx6cY/rkDSP2
Sxk5ICIk2EAEmrMpNrDKfTGGRQI5PDysAaEHeJcJJyzg0Do4Ep83R8iQecKGcZQXOPSAmPNgjgiI
gSSRZIwxppMEwmjJPz22Ao6iJx6RQ4QDPWDkECTQIKMMDFJCpI8AonvBDRzQ0COSNeyY4ho7bECC
jzmOeOAPzmwwhgoIyRCl/4tIbOgBmkgGGICPMsZwKookQFTBgiM54ECOCDrRyhMvOgEBhzkSwOGP
NZLpoYc2HLFIooVw0QHNNNVcU02FynwTTofUQuMNKnD0xJgebOiEjzs2xK8LDshowQIVwniBAyDa
MEaEN7oo6Yhh0PBwDA4g9KmBHqFZIytG3HjiiUHZiCIMI79osgUOGFnVzkgAfKOvIwNgA4MBjLl0
ARik0eQRRtrwhBEZyZiVDSeicKIpFRAJQI4a14jkD0ZAuEOPQ4jYwMgAWmABjUU62eBSKPKAwsFO
pJWDgzJUaq65ML5Q4YkEBvDCAy8OWQSJP3jgQ0ogyDiVhQfkgCYpCKMAxf8A4u44hOE3vnu3sSYZ
e+INH9Y4RI9qB1jDAz4S+MOLRTD4ggw5dGvjGhsoU8uPTDKY4IsjFplZjzcwGOOLMcaw4NQvvpAD
CS9EmMONOf6AiwoYF3FkEZo2uMMNHjyZIgLgHoGhgQeI8CASIvyjoUn7vpi1BTIenYPaDYBYxEs9
O/PiIww4ACESRhxJZgpGgMtkGjJA6MSDa+9A94kWmIqij6dUIwPKDRI4JBIq2rChjSAP8a9baO68
5hoyyzyTzdDXdDPO0ssEiggOJhhjjkXs6AB2SKbwRA+078Chiy9aaEH3FyyYwIlh7uUD3SOOwOGN
Df4oD9dpnH+kDDQOoYL/005gnEMOPYocDa9iG/sCkSgqzfIIDtzogoyqPPZhT+CUECIPTSYI4w3/
5EA+Sz0WSeDm+0or3AJdcEMYAqAC6YAgAW4og4j64ISR6EEEaKhMCQpQgCF8ogxueAD6IjUMPUQg
AjWjigUCQL9h5GQOL+iLCliwgUMkoAt9QEELmMSBPzjiCaKozBAqmAYnsIAFfflCToZhkjs8wEgo
6MMTjpCAOwzjP11ACePcQK3bWGBBOEACHg7BBrWMo4IueMYTWMChMpyRBWXoghSPZIEoREE3d+AA
GtzwAgyU4QX0GUMX5gCCI1ClBWhIQCfwsAi10MEaFcwDBnDCgqicEVQ6/wvAsZpTBhzIwQ3le1Kk
HuAGOhLBERHYYFT+EIkV5QgoTaiCCwwwAQ7c4Qg0sY9o8MMGRIBoW3Iz3gtYwIHkPe4PfPBWsOhE
Rze4gQrO8JxEQCc6Z5LOdNGU00/moIM0GOABNrjBD35wgyn0wBF/iBYj+MAT+7BkGF/AhAoCUIZ9
8WAYvpwDDyJ3I1xlwhSf6IYOxhAJY9ihB56IxCH4UMpIcICAVSELfQr3hcSV5A0PeEBdGMkIH7Sh
csDRggtKkAY/TIAFETiEI4YEN0dQgRFoOBLvvkCiQNElDI9gw4m2pC7eheEBULpDGCoDxgKAAwpR
IMMb6HSc99DmDqlpQf8BOXBJgQ0DAxZwwheGAQIehAEFKNAZBk74AEQ8Qi3YqGABvOEHRIRqDGS4
18wW8Yc5cMgCiHBCC4Yx0QcoZSlkeMED9MCDI1igDyrw5REOsYakqmWsBYCCDthgpCdE7wFveIMb
0teCJ6AAEyRyQzw5gBoyhOE5TxhGRDGwVDLQCSvoAYoLxqoF9pwRAy+QSheMxwLwqQAFZ5WsBjkw
DNE8AbRhEOAdjhjLJ8hhAADVG1CE8NM00ME0qinfUvDaBRWo4FR66eR8SFIGDkl2sm/gAVFlEgYy
4CA2y4wILswgCjO8F77xle97hSFN+zbkJyL4AhQokIoxMMIYxIDdDez/AA2BDukPHKCJHYdxhOcM
A7RHSB4aXkCnCNiAU2vAgw2Ak4ESUEALEuiGKGjgBTw44xrGyAo0DLwhCzCRAxJG1BuGAaoyPAAH
dZSwHsQZgTUY4w+VUUIBwHgKTTRgAgnw5zUU4SJo/IoHZXCKoYr2gF7SZVllEC9ln9BZDb5gDnNw
glpGkVghPCMKXCWCMRRxDSpEwgeRAMIJ+wA8buGgxpEqA25YMsAApDUMHJjxu5gBFDNzAc06Q4Mn
fBABICRgDhsA4hcmYIY+iERQWDxmF8LAgmH4VgVTLWMLiECF/yC2guNQQgZ0cNuRGA8nvAzDGB4h
iseOJMZlCBgGnjCT/70EkVBlZAEjkKBan3jDzB9twaw5xCHjLcW8JxBFAGhbkhLZEdoWKCOi6pLG
MujBBwMQAVCQXQAh7PMRiSuDXVjQhdFKNjWTjIIKHsWDLDkKtGvk9GqMpxrLFu0Q6oUILkQhCmmf
AOEJV/jChfGN+97XJ22gAhkkMARrPGIDIrDBFCBxA0VwByvQOMQRvsAtB+/xDSIAAhrWnUns3cEL
0OjEQNeQFrU0whSsHYUQpEGHMSTAET24wjcnJxs09MUCcviMHLqg5EgkULZrfMEwlIyEidINXGpJ
xViroASsdQEwdnBGMrizBirogQWAZcMb/gDDPnw7ARReY2kNtwFBk/8hYDhIAqq5ngk/PGIMmlnD
GjAkTj08gAwIt8Auy4CIG9M4XSixrKALp4I34GBnfDc3FAzQCB1gwgJ6GJwcMHm+FjxCIKYBD2Bb
8IANuOGm9gGuTPrQggQsAs+rHasCTACDDPihAa2uT0kqjBM2oGlbM/H2C/Qgh2EMCrQ0EfayeQAE
IACFAmOlACieoYM3TiAKX3jCHf6gnN52QQeiWGJq8AiZS5oMfacxXx458AUM8EcrP1EAGBVwZB0A
XtcsgAyq6A+e6AiiCgUQBzxIhAdqp8HcoLNAhdvEhg2WbRjwoCLeBBcWjgM78ATq6+HsyyeuwBk6
oQEUwAX8gDWAwAv/2gAP4qITpoQKDiHGeuv57E8POuEPaOwBhuEFyE8EBuAQ/sDRqKcyRCENsKEK
WiEVhIALHoEF5GBqiCEZKufJQqML2C4SHAEEOAAJ2oDwbkc0egkH+OAQNsBE3mA3ggwoqkD7wCEP
DMDn9MATfkTFOoFIeI0F3uBegIADnkB6GMGtfIt3xmCvgqiXNgANeOonhMCnKsgavMEANGGftGxt
GCZGeCIAANENPIQqMOAB7gCB0kVn1s22nMACEGgYwOMntCCxsKEETGESsWbd3oD8QGADXkAFJkCm
QEsF/A0DxEsPXqBsyqh87kMFhoEIkMAPf4ILeCiMQEETMkATNGEa/2jFDWrkDzYLDdSJVO7jz1oA
A9wAgXjg6PTi/nSNDMYAAzYACarmJx6xAFChATBBFBqg+/qgC6gAD9ZARhossBSHDQpIDhJAD3aD
B3jAkcwHBw6QBabKDSLABX+CtQqgCkwhA5oAEcZAWWJGD7yA8GzQsVQjDMjiRIAAkzZAWCIFDZ7P
AlDgBB7hC96AGDLwczBhAjABJ3WSJ3vSJ0EwBKPJJ0jhBvAAEQghFWCgD8onQGJwEfqkPxSxAHuQ
JJROziKLxjIICCJAIe8PuXwAOMwgDUyhzIZACaYhCsrgD9ogTC5kpIhgDkZqEeYAB3DgEDyAOwpQ
DvRw6ihsAOdAD/82IOuYa6zGYRyqoAS4ABPeIBI0x+zshhGA4A4igJzKRw6AQJiIgAjMkZd0Jvoq
BQjg8gV0L7Hm0QRAAQoaIQD+YhFEwBFEABc5YA5o7I9IRlL46jzuilBU4ylMY2YSoAV+wgRKkwJO
wQQywQQ+YRrU6A34oBOgwepQYynKqFCECw02gA/44AGk4o5Qo9cCAAMSQDPd4CfKbazAIA00wQSk
wQ9Wgxw9gApuB9+k7F0CoIDI4AGsyt7QAA1MhAPS6AkQoaXEjQd8YjhLEwYaIQN8rwlixguMwQbQ
ToA6hAV0hipQYD9MpoisIwF80C/DAHjewAtsABp+IrHGARU6zw//dMAMEAHsAkNkGCnG6MNwbClm
6ggDsgcHHIflVCiuMOERXuAQMJAiNFAnc9Inj3QnczIngTIoS8cnRoAa8EAHtAAc0oA4KkwO+IAI
mO40KIw1aLOIeOwPgIAHIFApdhShnIANoAQJIIQHJqARfEoBpOEESkYEfAA0okIOIgEJOgH36O4Q
GGEA9me8ugAD1ogMBpINqsoHYKjQgCINSnMUwEETRMENGMEThFB7Iqcz5AINmmQYstNjzBQCS+u6
DMWRQEAEFBIoFKA0C+AUUEEJTGEawoAPyKmg/rQTfIARNkgqRMJE+AMEDgNWLIANWGgvwsAkrioA
TLQ0ZzUPlMAE//xAgExiaexmEfwDJWjrC4TrCJTHa+Cps36x30wjSgrUJygosSgAG7DhFLB0DMyr
JDrhXrpmA4zLSOQqDASpARMAYPOVWzYAVrSlE7xAXSsCFWJ1CLRACLxhnzayfiLAT7KnkchIhZCF
tuIpFBcBCF6AcQRGDqIgAHhAK5bLImK1AKwhMYOvD7rFC0BgKdBgk6TIwfAjrfAOQHggAviAlyRl
Q0JkDqggzor0cyYAaZP2EZY2aZs2aZ30SeHkJ0YADzBBCLDBFBpgj0jiDeRAhUJFKV7gjEArto5J
DQ9vji7vrwLACc7rlSDkGg7hEVINHD4BE1iABi6JBsjgxV7gD/9AgA/+aCy+oLfQBgSAYKIaaTSa
w3F4gCcqowvAIRUecQhgABPQADPnIF04QA9WhQj4gLKYpN2OpyDR0CxOJQxiC1HQkAVUQC2aK7Fa
oVIl4BlYgMdOaABFgGv0wAfXSNBoCwcAFwi6wrwYaQN6UFDM5ll/Ig+IrDArqBWUoBHczbe4ig8q
hwg6EY8mZdmOYA4wk3fXiCma6A424F+GAXGBQh7HahQkYBpEAQUGEhGAoA57YA38Be8wYB3NtS4F
k6hKiwMSgBEigQd+0QsiQDB9Yn3HygVSswGaIHGOAILg8w3so1TQR2ccKSq6YDyIsYVAwAccofYO
ARrCiQjIoCL/QEFlK+gUpKERniEJyLFmbNFRVDeTuqDXomcp3AAIdrCXzDACcACIgIAKRCAS7oAH
NHBpHyEJlnhpkyAJJiCKozhplyBqTecnNmEN3uAR6CAK2GAAj7fBklUcQRYdCaWIfEuQhncDMEBb
mKJQ2GAC3AtCOOEaOMAADKASGuARumADDo8GnoBs1lGN1si8zocxONcMb8ORKnQMnAARMOGBgUMH
oAAcqkABUOETEIEGdsNESlI12GCJpOIAQbYQh0EwGxKIhgEkcGA7o0oHKLkiC6BSUaESoqDL3MAz
0SeIngBRoqK0AqgBc4qXwAxfkEBaCriBegIoyiAcnrcAWgFi/0klrtigC25ID3SmfKJCLAIIiWPr
jvZqbcINBMIAERAFhQ0tVscBG2o1A0ThESbADaAhGZxhAPiTA5ZCNZpkD3Pil/fiEAZAcwZA10DA
d37iC2BgckvzMAlBk0VhDN6gE4iBFCwhRhQxNb4Vxx4NB3igQ0ViDl4CGnpAD4hABA6B5X7iASwg
A0qTh0ZBk6fhCfjAC66BGzYhGTzhc4kGEHlABDwhiD8mAfIZfRsTQjnlEDDTJpkpCZIEipvaqZ8a
irMqq6D2iiXiJ4zADp6SD2Z2njIpDPpA29YxWffiXbATB0pLbo4pDE4gsFAgCZQIBSYgliHEDkAg
RH7REocxJf/EWo06TYpS4mfkwAIewQKKCGpCLWd05zlaYAKagA6AYwy4IDkzYTh4uGYcjIQgKYLT
SK8Qqg9IpUQS4A2eQ4BC0/r80AkitZnNExV67glogI6Ojgwk7AB1p5eGoUIbiAUuiat4YC834DjM
LoTdoHUZESi6IXaF4LmcQIcFyDlFYAPSqt1yZ1n61flwCjLmgA88AQ+MwewMOp9ZQC2gIFZ5rvus
+Q3mwBOu4QauYRHUkD7YCT/EcQMkZa/UZs2MoQ0ASghzUS0eIAMS6RHHgbmnARPuwBHWgBhGIBZI
YVAV4wWe4zQeIAIcIZSIajJNLBnsQBF6AA9ELoWAAhoSYP//nncc9okN7mDjOEEcRkARSjg+KvgB
FgE+4XMGB2gY/oAKemAKbiARgFzi7mCp1+uN4DoBjzyuqXqu4ToJrPiqpXYo7eAOBsmT0ECiKlSU
o8O2klXXTKOk97IxRgO7ogAFAgCKo+ARMEEgLoUK3EAjnaAsnuYNkFUl9mhvzetU+uALDJIMECdQ
fLnOSuNUCKUPTiAJ+oCSPwEVUMEUNKEJ9gV3qOK68IgM+PxmKvQ6y0DNf4ZLrspQugAzDfKJgrMy
GuCZK0gJFBMNztQucNuzNvGw5yAlpIoMoCh4iUSQDoEzhMYHSrvSKsMUEksBoCADkkC4YoxOtGQH
V68MhuG6//QiS3LqP8BM49yGChahB59A0SW1NK3hEyqBscCMOgKjB4xhEUrCu1RidywAA+zNwQ4l
B51BxfAgxKkgddTCDRoADMos1Vxg1RCBA2IjGa4gGoygA7Jzzs7IjoQKBIbEj14ACC5qCohBEQpk
CqYgPtWCCPQgE1ABG1qB61CAgyMBD66gGVbhB3IaCbp0jXj4EEQAGkIcCOwiSpLpB6jhB67gBoih
B46gyAeOybMKEYbe6FHAqqP8IYBiAwDvrTpE0DiSnZYINTjSF7+tnLQNJeibnewzADDrBFr0UqIA
BiQgAxpAFNwdAgtFJSoQh4WId9RyDipUL7pAAAGr9p7jF/+l6o0rgxDAocxSYdUpZoMoXXd4hyyc
4o4K8ugq8PIC8wiA6AggQ1IETQXqWp13z9hRgAb+0yl8ht1zhq42QIrEVq9cL+abjwfILwIOt4L7
gCAqozTBQQkMYBpOABGES42YQg+OYIYe63xwTYP4EwcERWsYQQSIYKCsbAwQYe+AAhxKsxVA4ROs
ERMmHweIqzGzecLrw2xKqwtwAGQbe248QDKyAgkOAYks5Sfo4BOwgQJawRqsoQrAAT2fARGIMHLa
oJ4B4s6bN2XGhDnyIgCHQ0Q2oEHz4g0IR1So2LjWCVqbSHKGLfgIcoGKLzAk5BHiYlwBbDosyFlE
xdgVSNf/8HQC4pBMmRdugFD0RCQBjiNueIAYcO2GojY2jK2xAJKA1KlUCeBChMiJE6xZUThBARZs
AK9OllQ9izatWqohPwZA5KdJHzYBLHTB8KTFmLktWLzo8oTMk7pveLyw8OCNm79/LZBFESDJozAs
2lo+pSCVNy7Pmkxg4YaMBTZO2LQIHObJmCdsnvB4cOThMDddyrDuY4FMi91lyrBoAdXyR5UFioMD
paNLAjllRvdRzebLGN29cfDAIYf2wDccXlAeNuxImRY7WzQR/rG4+iGnMjU5soEGhjEqcochY7AM
UTQPHuDgPswDc9zhxgMbzMGDHBts8AILYTgxAXrqqTcK/xjSTIMJJi0ccRdRcjzxyBdldHFEdxzI
gd0bCJHBwjAoIihCBGiEYYETSUg44RAUgGJAJTBM00cXaMyhxyJIdBHFdE+wwMITB80xBwZhpBbG
Cw/wwANMHmzwBAqItGAZF0qkol444WCDShqVVNKAHESCcIgHVNzVRRgjjTFGF3/4AMQLGLwB3hsb
3DFHJDbMwQEHtYHZFh1N+JEHNkKAUQIqeXziByIvdULFGtBAE8kGXXBwBBlfPFFGAh54AIQbfPyB
AwdubJCAFzZ0EgEIcPYR1Vq4ONGHVsAKq1UAThhLlhPCrMVss2dZlgkoqHySASLSjUhGak58YcEX
foUxHv8KSXQxhxsYWJcAD3Ns8EZkSSASAHAsoFEZeumpFI43MDRgxhM4FPSWCk880UVt480Fmhtu
DITDA8OUEQBueaV2JQcWqGDvhAVQcAodXSyih3dfBPBCqWSQyOR9HLwBZVFyvPHCGAE80d0RGKiA
wREs6CCcxsUNAYYmmGwgwh0cpEauQAjlDNsLaLyRwAZA3IHDMBhgMAwOELnY3TBjPNKzz62gUkkf
byz50AN6RMIHGk5igEZ4GLyQAAh8gIADi10EOAx/IizyMBo3C0fcelpkEEAXbJzAxhE4/DHAAHqU
wcYYL/hmahhyEKHH0U/MPQwHD9wRgRcidIECjWxYRsj/hONoUQIojeAWBQp6EMGHHnr8kUBgcz9x
cR8cABEBDxxiFx4HgyLhRRl9BJAar20ZkIkJYGihQAlpcOGHDlG8sIinjvBxhx48oEEGURg8/wUa
RvIwzB9F2zy6I578AZt+jQ/zBLO49AFAYwHweQEo4LEKaECzOGuBzGqLNKxRHM08ojdhwECdxoCI
uWzrNIJjAwqe4LAHAOFpc0AR+moUAG+VQWr1Qk/hKEAIE9AhCS2Qw3zYILCCucFNbyBDH5LQODRg
iSgboI1egKOCMTjhBSBAQ4SEQ4jCFWAIVSCEDo4ggj8c4T7K0YMc5KCHBLghDGzoAxkS9YCibGAo
djrV/+dYgAILcIAFdAibxsAhBE2w4Q8eAIHTinKIRQjlAX+xmgX80h89gOAOD8ALCzBQBjKgwWIc
QEMSpmHH4owiHEJQQiOO4AjDuAE7fPABH1Q0oh0KrguCklqfrhY3SHZhAxyw4DAsIApmWEZjLuhk
Ax7AiD6xQA53uMMiIiCHLpCBDP0hFQu6YB0cuKE7BaraEQQUtTCgoEGMCgkEf1aFNGVgAmiQQ4MY
EYE38EdFHEKD1spAo4jIYZLDmAMQhsITHAABCF84QRJewAEVvCAkpyjoKUBRghJgShQpHMMbItEG
H4yxDDiYg4qy5obRWOBc2cEBCEQAAg6UQVZESOcXvP8EnJGSwX8ILCBdWgpTBC6LgTRFS1tcV4BM
6EA/ivGTHBJwhw3oDjb9YYEKVMABivCglmEAjpX8g4FhIgF/9hoFLxUgQwsk6A1A8MQavACCci3s
Dgnowhfc0AkbUOEP2WkSaFJkJV09oIWWkaI1wKEAP7QABIIkXRuooAc0FMydG8DAqf5klEW6wWZO
Cx1+LKCfqBLOZ0IoAReiMIdFHCIBh+jUIeg1krvA0yBfaMEw9HAIPrDxkeJpARuiALw+oCCTBdCC
BEDxiQaUgQ9AUOQfpoq+PviTDRYYwxfwQ54jyAEEb8BAttI3DBZ8QQXjSYK4JluAKuTBAI1ohBOO
UML/woAgsDt5wReONQbXWmBKQnoAUKfphq21oD5hQEMLSkuGXRbHGlCYRhKet9EHPOQPBFnmEXQW
ybx84bhdaJDy5uDRBKTxCCNTARk82AIW1bU4MGgCJpwwBgv0ARFocMMf+ICB9ZKhZAixDfBOVhud
IGgOfFjqJI/62nfpRZkt8B8bcBgAFfxYBTENspEVWNMkS+WmGgPDM7qA2tfwIBKRQEICIPyCOzkh
Cn0YwwYGQLUjAM8JLLgSCDZwhDcQYV32ap3rwKEJFHRBXYfwRBvwAA0+2CZYT5hRHzDwByp0gg8O
ecJxN2A3IgCBB4eIAIMy5jqOTSAMOCArTOxgAz6I//mHiHjCEfAUhgcQgRF4804LMHAli8ZtNjwR
TkomNApCgOIZbHCDHorpiDs7woZf0AEQT6MXJ2BgAxFYxD11E4a9zXFgSwJoJnuZB2+kwQ9feMAX
E0AEHyBBVCjQgQ4g8zxTjWFedziza+sDzSPsxoIvGEYY7CiET8CgEo2YwEY5QAP/SJOVaOgDJlCA
4748U7l3gJ+T7tPc+8oRB1kugy5DMiEozG5JedHPQ1gA3WlGZ8HTXW9U99bTRLX7aPRp0RgDgAH9
FkAaGdDBGGiAhjFEAbqfrq8yUwOc6bamQUsq2F84EB6IXOzHLfj5wxbgv5Ec9ajTrU99LHCxpatg
pv9KTrLKixOOJqCBD444Zic80IlILDWqevFgFIqLASSU0A0skBnW5iCCAQChMBEQgb0WoLFxCMEP
ZVjunjzhCSp44g6n+QIAQ6yCLjwACXx4AUABM8t0HcIHuhIBEogwABdOyBrhgEJ9EXQHImTEE3Ow
zddEgYnfWHADPogAqRRFGdElFncbWCGO9tuKU0hDB2TgarlE8CkkvKHt3o7Ctrg1Bh7oTtUssECQ
JTlJNzyBum/Qw9XBYClTaKIBKiBKRDDPiDmQwQmi0IG1vIQnFhCFBwmY0XSD/EzVVAkHRHgAdhWQ
hm7Q+wQBmA4LRvoyJdYFiGAGjyBiXwAuOsFKVSP/XUH2BTZDIyCGA3rwTFd3CpowAa2BcfgxHQXD
AdjBARm0YLnxF0wyKvTCcafSIDTiUHzAAWTAAw8XEirhDSyHCBhAKg8CQN5yTUY0MOn1ORbkIH4R
YrsBPH1xMacyDDjhBUDAAUjnK1LHdFJnZFKIZFVHU5ehAOqRCg0wBmiQEdBABYwnFGgAT7qBCADn
XCyAA9KEAxswDO1mFJziBRFABAsggxKiEi4QDkrQAF/wAr+1CH8ABCd2NsYVMRHjabaGBmV0BHjz
NP1BPAPgA53gCGuAB5BWAKlwCqbQDUV3B71lN3/wB8OQLS2AAqjHJI5XShvgBGWgfI0UBmNgIHqA
/wQRUC568Aa3d1ef0AiYMAZHkDsvEQmM4IK6IRmIUDkhxgJEkEzJNgzNpQLKeDJEkRejknIqFw6o
YApcMA1mEABksFhzcAiMcAh38AWI8AiYUFoRIzBxIxsdggHzBRzTpwIt4FFocHuokAkZ0AATkEIZ
9gJS8zIUhgk6cAKg9n9McjW+kYTG1Xx5YSwYoGezpXJV4A3m9xzKNB1ywAPcUUlh8AiIcI8jBR5z
ozPztS0qcCynoRpIFQEEAgTCUQXj0IkwIAr3aI2B0W7xVSrENSXPNE0c4idSsiRSYiwh9mNkIAde
4AXGgARuAIVqgQscB3VW+XRQp5X1QXVYyEBhYv8Kr2YNZYMGVIAHxuABbyAkReQgKRYFZpAkI/EC
+/RbQNAfWeIFnuABEXB3IdEK4+AChIAKMgQZNMAHV9aGAhFiX+BBKPAI8TIqvtECbuAJfBAePfkC
2fY3yWAMkAY0JtANDQBAoPEGd8AHvGWK0oEImPAILMIk1oYBTtAFpdNED1JAmkNLc+AJd6cehNAI
OhAsbFAGC0MEh/AHxtMCEUOSBNMFz/QvP/YCy4UD2jQByoiAZFZED5CHIKFJltUAJ1A7ZgReejA1
OPAF6+gEqEIil3M5L9Yb/tEFzkeSI0YyN7Od6WEc/aWRWSFHdcMD5tIH3pYEZWAg2WEbwJFhI9P/
AneRnMVFZDSCAmMgHGBQHBRQAk0wkqciHRhABEgAAuZEBogwAU6gAi3yH2NEBvN4jxWEcU2FfHZh
l0eQAMKRB+CQB9LQCGbgFR1IRHcgB0fgfHHEkAVzNSeDBvCxLkLRfMU1GpPpAWLYK1TJpFpJpVVK
pVfolc4iHGmwhQUQDt6FBiLgCY4wBwBUdLaRbDJzAmYwAf+FBj7gAY5AeYU0eXowFHfQlyBBAUKA
CqDQDSfwCCcgmw6SYQemc7LVB1HwCE4AdSt0O1RQVk3lXElABnfgA3hADX1ZAOOgBD1CBzrQBCcA
cOlTTuY1YigQBYjQVEc1dJQWCdAgAjjwBBOg/wOOkidH0AnOoKkFIATPoAMHKQpZ8QUrozUXNpIC
Uwbg4Rv0kZ6io2hlgAmfigmi4ASYkHZ/wJu8Wgk68AiKmqqQFRGhwQaYYG+jwjJHKhoL9gKB4QZz
cAQB8AhJIK/iEmQYIyFDEA6yEyIj4xU08x91ogLdGgYsU0KCZWgUVXtJlChbuaInoANPKCHhYAoN
EAUCkxd44gbpQhtP0AclmmaAAhEZVosgYGOO51wDo3g48H8zOaGmMA2/2gcLlkQtMH9zxZjHdU1a
M6QPwFceAFKLNkcHEVXzkm1rEKVpgQt4gqB4kl4WABxQh6BO25VZ2izoAQqEYFvd0ASwdTIqoP8D
ZvBvMauhiJoVLQB3dRgBf3A0fccDzRdqefoRNmoKLEcHzzANDSAZoiAK1ekl8poVOOS0I8IDSBA5
VAAEIToBskUHKoADnkAM26Cp45AHmaAJz1AJGeAHDeA9qaoCsqWoi2oBZkgea7gBpbQGVDAHAdAE
DfAMfhAFLcABNmC02SoE/ugH0/CpOiAKXbaYiYoIK1aaaqkoDrJDJnYIYVCrTVB+ensEjLCLd1cF
JdByGYIJiCAK3WphZEBk7/IERZEAetCDbtA3ftQFX/QEJ3ACE/AIbTqiRGYvVaAAEuAepjE3jkGS
y2R4pPGFxclIPDEQSHC6fbJMRNa0fREGksH/ssKRCkowDa3ZXo10j80JPCMBGnMAAkTwGqJzB53Q
BsmwESLVLZ9DKnLwAIlCavbSDdZCMAemM4YHWW3HLbHHMgkAHjiQABEADT1gA5HAVkEbBhuQRi8y
AEhwtGiBC7uBxMCWxEu8G1hKtWuBHhlwuVKcAd3gj3rbBE1QfNzCBqv5u4HxAIcZXVtHgU2iAhPw
Ye8GtwsgbZSrCdTDPXTQAA3gKNzarV7CBqjGWY7wKV5ABOMjkt7WBM8QBSxwCJmYp60ABiZgAFzA
BTCQAdMQF1n8q1FgyRn0BIoGAoyABPYTCY0GDZ7wBohAB37gB596Ahgwu32ZCkLQCHaLu7VK/weo
V73ccptogHnHxAg+4ANEcExAMAA8EAA6MMfe5gdJUDfPay+D6bqW3BrTKgooAEBQd3gPcAhy+ltI
wCmdEgGHoAdkYAZ0XIDl90+PdHcmkAFNoAKCJVRoAK8AJ2TPUzll8HVdBwR85QmKcAXXQAVE0G90
AI6nYSckI5V3hzhhrAc0dpxGNV90cb8cYBRIgASbRQRU4AyQ0AHJ4AmNCKqPEIxpBC56sJv2kgQr
cwfeXG560AXsQ2QgVhsFcwTFVLqOYAN2oAieAAQJAKRJUL1AZyCLRcRFfBa4MDBT4pJFTbM0a9RT
MrVPrBZ9mQB0AAW++AxcoAlx4XID4jXSwf+x7/IFllyrJ4AqocMGxHy9FrnGC9ACiJABUAAKaWAA
0qAJGfAMz/AIRkkfqII24hFJZKBnYH27dE1OBQ23XuIHBqAJVgwD0qAmfsCOhkYfbNAdGGBrxbkG
dnANbfAAKNAEjTANz5AB2zewa0wHX8CaRyUKDTANmjANWvwIQhYxeSxgZVCWPaAIlhANm2AHcDFv
n9oImjCca+wEQ5JZVOADSbC63XOQctwA1WsXxJRtPXAF2xANkGAMbnAClcBdtdoIDYAqa8wBeuAD
d7YGfDCr06oDlZAJXNANGEIGwyA1A7AGNpAMHQAJdrAGjNAF6d09CMnTX7DGc8AIxsCZoXz/CAOI
CX7QDSbgiROwGgTDVbmGBz1gDIAlZqJwyt72bbvBA3BbUV7gDB68BgceZGbQDdJgAMApjmWAgHqQ
a8YQyoygUWyQ2qLA03HUBaPUFv5zH1NyH9ni45QR5FPixE5tU3fnCThAqwquCVygA2zASgn9aacR
oHY7x01QynbdvQ+T4L6W1iEBDRuQ3mlgAtLQDXTwCH1A27YRPMi9uYD6CKIQHvjxCHRQCd3QCE3Q
BV++AEggAp3NBY3M3n4QIjqhOqvpbb9bIkDwx5D6BGZwuayrCbPz5cyTThjwCA3gB5H8qY/wY31A
q+qbIWwAE8lwBT+wDVPwBdPQyN/ZADAA/zZf7gl4kAw9QAV9IAp16wfPoH/dXX6znCRHQATQcA2W
YARGoAhyIArdYADdkLl0LT1pvQaJ4AzQcAcWEOd0YACowKdQ4OSYEAWn4gYD3gPOMAX4HQkYoAPs
jblZTAdqDLdAYANTkAh20Aly0MU6oAmokAou4IfTQVx+wQec2QmLMAezyAZNsCZ1/QwNgAJ0lad6
gAeKoAjXMAdjUDlN8AmVVQmY8ARQAkk80Al4gAdghQZfq6g68Ayz3AhnHgByYBn+s0wsMvOuySQC
RxkO0tRG/ix9WXpjoPK4iwlhEIoMZ2hvcZDTcLkwMG/61wR5wuf2IiN9sNotFyLuBMIQkv/r04C7
dWu3GWABb2BDiHACDaDFUQ8SNBAAdJAB3e1t0zEi0pWKoH23OloaJCPRONAHrRsFJ9AIooD2ySB2
uF6rmau5IUL2qzsNjdA9szTg13AFV9AFTQADXODwGI72C5AINz2uq/vbjEzXjrLrfnACfbB1jpAM
pIAFlrAIiPAMMKAJMACqaP3lxOAMPsABTmAGg4wKWtBLSmAKmAvsiDEAZkkMN+AMVMABotAImSAN
lSDHsf7ldnAFU7AIT6C70+ANKUEBYGAATYACmJAExzUHOiwCRHAHdeIEdt7kj9wN0Z7Wi5AM2wAJ
QL+ojVACgZniUTCcAIGhS4JObXpQ0cP/QUeTEzqedYPxLJOJRgssXrRIQONGjgRwsQAZskxIkBhI
glzSUeVKli05YoQZk42TKIjGHNEDxE0ZMl/YRHm08FkGTVxgwKhEp09Mpk2bdmHTQAeKL13e3OGA
4UkATDoaPJv2rBFEA1zGoHGa1ikfDAEemcH0CBGZI12OYGgRRUelbn0zTGtER8eXBH/cqEWMkYoc
CyhENZDaROoYJyfoNOKSyQAMqWz+UGmDB+0CP4OfJHbagw+mrxlgGDBFcdq0BnT8TKv0DNMTNJES
cVL0ZwwmPxkyjEHd1JijFg0yjAUTzoUQb0pMNGiiQ4dcNIza3CD1A1qZR000GWjQB0Ny/5h4nEVC
1OgZDFQurFGgzqVJXERfHkBrgwpPPIlED0ToyMCAskpjDyZFbgigNvNOCUeLTzLwA5Eu0BjmDkds
6MEGRvgYQ5QJzHjGABNgmCYJp1zyqIwyTMJARhppZAGDG4WBsUcfN0quDDRowOCIOfSY4wUyWmiB
DRQmsO2ZSjIQjA46wmgQNZ7GGKOLDRKY4wgyyLAAE9umzKCvRhrx44gsE2vhCydQcOKsN95w4wgW
UPAjszQy4YILTRoQ5Qk53lTrCDaC8iO7hUQZIwAdxsrEFFBM0KQbHbq44w8+EE1LDgRf08wEJbqZ
Boa/cPvEgGeiIGOONuyIBNS1UOhGmv9MPslDCAqqAAOVPDJ4xg8/6MCEA0/sIKYDYhjBaClbLSLi
EU00kQYVBSgYIhUwQOEsu0e6MOYKSG6YwphOVNDLWCemXQCa+PrKVgsKUPkzgyQwcGOYRYyZ4oop
nAGBjCf6wKQRGOhoIS0YcRFIRx27kLhii1P6MeOWGuThzgT42KCLFgJw8hHLnpGyiSjYcBNep3Dg
6Y0/DtHjiDG20sEPhbuZsrQounC5qTijQCGMq/TAoYswJmhEk10N6AuGR9YLOqYx9MpOFO0wYWOC
PjNxOjbNphnjsKph0iFNGK5NAwxT0oitrEqkMSCDJvp44dOzo+3zE1OFsGYcCrRwIZP/SgjVoY85
oEkGGh/2xiiKaUzxJjoKxhlHC2wk6IaOR8Z4g5homhlBEcgvQqQBLig/JRVrCMkDFFAy+OKNBxxJ
ZJtoRiDlzYctjhh4i3nUuPiOQNVDDzkwoAyFPhDBBBOtbTqCg9OZ4kGPP+QIY4xFm7hNMEyiUOGN
62FKog83OuXjhQCSaIKLSmAITAdRzD7fogmiRwQFNsbwA1iu1Y2iBKZh+VtAE5pAB8BkQAJQkIB1
KtGIBgDGZwi0iOS6IQEJCGEUBWhFKjShA96MoQUcOBQGF5CBT5RAOuCwRio2l4Eo0OAPi1iDQVQ4
AS6AQlvhOEUJ8sC5ALhhETZwxhSu/wGqh3XBiS94gRO78AIMUFFHUKwiBjBmPC4GjScqbFAYqAZG
MlbtNGVMDHLQuMaqTcNEKlABG5liv5qEgQUHhNfDXnAEKPaRj1DkAAf62EficSQOxSgHMrjoEjk2
0pGPhGQkJTlJSibmYUeo3gs4gElMBlKTnwwkB7a4kTMUoxqq0MUiWVJJVrbSla+EZSwr+bBQhnIY
1atlLjlQSI0AQxW9/KUqVSJLYhbTmMdEZjIx8jA0cIhDHBhGNKE5jGlSk5q8JIAufrERbAqTAMoE
ZzjFOU5ynu1h0URnOtWJTgYsAZuwCAE3v+HNl5TTnvfEZz7D+TA39HMY/XqAOgOqzv93lkOe9ASS
PhW6UIY2VI78fEBEJRpR2000ojh4ADarsU0CxKGbwoRXGVQgshO07JEWYAMbEIEISrLBAmSoJA4c
OlOaPuxOD7AdRm96Uxz0FAfDwMEoCVADXtSAAJIwKEI1kqU53OkQjnjDQu4wVT4sghFrmAIkptAD
DPIABD7wgSegEYYiHuIQkWCEYfTwoTZAo1b54wESBuABY7QhAndAAhU64Yj2PeEIfOgEFfSWvzvo
IQKMU4QdnKEIGwxgETB7whz4wIhFYNANNODBAPAAiWhwgxubSIYI0FCGDR2BtObDIAts8KBtrCIQ
4iCGCJ5gk36+4AtPOGP+OPAHO1D/wwhGyIY2mnEDRrQgLk+Q0RPYoEI9LCIZWGiGGrihBmrEtgF+
MAMiWlCGL/jOJbjwqU/fEF7y+rSbujhGDo5hVKV+MznQ0OsG3hAJH5DBfi9Ag4dsAJobXOEH1JiC
DZBgPcgxQgRUWENgqaCCL6BhDkRghCOguohOGOMGkMDDBsrgvL3dgcJrMIYxDpKA5joCGn+4Ax/1
cFVFIKQLX3gE5I4EDQBdI7GzwkMPfDAHOeDgDZ2ABh6MEYkuREEUkKPBGxyRQ2dcQRGW4IQlppAM
T+BADnLgAxIWEQlH9CE7p+uCDR3BWUt0gBsHGEEiqOCGDcnhDkfSwxNO0ITz8SAC/zawBOmMgAU1
RKMDVBjtEXp8JwwkQQfnc4MePNCDDvyWG6sYATWuAI0WhOEIzXSDfbP0sB73eANXvnJ5wytUjXxj
nu1damLakIwetKENbziCgSNkk7LlVaxt8MA1IMHYRdBgNyadVpDhawNPnNUTUSgDRgsbAUbwgAhE
yDUxjPGGq+kAEcuFlyda7QkfeMAGQGbEGybrAypEE5NzOAQ0ptCGP3QBEQ7xQ9AYYQNoBBa+YvXA
AEJsjD+UgQN4MvE1rgENOfQhgM84GyOogAchuzrIxLgGwxmBhgTc4RARtkEbypAzOjTgbByYgweE
TAxi9KAHkLCEM/AQiTsV9g5vEP8BVBERQMGcjQ1dEOvJf0CMG2zDGddwRifQAPIH2OUOchiDGRh0
NhRwahFtaNYNNkFdYijCGV7owgPyJOgEsEEUojgBSy353VBvwMo9xoHZzZ72tG9gAx9FdT3T4h2r
79cTb+iC9r6gAxWU4QWGjUQkOsGISPRgCngYwB3c/QI5sNlWi7ADuuBLhRFFYBGPMNIwEiACEfwh
eXzQdjLWgIYvRCEKvOEAC2xlB3MpwgtE2LIPHDGHMvDgEH+IBJv5JYdD2MAOVLhDT/rwCEiN8U0g
aMM1ttqJi0vYExEAgSOoAHwysAANb/DOzz0xDDb0QRSCwbatDgxkYnvCEVwG0ID/PKGHvBcWCYwz
RhmiR3w6TCC3iHJD9g6xBiGvgQrSB7r/q5kHuAMekIM5cIRFUBQzEAXiiwKXSakwwAEqELFkMAYP
sANFgC9oiIBLewM0wK85IL3+6YOaqJooeAEeYARjWKzI2wRiyDgbiIAiIS03kAM9KAMuKZmxawlc
kAO3A8IfBEIc4AEgBEJSizu5a4pZcYaqW4NF4AM5eAKQawFECAM0cIOKA4I/QLEBSAZaebkXYAMO
AIFI+AM0kKkGQYI16AFigARiWINIgMI5uAM+GMM3eAEcOAQiQJIHmAMv6AFjWIQueAKaCIMEWIQN
mIM32QAv+IEfQBcqoJnomzgy/7iTYZCDYegC0joCHvAAaOAD7pKTldGDNxgGRPGCK+gAJcIDH9Ce
SPCCSLiyI7kDNAiDJxiTO1iDZLABPniCR0iCmhiDB5AvRFmE/tur/ws8EQACwQMBzxMTN9gjIrAB
0Us67UCEPmADmAIVPjiEvWKETrABYoNCEagr6EMDujDFYdCDTtADFkAEBkyCMfgCPHoTHmABFNoA
PfAEY8ADG3CE3sMDLVuEOXAiN8ApjCKDJMCEFuCXI/iC7rKVJDiBs0A338MDxiEGPJCwSEiAMqiL
fxqGN/AJFuiXF4sxh/muOdiAIpyDl2RJHpDJIqRJt4O7JHSvpkgASHCya+iBJ/9UPEToOxWwAA7Y
ADcYOjd4gzkAgghIQBzApDD4gmFAgk4QASKgQPbggDa4AidTBNEbEVi7PhZ4AzmIIjw5goB6ABAY
gENAgyOYLRRggUXwgEOgAhtoEA7wgBtwlmuwA2goyDmAQhYggzyZETIwITIQIxAAASV5gi9gSAug
AhHoBDzIEtyJMjswBipYhAN8qn67tDzRikhxgt4ATDc4mOhhgw1gtjWwA6aygUSwgzUYES6MANlz
Az7Yng14gFsMAxUggwT4xEUgA72YijCwwcd5EzSYPiqIhD1cBBNzBCBYBGhwhE97zCliAU7RAzcI
A+jBhCSIlZdMoQYhsSxbhAT/SICnyrgBiAD/k4Px6oKbKRI0mM/hM4MveIEtxAEeQxQ+eAPkegE3
oMMByDhyawNHyEQ8uRm74K4AKEG84YOApAG1eJiZlMmXxNANnUkkxMmcjAkcsIFdazhoYAQ5qMJg
TAILsAt6JAMMWEsR4IM5uKW6eAIWEEwojARnuIFFTAwW8AFFINEewANP6EwlUYGbM8XfrLQWSJ61
UxI0YIEAsAA0uE0QSIYpWIPk6AIQsIMOUASfbKtw4xDTGlA9iZM+AM5NvCXkUho2UAEM8AHNugFi
gIbkQAM8o4YbaDUTRUocSIAN+LcXYAEZYYGriQKcIII3qJHf/AIyAFQfuAZL/2iQMjiEa7iCgRMB
luQxPSCCOQCBDag+FggDqEAEFsABJIgAHMALJ+iDMSADNJCDhcuSyArEYruDfpoDyposTwhFmxmD
0YTRdHwCC1CBJHACo9HNRRCBBkm0T5REWMNEp4wAPvABBRQSxHwC31SBR3gEFEifMrhBIhABKHwT
OUCCQ0gAMigDTPQwRpgDHphRxLQLxGwBC4hHa3PVMZADWJRFlezBqZLJihNYDsXQm0xCpoCCRngD
5xRBiwNQ7XwfoQwAFOg7NChCw2pOL3DPYWhXi4sEEKMraGjWtOiGxVmDAQACHACBTtiAtyTUAIgC
OaEJNkCuB3BKq2SECOABDv8IACdQgVS1t06QwwhQC6HkAQSLw07wvz/Aw8dkgxwpVhVoAVjtV87M
xDEZgz74gjCQAxH4RE8YADlEjDAggw0YgBzyPwFBAuZ5ghbgjQCF1U0kg7+Tg02kx6p9AUyUyT9A
AiTg2MQAyRuMBE8QEHWVgzKwAC6xQZtZXH5pgRxhgbcNALvAAGjCQnaMBGjYUsE1ST1kBJphMzEJ
gC/wN00cAwt4AqW5GS55HhUoVHbtgmGYgz9wBBZMBtSoovzjg1zVijJQrlclzDKIk8W1gHrc1jEw
mSSw2C7oqTvohB64hhtgjyiwgNw0jNIlA4q5RXvtgp4YgzCoNLPtCeIzg0f/YAM0uKFIgARnaYqH
uQP1VM+pkt8EAAIeAAL5zV8PxcmYEII8oAMaUNfv5cS7qFpjhdCIHIMZkSgg8LY28D9H+INhYLxD
sKr0rDAvSAsDkAYa8MYEkNIXeIBN+t4liRSXSkyTbEYPQLA2GIAE6AJj3U+5igAgqF1/dArp+YJL
88Ol7N1bcqInCN9bNNa53YBFGAAZBQFpJF4G+6sISNdFWAQqQIwWIIOseIAfnKo7eACeAN7tGi0u
GRMhoVFSjZQniJjqGcl9dISTK1sH3V4OeMsp6p5bhCIQbAGqxYsbPd4vUA9qmuPro86QnYLXTIsX
CN8XCAM2sOLvxcXj3a7J/x0TJ2BkY7UAJlEpJ7Di7e0CwQTbNlCETUANFRit4+2DV8WtMYAjWIXV
x8zGlOpanugDisQECzgCHwMB17yGEYgF1FDdYXhLMthXWOWJ5F3dHGQw1WVXDPhO+0GBsnnGSJiC
ZokGpngYPbBfEksebAaC++3mbM5fhI07mEAFClACOlABN+CABVYSMSqDAAgAOGKDL8gRxQyDKLI0
EGAED/A/L2CETOOAO8AB+7QAOQAYp+gGIciEWCUSNCbUPeoJeHap2WWe27ILImRLGjvRJ6BaiqtF
KNKDKajmpuCCBtAu8O0COd4kDgDelKJaaGKB2wJJoLoT5dG6LlCBPggDP/+suEPwAGdohrToA3t1
Aid4Kb/jgC4g1e6BWyFpEhOyo5GA2yZZXVU2W3+zvTZoNGdIi9tiEoQhH+BkV1JVzBtRAaG0gHi2
AJRK0lhVZOQC5j8w3B74gSvoajdgEjLog+0QSlitERmhopuZLW1EBPLBrT54EpsVoyPYAD4AASpI
hitoBtNRCw1DzTnLjpk12zC4RYq51yQtakQIgDHBVzNoAlFoATQwuwSoyh4oggXIBsQYrevDgPIo
jT4oXc422xz54rTuWh1BTERQmTF4gQ0AAT3ggzVwBlIIBGv+rm6GbiDIieim7m7m34S9iFMogAIw
ARIivZsouhx5gRk5VCb/kaI7VmqQ4AAemJnt+V4WsC3ExoQJ7FymeJ1GeAEakEq/CrShw4uUOqEH
iOnIHQme4JfsAeHUVd2YZZkIMDynMABMCABc5JLqsQs0uGknkOgucAMWYAPyJe/gUep4bgE3+LQH
4AFPaEKn8ANMINQvgGcrRi4+QgNm/oLF7bu0toBbrLRLTtOuhaN73gDq9AEbuIJN4OqmEGI08B6G
BFo2kJgn4uzjVYGi3nGirFoVgGd61lYMuAofwAM7SIZt4ITcbQoyEGhChJ5sVAE05qS/pkc4Xdyf
VQHOdgLmDYDwvVwss0tioIZHUwsL+AMQoIEWeJLwVFO6+GtMosc494lt/8zjysAEJzDJOQioduyB
2F4ASk0L5NaDDVAU+BEFotlGkPA7MbHiSNlxPmqSn2DRq+jd/7iCaFCGBVADmHgYPuADIAABIND1
XafuXoducUY1jNjuAviEPhitbSTUStvzgDItBc8RDlDKN+AAzmaBS4PLW3zMKHBVJ2DKZ2OKVBiH
KmgEHFhnh2TmLjmC8YoiKR0JLmGSy70LbGfmIq40MqDaFtgA2YuAkoUJU8gDTBCIMijVTfS7ocMp
kPxd4FVdzva78dZted/OOfgYt6swcmsKb+ACFpVK0hqTIhFht8sKjiZiKxbfpVblxYX4gI5OaOBn
HrWDTmiKEapxP74Zn/+QEQ6PVw7IY5L5giHmbMU0VjWFW87GAD0QgWq0gx6wBG7ogKZoADboz8Rt
89Q1oWw/gltqady24kOtx+2EcThiMHadg27DKkj4gQWwa6c4Al63xTHBRcTk5JHA2xu1Z3rUEalU
69UFwQdY+mTYhFVIDO35VK2zLXrk2iyKmJIwGFgF5p64ZCGxsjmwMjzoAEugBizQhqi/iFxnzNB3
7NB/Nl5nzGe77nG+iGNHhQzpD1KFU+s7wE1qJgywACe4cXpGcUGlESV5VBlpEiZh0TIAApqPiXHY
7jRATCq9I5vVOqScXd9VZRg3anRSGrNFqUetIoPHcF9PPfzBiHAAh0b/MFv6ZGCZ9NgyYMqOkVLO
nmcrriLFZIFLzhEMlwOvSoAI8IL1M36AWCBQ4ClreUSx+PKlC8M3ehLgKIMGyJ85aF6wIBPGwhML
KjKGGWOBRRgML44Mm5MACZVONno4u2ZsIE0DQriUaeHEyZMuLNzgOCL0ARAQLFR8GfPkSQsyFjBg
0NjiSxgWZTaG2QBijTEbdhJ1SEST5qcGYbpw0EmGzBE5bk6+cCPnDYsAbCyEWdtiDIsuL8i0aGEh
sMgNIgZA6wGTm6WxNJv06XIkDJukPS9ahfpiWBe8ZcqwAMlh2BHQGplW5eGIShs7U7gZmuJ4IJsH
D94cCR3mS+gnVRkK/8XQl4NPFkdwbOBMpotJNG7cEG1zbXoiaj9oEsiufTsBXH9AEAEB4g958ESA
EAkPHgQQStzfw48vfzvNAvYJGXim466TR2OG6YHEHCYhx5llX7BBxgMbcCDUaAm9YBILFnwRgBNV
/QGNY9K0Mk4VEpwwwSN9sIECChhE8AcOPrnBRwJzHMGUBQGogMERaPjlUxhNmRRhCzbiMMxUaDhW
SRWEwJAEG070McYYGCQggg96kMHGHIekB8IbXeymggo/YgRaC2ih5IZQwzzAgx53cHBIG52MpUAr
EujwRGVldOHGH5Ew8scYKnAQHg93vMEBBk8ApgKiYZRE3Fto4NjFG/8bbOCDB2u0kcxs2LggDRkB
INIHGQ75cMgGRwiGBhHD2DgMcSbhFRULL0DKGaMtzEoREtDg0YMdsy1QQjdUWdAHIm8A4QMVIsDY
0xx3dPEFrpI1uBkOb8jxwEUvdGRBGdiCIAIjVCTjjCPActEEBl2oMNgLekTiwx9dIIoSDWXwxVBc
G9wRXgLJHdHFVF6+kAAfjHjhxRrEXAcsIjzIIRwH2D4U5AtVCfVCGcuR1gUPfywSARAPvMBcGVBV
JQfCVLBMBR7YzYdLejOn9wfNN6e3xHw78/xeffYVoIUEBviBCSaiIOLGIlTMsdYwG8ghh1VdlOER
riYNg+0RPor5hYn/C+rhchuMDPRJK1UoIEQmMHTThChmTECGI5FAa9wdETCixxHrYvQEC1hrq29H
UVkwRgscyPFCC0AYEwlNmSjwCQzTNOBHA1FEQQYPi0QCwhFj6BlJJ55E8MYLJWfUnBtojDZMhKG1
4PcLtrWQgDFrkC1QNwoIK0ofv0t7BBCLEMHHpxbgYPMhIgCBwwPOE/c3BzjM9UAZhu4YGAtAAKHH
Hz544Rg4hFRSxhNKdZHAIp0goQcaY/TRwqQcbBAB8d89wEGEsyegLRl/T8Uzw/gDIyLhAWCdwg80
cAMLxhAGT6zBBmvwwB848IQyyEVxP9EDH/5wCD7oQTxE4IEbOJAT/9+wYSmzc0MCBtAGDTmmCY0I
wyKodIQ/2CAZyTCGJwQWBlrFqAVnQYMcQOADT3jCC0gAAmdeIBIVOMECktlAAtDTiURcA1hPsEEk
tjQHchEDGgPwXOyYsxa/+QUN63MEEv4gB59cxXAqCEAZ1AQCPhziEEiAmXy8czOb4exmOusZIXdG
kyFoARwFGAfQSpCJDOinC26MShjo94Y3zAEId3iA6zjghs/o7zhk4MB4QBABECRAD0B4gwjeRISB
GOAT3WhEJhI5jlbkwQANQMEd32C+qvggEnyYw6A28AAi+KB0XRhGRDRigUDxAQRLnAMOAnACItjB
cQN5RiWcEAA6GP9AEyaAQgZQ0KJDzIFeTwLCADoRgeSgYQMDsAMeGPGG58kBVS0owxz+wIMU5Y8M
E7CdHTwxkGnA4BlRoJoo/JCBDIiCn3rQg/ks8BQ58CABVSyKJ5xxBRDY5g1mIkMdI1Aq5MjBhDai
iA9ogglTaCIKfEDVFxDBhhfwgA88+AtJJUQGnA7AA55QRA9EgAMO5O9PzyQCIxhxiGEMAw2T4gEI
5iCXsVQCAwOgwiJUwghPUMEGjrgDVNFAmqic72NMFQEf5IAGDITEoiwYhkaPejrj6GEAM3EMHaIg
gh4kIxJe6EEipnANO1BBDnrgARpuRJwWqMCBaPGLcHYUhqy54ZL/F2sKG+SXgDa8bDZI+MEVEIsH
S4yAFD3wBB+AEIEI8KBBzGFBYHxjWwq1AAfgMaZtIhTHMLgBBOcSyM5wkcf05DG5gYxAeoRRyOfG
hyaa0IQECDEEoIFDCKBIQyWi4IY58GERd3TqHe5wiJFdcmSBid0LiDMMpm51AI4w0zBE0Ik7bGAg
TUgCCh6hgxIIwRpHyqUfRIqnS5bhq5EITwT4gIMBrMEHD/CLU672Bh8MAKxISAAanIAJeN2BJqJg
gxwWUQY/PEMaQ2sCGe4ABAt+Zgwv4MMAIgEEHvBrANdwRieCxCVGsYUPnnAENDzAg/xFgQc2aMMi
aKKDKMiBCkRQ/8EE6DCNJnwBB3rYQBlQchUM0A8HPOieCOxADEYMwyob63ICIsEyHwTznlHTAxEi
MBYYNKIMi3gDETkwhi+8gVBmXdAGGujAF2wACJ+1QQSsV9t94kAECYMGc79zCEY4IkYvGEsGaLDk
NXjBE4v4QyeogM47VHWiaABNGLaG1A3gAAOQtcBaWg2vrw5glXJBgjHaQAbHWMgTibhCD4xRLjvY
oQ2RWIQXFkG9ic5hA3ym2hgCcL45juQBfCBCyIjwBz08wAny04MEgZUAI5CiA4pQhCWosQ1lH8IR
Hsi1HKKd0QTg2NA7iiwPkDA3RohABETYABqeEAALvMC8Aynua/8bnseGRwAJEYd4BAYJ3YtnhyaJ
xQQXhGAfF1DAGthQggFE8QAPOCMsXYFGJ4I5Qj0wwgY8QBRahKNlJETiJW3oQfeiyQfHMHlNpgCF
Ek5BCEIoIRNPcAMPImEMaBjMEzaQYBtAzZX5XmVJYbhNsjyAh654AAhyGIYc+MCBsThiYVRAAxl0
AANpZAATT4DUBui2FzQcggoRxMMaWGODReSmQpedVARAe40eOEJkCfABHqgAApqU2BnUmEIn3DAG
UejACUd4g27hfIecaM6ILIPGGqDxeTbwhX4b+MNqjNEDPNgBCVv9dJNp8gQ5gHZunViEG8jw3TmA
YBEi8AAVUDX/BqeJ2Z0PCEMAUBCGORDzD16gghfwQHrSK8YZevDNWB4AjSnYQTHJ6ASd23eHAg62
B1O6wxxA34WLWAAFN+UBjkGAGE/gAQ8+4LbUE6Ep0SqCERjBD3SAJRCD9TkCCIgO8VCBMRhD/omV
HiSORnyBClTSA+gBkZUeaEHDIbxAiVEBJBADsFDBAShDEXCDEXACJ2yDJxwC5zhCDS2CsuxcMvTA
GhABoZjQPiUAI8xeGzygD6wSmN0BhC1czCxCyCThEkYcEhCBxE0cEiCBc2EcxtFEMuDBIiCCJhgd
0NxEndxBMmwDN2zDNVRdG1CBIxxCBJBLInhBJCQeDlAGCECD/x04AyT8QLslQ7L9HNB1AjRAAyLo
QCXkgRZogRJUwhHwgUvs0CG8ASP0ADEMGyRcASQ4gwfwAdSEQRSMwQMU3jWw2yZsgyX0QBvYQCZ2
wViswRp0wBUYwyKQQROkgSbQwReAYBscgsA8wcklAimoASlAQjJQgd58QRQkARlcSfURgyWQQjRc
wTUkRumNFU1kyhVwQzTcwFN9gSiIwjO5Sf51QsQ8AQcMwB1egSLgwXyxASb4Byu9hDNMASRsAjUY
gSIkgyJAgiKswSE4Bilwwg0owjXggSdw2ACtBldMwRX8wRHM0RO8wR9IYdM4gQ40wRh4gTFcwxR0
gAi2oiWMIv8BWsJCOsYqNIMlKEIiQIIlUMEfREAkiAAcXpEaqEFp2UAncItxcAAZoMAJOEGlUEEP
3MAmcMIVFGBMJKQlbML/OUYsyIIacAI3cIMa3MANso/o/OQPcMIIFEERjIAz0I1b7EgZeKIHtAE1
cIIaGME2/EAiIBYVOMMPcMMNAIsRcIM2LEAgiAMKRgM0MALOwaEjeIUlrIIyKEMs/MCboJMc3A0e
EMMmqEFUCmAy2EAHAoEHiMUR9tEiSKEUJuFmeuZnWlwVPhdNzMH0HQEm0AEM2EcVSAMi0Ioe9IAl
/OMLQYMLTlQEfB8xrIEdJIMXPEALsMFWJMIPRMNjqgEk3ID/MczBbIxBFyjLHTzBM3iDEOQBDPTB
GyTApbHMHzxiptjBNSTCNpCCIviANEVAF0QBoIiAM2zDJkTDAazCCFhCImThA8yGD0giNMzB5dFB
EyDC7a2hCEALYLxAJLylAEZDIlDBTHnYBDwfI7TBDSAlN2ABJ1DDFSQDNESCG42FJxADJyQlEdQb
GuwFBvzB7HVCOj2JDyTDFWCRsskBG1AkIgyDD9zhD4iiWXJDHkLCFCjbK40FJBjBFThDTLhSPw3A
ACgLMUACERxB840BDixPAigOIlROH3hCMkACNTzmCKBlNJDCNnTADVzDHUTNWHDDKliiIlzBJhhD
J8TLAIgA/0t2QDNwQwfIxNothwmpACboACa4gQ/YwA3QZTZQaCyk1ia0oh3w42yswgFYwg1waTRM
AR6g4YYuwsJQwwisgkBkwxWQn1uxwUe4QQSsgTNspSxgAVRyAycogjFIaiIY1GxQQ3iqwSqsKilY
whqIAHh8FaawpywMxAgo2x3gwBwQgbCNgDLc5QE4ZaQSw4IuTO4sQHH15bU2VVN9JhKIwGZSoWiO
5kCEwceMQSNUggFgAzZIwDP0AQaggR5EqCUII8ts2eq4ARDsJufYmK1sQKZKxxXM59eZ2GxEwQsc
gh7ogA40AhfAQAM4AQsgVb/RKx84ApwmoQHdgDPMS2YxBf+YJQA0OEOvXOhhvSJu/BpNOMEaFBUL
sAEimFPEfEFPvAD0Uc3mgUCpQUOmOIMNUFQUIA0auBiE9hpKht81MEIRnelAcIAjyKYzLIKLgc8i
cMAXrIvKEMEDYIDhbAASYFiNRcAchMEjmMFC5d1LJBseTIEzqCzizUWI0cQd9IARTMHUvd7t+MDm
5U8CeAUOwE8UiEo8Ze2fTMB+/EED9kBGTgExTIEwVmwCdgFGjcU1bAIk4IENgKcdrEEn6JRFDEMP
uGgbxCAf+AQGlAEbTMAEiEIUCI8PtIEzrFubiukU4M4mJY5j8IAdXAH4KcINEIMd2IAHHCy2LAI0
3CMxdID/ojrDSuIAGTgBInwEDphqByyuHd4AJEACazVVtAELJMaj9RaWM+QNcujBpbmZMSRCNHCD
fKYoT72rDUzBD/zAFPTA1NnB7YhuBp4dccVMwPGvuPTv//JvaIJrz9ieCTUAKKCCN3DBLPnnu/4B
V4hVJNhYWxScBeoBNPzBA9zIA6QUB5iXEZEe6QjIxjhG7SzCC6RBQumA85YBDYjUGxxCJzzVC24A
UFjPE6xBMgyAmeREe7EAGoAAIxSFskEfDzDT54yFBZQiDqCATT0fH7xB7ITBtzzA/2AS9biV0vDm
0ZJBk6BJPJkKEHiCB3AYibaAg+XXQBwBNFjCD2QhDxCB/yN4wg73QQDMVfNszFRgwDAABTudoi99
QR+EgWJe2jAtTSTgSRf0gRmMAZHQBA1cQzTYASDqnQNCA/rkySIwQhewwSOwowUewRy41VH0QY38
kw90giOIwGpEwvI+gUJkDg6MBTGQgm7yyuthrt5E1RGwoSdwJ74oxY4siYn85+OKABV4AvisIhUw
ghuEASY4QQKkxckOxBpkLB4kg0DuHBUkgBxIW6Ahwej4wEuKgCN+irEgwkUhwRrU0PAkjBeY8V2c
ymz8gSJ0bz5eQzIAAfRx0GLdAQGVGldAQ0RMxV10AUuw3GKpxCLwgTMnSPthZnzgggRLyUu6ZP+O
M5xVtP97DHAhkUUjYJ4BQEElsAEb0MgRbM4AsCwbKOIfEBznOZG0TI8b8PEd8MEwjCO2cC0PjAEK
PGwXaHALDIQQmEADkMEYQFRJs0EY0IAe4AANkIEKlLQbgNtJRBW+vAAO4MDq8PEDGFwLbN4cREAC
hIETTAAmgA4NjAFNoEImbLUKiMpR99Mf3AG3FM4TkB1NN1ZnkAEaGAyDYDFD0tFtQKQcUMYJ1IYe
DEMYDAQUcEELPITpCIUedIIXRIAcAMZSXNBn3Nu1kJoXRMwoaYz5yIEbAQgIuIETYJ7c4QhNDI2e
6QF0PIsPQAMVPEAD3TVwoh4QT18DYuIbyNoTCPJxbFv/DcMs6pqB3F3QWHyWqXlP2tmAlJnJKzfF
GJRIFDjB+U1fAhqxVB8cB1TRqdzIMHxKE/hBE6RQGDiyQLABFUylI3hBaxRbB+YTQ6xLTvSBMVob
SgSMcDvBR7xBDaFBRnSZG6gAHWSA5XCJY5SBIygCy3lAMtwAW0ZCN2cSCOAARuxFIDuB3wYyImCO
CsjB8ow1bvzwMJRuEzRAH6x3ccULnMHZiyupnCqpRvuAAHf0fAyEIp1CBqh4A5gBIrisjDX1IfyO
CqBBNLkV57FdYPzP7Nh0VfXE3kwKBvSXCkzG+VjAQIxCFYCCHzzCiIBKetKAmfZeSaePsZrVJVlQ
UqTe/zBkFAZEVo8AtxMkwSN8wWZMBU24gBA0QRR8ARmczxcMAx+cEl04yUPqQbQVShD92QVhgEO4
tHA356xYDyLwl+bwwG7QRAnEnaisSzy1pAgswgbsBQsgBwcTj65tdZdNEX6hwUiYiRDpjydjAhk0
NGOz9TSAzlWgAeulMki9MlW8QMziAG1HN2txwPTUGw+cxg+5QWd8BhuIQhPoQCMXCS+N2hsUenRH
wiHcwee0yysjwiOwgRtQASB2gj8Bgaks9pcgyoTgxVE7QRPQAR3NRgAcgkAOwB2IgLFFWATcgUaQ
BKK0bB/cHsiM2qgttlL9j8GpwE8xJB1UQl/ZZwkvwv8UQENV+QBMtEH7BAUNHFUDlXSodJk3j1QF
+g1obExSmElUVNl1RjR84IIjYJgPOELO3zyN13iSDgCO53h0DYR9gEIjNMEEoEB+n8AXoMGV6AFf
HJhb+EUc4QVJXM8GUNPynkRcqYD8IRoGBECTDEQqjIMWmEAjRIGJNHEAZHVsC/rj/svY3cgRkIFC
fIG3OAf1cEDqwJVFsUEpQ+wbKAqfs+Y0PIJuY7liDRPo2Q8PqASf5WQg38UoTcqi701oWE2XBMAj
XIQF0kQ4gAIX+MF/8gUGmpII6ME+9dvIJMAI4cBbscD5tBfZpVLEWMVGPMUR9AEm+MEJgO0XjIUj
GXX/IIMOATlV+/mNmM2dES3YkX0Z2GB49FjFhByBGzzBCTSADqz3WKgLHwx8CpF6a20Sl3wGcH4B
B0AkCAgaC9kMKsa+EDmQu5JoE6CACMjBbFjAA4QVI8gYQPCJFGEDjjlHypQh8yTMGDIc5hA5ROQP
CEci+ODggMGCijFhPHLAsYGFjkoW5gBZsJLlyj+KqDyw0OXOHz0caNB4gWEnmTFPgB6Zo6cixTto
WFhgw0ZFCzItMPDh8YADIh1HWhLQupUrAVwDwIZ1FJZsWV5d0aZVu5ZrywIFhKSpRKdPiz4nHj3h
4GYnGjQYyrAoE4aMhT59LGDAwCJMGMFkymDogqEF/xsnAVRw2ACCD2MyLV1oOfVJFCJEASw47cKX
DIYHd3h06fJC9hM2fRg6XPwksGQWLZQGaM3hBZpDLbq0XKAAFBdRKhAlYTPszRs5OLqU4XCIzxvq
bo50UdpnTHkyZMIUf/GCw+CG6Y+EaTKnSwvlqLxJexaFzYk+XeTgQQ8Q5nhBjkP+eOAIHB5YD4Mw
WmjBMcbCWK3BI3Y6Yhg5NigDhWfowFC5BT5JIwM2MDEDE0SO2OCOO96Y7Q0g5CDDDR40ks09FlhQ
7IUHhtkosBfcQEIEHNgo7Y8RV2okige6wEQUTI5wg4Mj/OKgi41+6uIBOTBU7Lwytnxgg2GyI0Ow
N/8S8MGTOaJ4o4dFmFygDz46SeAE/5wa44uHsmOMITTeYNCNYbA89IhF0SjDKQzIeOGOCAZIwIkT
FoGmzgXksIMKNJLABJMTokiij0jTPO+FKnGQo7ov32gUvY6gQmPDSAbwIoIXhqEiK7ZwGYssYcsq
awm2kE0WrZbAcUEIUzRx8onKonjEiT5U+O4IFnR7YTAJd+rRti8sSC1CCwII4M8/FqHCjkNGLAEM
VD7RAQVEyDsPKMcwsNWNFlhYtdEWvkgIPYJRSw29pVoYwzUc9WiDSVPkmuALTJp45AhX3ehYSw4a
fWKy2cZoWE2Cv/AoDIYgZQGNjocZpgwViGAShk//YJjApwx0OPWBNx7AAQfvHpSQhSfOOxg9FdR9
lMfiNvgDiQhwICMKDZl8JpNpWEjCj2kaiGKMyBbdaxifHFsZ4DJSY6wjhxd9sIvNqKCCoGF48KLO
DB6JURQ//HiEjS8GJ6zHhRhyTMLGnrCgZAvCWPQFHlnY4BBG1sDDBzd6SGZTROToBAQ6/GiADjMm
mAARMrpg4bzsJIMUKMiAY3iyWm9kZAAbvHiAj2vs2HQBGzx5I4kGGukmgyYwSUwh3mbTEI0MEQrD
gmtbYKgLHPTgAwQPbLCjDU+SUeTXtXDppBOw1Fe/2LKEUVb+ZFvKQ4gS0jAABh3+zO6J8r6gIW/9
/yYyO1nPeroQBgxwAGRXGoMKmAbBxHgCGjboAZO6YYJPdOMZOhBFFArGQKA8QTAU4hEGwiSb30Cu
X2hI0xO+gJrJceANGxDBGuoEAz+I4hE68IMOWuAGOfhlGH+pHRvGYAHeTCgwHanQRjzTumEkIAFu
EI8IGJFDvpHhC5X4ISK29CPwWI9w6WJDR8qlRKU0hXI82tAdiOADERABB25wRM2Y1IhndEEFDchA
I/yAifJ0ASHfSiIEmRYApqTmkFABTGTcAIQIeMETHqCCJ9qgKSY9AgUgQ0QDptFBRFyrPGPokbeU
0gIV3IYNETqXAhcjoTIcAoseaAMVInEDYwhPDv+M4MMzMlCJDEzjdI9QItmG8YIxZKdhFmiNTxh2
MgzgrV0eWMMakOAMYkhsUz5YxBMaUIluwEATDUiCQ9TEgm1VCA3hcZkLn6CCKCDiCy0owzBqIhFj
2OEayUjGD4LHEmThwgsFLaj6DJpQhR5rfg1Ni3K8AYpMVGIaOkAEG0Qmm+wkpDzZi8xi0sYjN8yB
EZdkxCEwsMhZtQAJa4CGr5ikCQNkgA6YeASpxgAyhWSPR0D5jUMa0xrJ4NMHaxCBHt4wmIUoEEIs
yJvemORFwfXhEaKwQDt7hKHWwbApDzRX2hyDgz/QMUwMfEEN5SAHDuyyThPo4DJFoQOLPsWZV6L/
0Llu4wSmMAWCqNnS0x6QACD8IQIReGkncFgnNtCBdV8wQwMaIIo+YHSj6WzcKgPgBBQoEoJLSQzj
WPAASfogElTAgx2cwVYmoeAJaLCaDp7RhCQ4gZ7/U+f00JWyPpzGXMAB2Aq/EAY++MARPuhEBYkB
0zp1IQF88GEjhunBR5DriS50iKPqmRAIqQAxDGmll/5ABZe2wQZXwIPwFtC9MTSgG8prhA4E94Wx
ZQdCigEMC8DDrQAk4QStJEOLEnAHEFyDGFdIBDESoZyBesITlGRwgx9MyYJC2Au4cOiF26IcLsyF
nn1AAQr0+hPJNK5kJORAMhuzQBz4gArG6MEa/zyxiC6U5wVzkEPr3oDYTmyKdMscgxOiQB6GJCRC
PWKDmkgIobklII42wAMe8nQEhvBKIxzoEQja4IM6xbUPbkDDE5zgMMqoQHGC+cIXdkK4Cg1jA3No
lUSIUCOkCcVKN/oDI867qUdgogwJYEOQvwDDKESBMUZT5wsIBlRxLZIFCbTnMICwCEb8IQGeeHKe
6/QIDAzxC0l4xASi8MGfZC9S7XFcn8iFLidc5iPTCgMagNAJDxCBEZ7ogTOEB5U3uIFtmNCBlHSQ
BMI9QTI+ieFPzhwhP43yMipI2Rj04IU1OOLOLUbvAhJwiDEkQa5NiGsTDvNdDJTyJ+cBzBf6gP8x
+PZBr/cEgngZbIzECm8OfHCDE+gAWbnqgD9KJEzJ7puQRl3vb414Tl3nIOAeTKEDxAjo+dSCi0p6
gOKVfPCDPXBxD8QPwxhmkmYEtIGoLUIPGIjOYZyggoAp9Us4aNM1iaeHVmGA3WPgVcwGFAEkMEN4
EaB1JBbBB6npgQ0ffsQj+nDPVbUuYHeooA90DoTpjYENp8Ev0EAAdahuatIlXQMV+HAIIBwBOtUK
wBHu4OYN8NoNETiuB+5QvY5oVjoJ0EPC+ZAAHlybD3xghBeQAKMXkeHTprIAB6iYgAegEAiHAMEi
jhCAE2ACBVGYAPbksAgvQMMTaMAjehPwByD/JEAObgDMI+jgbcG1IFZBWuCGHGQBTOT7GQ3ARAD6
EIY7ROIaxojz54WX9uvwcQKwzcAPEaOmMeC+R4KxnhN0kIFuaCIT3bBXH77Xhh60AejXXgnppXyx
JjyDoj0jXB++AGJ7KkQ7TeiGNAwQ/0w84zluWIQNktEDR3h/Jd3jALofoQn8oPZKwzHOCDgUSEMU
AwUywBS84RMaYRqmYYfCIAGoYAoSAdMUDFjqxpIo7gOp4AMpLgQpjuM6zqHqJBKwKBIcARqgAaVQ
IAmagA50wAk05AieIpL0AAm0zwsYQQ4EhQ2Czdn86wF4QCWu7aVc0BEuiQcyq4cyBgOGRg+m/+IN
9CACrukP3iD8+qBagoyEHGIYHE8Prk288MAZkuGkHmBcnIDyyoAHNiABIoEREk7SLkImJuDoRsWm
kiBIOOAB3OAByPDa2uUaeqAT+ABGLCAPH8E0WOA6pmYD0IAHEsBFMCAJSCf1mkAHToBF2MUHGGEY
+I8PBkC8cAlMECHfMoY8wIRXrOSsIoMFAkAHpkH6KIoGVWADHEHehI7/FiDsDuEOwmDQdAC6GiD3
foYFDkM3FOMJEKEJYIALMsEETECHTkAPMKkHbABefBFG4mP2dMCPdOCMAq0LSgURyIxMXkAHYCAN
pEEaPgEKMsEPbDC8jEG1+O8NDqIFnjH1Gv9grsjACRxjlf6EgbomA9JAAkyAC+KvG0QhDObABypo
UwaqbizyIjESIy3sBFGQSSLBmm5p+xahDFKmEjRhf9RpGHDgR4CgyWwACHBgDCYgCaKDDoJsz1KH
DB6A//Cgc24pk4iuD2Crop6guUTgEIiCEYwkEmLjC0TB23TA267FCRqxcnxxDcrHUxahKpIgAAIw
L3DgDkpqAPgACHggrTbgBVTgGQCJDtySh46GN47gDXzREZwhtY6EDHxN3ZqHUERABO6giB6EWzCh
AWAABv5oGpjHqTZADu7AFxfghnqgB6jADcZAFBqgCTSzNDYASmjoAaZOQpygCTJAf6iPCxr/4BFe
gA+QAAkgcwEOgYI2IElEgQ4a4R8RoQzkQA/cwDBIKCECQya5QBrSwBRAARQ0oQmGIeu8IBJec9KG
4QtgSxWRbmze4A7YgCZVwAK04wUCwDCnERRKwBu6QZDQQCz37zX1QA4s4BEa4IeYp2BWxsvGRTB4
7QtOIAMyQRpMQQm8QRNEAYm2R3gqMiMNVCM5siPrBP86Zw344ClUQBpAwQQagQ1uBAT0QA+IAAki
gbhuLArc0oN+6AToIAOObwwgswcSwQ56EhqIDhPHiQ6eQAQ6wQdrbQAiQIjUygKK8R8hSxP9IAnc
4DXxYArswBgO4QU8zCv9AAVeAAiKag2g/y4B/oKEXiAMpkETuECPaq8BECHIPuM1+6kHfMA7UQcF
IOsRyOBA5ugOHiAM0kWJAqAJuOATMuEkAalnVOAJXnMBOsEO9K8Mjsei3DNj5uAP5kAfJTFxfuMR
piENPuETTEAaMqD2dOAF+nQB2uUISLQBQAQFMCEK1pQzOIAMGuWe+ALRYAAKIsobvCENFBMFwiBT
f7EMUO8ZSmcpAg0NiIIFVKAMXuAh5gA8AkBrJOAUhCAPKNX2UJRW0eAZwcbbvsBlNKMzveUG09Ix
GFAaSgAbSkAaAEm20GuglNAFqcAFyzVdz3UjE1R+0OsaLOEGqKALJssJoCAPoAAGEEEQKf9iESKh
wbCoKc2gS7mAC57hGfQnU40BXhPBA96gDybAD2DA+sagE9pgDTqBgjxgADrmDuTAQ5DHDyohE9IA
BiKQVqGhfPTA2MYAE56hD44ABKigB4zBEyKBNydnmo7AJLggGjWBOH8oTF/TE+xAEXzAAkzjf94z
CsqADzwA8GhkZpoCDVrAraZRgz4B/jLADGh1dxjhCbjsCMZAB+gAEZDAA5BgsPTgAXpEJIaBDaDR
P0GBYkgWBmh1JcggHAcQE8iADdT0EDzAB+ZAtKDkRhKOA6bBFMBgPCVAHruBDe52AcpAFJ5hAp8B
abiFA0RgAJLpCEuvIDaAA3SAC5QgHLD/IaIMoBJ0IHLtZDr/sQU2wN7EbmjMxGML5AmCRBQ0IRzC
AQwkgFLp4NrIFV2Jt3iNl13blX7Q6wamwBG6oPJ0QAkkQAIMQAfI4A0i4CPPFRqK6yjM8WAbwARM
oRveK3JvQBFkDGMqgQt4xgJkVt4sKJP4YDc3wBl1YJwMQAK8YaL6IHJ7wA3+7OiaoAHY4AX0oBN6
4BrwAJcSgEEeYFhhi5ykwQSUQAlW138ZYQzYzS5mkEUWIXNsAAlkjltYAAdawD25wBRMwBuUABQM
ABFY9xCOAEWe4A1aIBwRYQ1uKWP/AEzuiQeGAQVoMQ9cNQ9MgQsu+G6PABEwZhqo5Ano/4ANHCEZ
1iDoDoE+WOCNhoEOuCAP8AMVTiETWJclnhJ5WgAHH0EFBgAP8u4Q0lZLEiUA/CANCEEIpHcaxpgl
+gAzG+ALamIYHMEDHO8P/gAp5SA6W0At/UAICIGINYH/BuqaoOGaXKqSLXmSJRl5k5ctvI8KZOwE
ngEGQEEJSsAU6K8P5sALMkm8bMAGOgEj9FKuxskJ8ngBQOAIGoGcEJMuygAEOsFdnAEPXBlD56AM
/ix5pq8bYHiM5QBsp+E2m0Bk0MAC28AY2qATHG8qwCQqn0Ea4+8ZankOyCAJJmBUEEEv+MALJpMK
DoFKIYUD+sBT9VMaMgEGHoHn8lgOBP9JSUVhAlQAGi62DfBgAEIXMiij4KAAFKAgDbi2lm3VD6KA
j8pWBJIBDzyhE3ygRsoxO07AD6RBfx8wCmp5JUD0J9LNAjzAGbwJV4DAVyVkI9BUQqWhAUZ6Jb6A
idlAKHBgYW1gAP6yEyKgC4bBLhrGDAwgDbggeCEZWCiZkm2gqZ+6qdfABjR5k9XiNR+hEtrRG0zB
ALoBidHTgq7hGmoavSwKyBrxNMogEtqAvLbv6zyhrDdlDGiAA3ZzDhJABK5hEyyhDRyBERhhERBV
rutkL/YCBEqLFFYBoByB14hk3Ah7RHKaBxLVtKaAFLjhCjxBDganYYAiskfkASTNE4z/YQpuABIS
gRFeIGUIp4BBWzkyNAJabAqm4AzTkAwuip6w5rVZIrAjIRksgRqSoRRfsC6+YAKCiFYjWaqZu7mr
2qqXJVMjthKga3/KQIiyiLc3BZ6ysw82IBLmMG21u070kQdqAhoUYQo6YT03YLxHhJCAgBEiIRG2
ARLwgAg44Amwwr1bYg7m4FxV1BKcoRN4gE/5uyX+wBOowAaMQRGIoQd+EA0OfEQWvHx2aQ0OQcIn
XDnWQBE6wA7mcAHuwD7GeKCeupVRPMVVHMWfG7ozLHLvZQFmY8M3hXVknMZxPMd1fMd5vMf528RX
PMhVvMW5AhiQIXl9PMmVfMmZvMmd//zJX3Og2nrKqbzKq5zItWIPlkAXkBzKvfzLwTzMxXzMoxxY
rPzMrRzLYWEXzoAJupzM4TzO5XzO6dy9B8qa7zHP9XzPjcEKcAHLkeEbQgAW3rzODf3QET3RFX0B
7pzPHX3PsVwryoHL23XRLf3SMT3TfXygnswYOv3T8cDTQ/3TNRkWyuEX3FzSUz1BNb3VXf3VYT2P
Of3SaL3WbV2TgYEJdAEYtqIcVn0rvuHCIncbNkGXgBoNooCmd9wZ1sALSG6/edwOGiwBQCDWrf3a
J3ygeqAnJ7Pbvf3bJzPSCcDXC90XDyEZRsAQDKEZjMBII4ENMgAGYmvCHYEYVoEZRv+AFK6gon1A
BYQJx7khFriBE0ZgG4AnDJAnx2/gCn6AE4jhyTyhC05gx6/hBq6BCtIT2zVeeIEF3D0e3MWd3Cv9
NTfAGbaBE9RgBLihGZiXCpY4yNDPb7WbBYjAGYwgG7SBG7jBEhRBEaCBA1Ag9ZJ4vA/hGmRBFrhB
DdTgB4iBGOZgsTrowGf2B0YgGqJhBCwhEabABnAAE4Zpw9eAGCxhG0jBEgzsGjzhCbgAxytemxzO
GaABBPp3x8/1I199oOwg7/V+7/l+78XdqiEzDNzgD36AGrZh7EeAGo5UtZGsDPSgnfUSEyLbqWzg
BjZhBIyAFDog1I2BEaRsmUaKBaH/nbDDQA7cJRpI4Qca7h7tQA5MrgVsLHRm3rQUwRI64ApuoCez
jAdagA4mgDHc27B6oAOoARIe3J/WgBHeoL3A+cA7gRuygRoSQRGSYQqgQQRe4BH8gMaTgRtkYRvQ
0OI9QQ8sYMdvgDI7/L5HWtv3vgf43v3b3w7+fpP5TxSSoAxsqOkT4QY6ACB+EFvjSU+ZFi3GPPlD
BdqiI0/6LJhIsaLFixgXqJiwoZMdZ85uXJmCx4ungmW+PHnDx4uzRFQQYcpIsyZFUX3keGljzJmi
ZD08LTqJ5ksUNJ2gGftB5UuTRzajZnQiZ80aY8kU2bGBxBGjP3owIHKzps01O0QQ/0ldaxGFGw9X
Fd3oQeUQI0Yg+PxREebNH0+O3LAdXPENtB7ROBGz4eiQj7t/7pTp04cG4csVFUUzVOQHHqVrOvk4
JPkJ5tMU1RhS00EupDZ3LKOuSKC27dsEcNnZzbu37964cAsfTrz47aii6GBi82IDkR5teuxOZqzT
Ih5dnoyxwOIOEh983uCQE0XH7IqiEFn442iNDSo2jEGzzijCnS4qLDzgM8CYHWhzdBGFKOdR5EQU
XzzQ3hpUeEIFFZHwkcAhh6DBBgrDUGFMG8Rc4wgaMhVY0QROuOGJfA9C40UECfwBRAIBtsCHM8nY
cU0ykRwh4kVl+JDMNRsaMwAfd//88UcCd4DwwB9mEYNHYGjMsaNFT/hAzA0/2SACDxtQ+Mchi8Do
SA+MHPHFlBkRQ80InFhihydEOCJCJJE44gURneCBpk14NLOAOJso0sM1ZCbABxWM+GDMbMbllsyj
NUL6qB2SRppMcI1mqmltNj1xwgRshBHloQ5at8gfc8yBwxEWBMDdETjgwEEZGLyhZBnnYZAEChZg
EEGiPixy1x136EHkBkeoMIYbeoBQH5I84MACCiIGwMIDhzzoQScRLKIHD3cQQcQdaIzBhhteQCPC
IY444gMIaLSwYx8tvOGIDXa0AZgIRC5inxtodNHFH8lQ8QcSNrQBjWBTfhGAD2b/JeKMfEDM4ewh
c7jxhhxIGEMoNKWCsCe9EfRwRQfE0OUtH4zM8cYcfLBrzECMhMfwnijo0cE2RlCTSA/QdMtHs4xA
Y8MV0SgCAhlkyLsnRT1sos0CskDizHuM3MHHIorIxU0zPbCAWaO4VGr22ZduqrZxNX1xRwI0PKHC
E2jI8QYaL3RBRhh6v+DGC0+0QAYLuwaggkosRNDJAFToiVkZee9dxh1AUDjHBnOg8QYPPMxxhxst
cOAGByyw8MIRG+jBnhc72XEaBqF28UAEjgwAjbrr6rFIJN7KgUEXc+gxhxyyA8GIB1R4cch5mDzS
hXMNUdqDDcrTTpocG+AAc7TZ/+EwlA2MoFHgGAHgcIjCa2Sl1SG8C7/BA3LwEcG4b2DAgg82rBEJ
DyKSgQMja7CDMWyQjEQUzEF6AJ4ctAeEOUXgAUvyhENuViAW8IAKzujBFH5wBWPAxyDD0MMd3vCA
OyRvEXfYgJFwtacB3GATP4gGNywBHyokoAvD4AMfhnEHTyisE4eQwxHGMBiy3egaSEyiEpeIREyt
7YnHycgEHgGEO2CgBRZ4AqwCdoQjlKEMaCADGDHwBNO9gA1ReMSuLFCGP/iACj24wQ0uM4EyvI9p
XdCakfRgLBxsQA5ukEMCcGDHDQyDBV/4QgsEmQAiDGAN10gEZo7wAjRg4AVvIP8CIyIBH08MYBF6
AUGL+OCGYQzPDW4gQ5TY5wNHIIEYyTgNRMLgBot1wgPX0ApjDhEBHS5iESCYA5JeIAc0lGFJi3iQ
DtswGxWwgA+RgMYaNNihNfyhZm+4AzDvEIFD4KCWD+hCnFrphTvwbzZHgBge8NCDHvykEzFbxBu6
ACP4HQwIPCjmBpIZiTvIoX9/8M+jpnCFHnirQmXQGA6GYcpv3cFlPCCN2KZUhms4YwoiKahd9ICG
I6BhA+Rywx9xoDrKkYstRmSiSpfoRChCkSZ96EsZAtCHMZABA5pDw+jEiIbAhaEFfBuGG56AAlGc
wFpoIMIbmwQJaLAlCZXZwEz/v4ABEQIhAljlwwM6KsYXXDIBg3zBF5ygAjkQgZcDsEFIFkWYJ8jh
DspyA+0i0QkGOYIIepDDMDiAvTcYy59yoJUbGtgJvGyCG4rAzFtnRQMiNKRGbUDUIfhQt1+BQHdE
0NgwulA3PQzLE9sgxWncsNUNiKANeLgGLMFnrM3u0z6RQAIPHuAGL87hRezigw/OQwMf4MEO7KwR
FcLjT8i5jAM4AMsGeDCMI7iBB0DYWgTGhwZoaIUnbQhNFfXQApx2gQXHvM8DNrABVBIrARScDRk6
UTCjtcEGQqFsGMrQhS+ClANPKAMOEsABHvCBuWshG0gGTOACF7ilLl1bRmzK/wE26IAODcCEq+j2
hvrxrQxPsMDhWnAEu7UABTo4wUr0IK5FeGQTq1gFW/oAqy4kgQ466ANp5fCHSIhgDhzYG0LGMAYM
TPYBGBirBYDggwHMzxF4oEYspjCYMdCABzTQgSjCAIRF2MULnThSYPNLX798JXOmewAIWEcEHtxg
FdzowWXsFoaazsERnrABND5ppDs8oQsaCyQR5MkBSuJQdwl4wAA24afLPEGkedMDNKiA2ro0aw5k
6NUwaHsIIODgAS/IGwfekIAI/KEjlkANBmiQAC+sARp28sC3UjWMMXSXvtAd3QM40IUXcIADcygy
Ec4ThgRQgUH0IZYO5/CFMP+QkY3BC53djtCFIzDEE8s7jwXm4MHIgOmXLOqCSrbTgmJ1IVTjxQDq
GLcIqQjYwOg+cIJdihEOoAEISCjDI+jgBx08AhFswHMY5xuGpuVnDP3FARbZMAY06C4C+IyAIkaw
ClmwBQRU6AQO+tCEBkThzmi4wyH08IIwWMACHh+Dsb9yyMC9IAKsQ4IegEAFSyhDxWwhArSPUHFE
dOFl1/zDG46AgY9nuAw5ZMQifBeGFyTXxp+GhiWasYrEsiVWMz0BJup1Byz38qFF0U4LrpUAPTyg
DHtjwUdhRFJjdAASl3nB5cIQADKIcBEeiNDQHjCGL/D4CVWd9Qu+iHfkAgH/CM5RM2Y4gF48/z2b
EeBBncv1Bb68mw8dtx9Qm53cRDn1NDSYA1jk0LlsymEOv7xD49nABv8diQ1lOAILbBoGPXTCBnhg
5mxecAcRcBQDPEwSI8LyhT6goA9dAIEcWtD2FzQN4HliZ1TIpgifdO350I9+1xC8bk1dpG586ITB
6B6FPrDBCczxYr/LEIaftiBwbgDBBiywddxPaBFA0MMApkCNTUQD7VFBg1l6EAkcjKH7BJdQ9bMd
X8B+7HdTuxdGg4MBzjIA4MFyxNAMsfADa6EHHrMGfABij0BwtcIHpFN3KnB+NoUGCQACPHAEZJBf
plSCRJAAjGAMm5AN3OAJ/2zRLm/gYPZWetfEB3aTHU9ABon0BJuWSjzGfr+Te9iyBonQAYPhBnZy
B2MwAUlQRnIAGaRUBgqRYS3QBXIAOK7WAl9QOgkFAn/AA2mFGSaGA3LzgxhgPkAAFkOlSFS1AeoX
BnaXEGNgOnwlAlbhCKcBAocAL65GBszCB28ofCrABn2gAmjAByDwAvQSBgqRELNjDImgCH54Gl4H
ZK6mReFCIXrAKogQBSrgBgnQApjgBE3TeG3HBzYwBYkgezTBfNJXi9FHfdXXKBeBA1VkJC7zBF9A
Bl0QBmX0ReCFAWA3OGJkVnrAAvMlWFclPx6AB8RADFdwAzYQFdkCMhGSY/9YiDgsgEUgh0Uih3cm
aEwssDfmMwADYCSv1wFqwAnOEBU44Am/RRdYyGP4xgJHcH6JaAEKwWOEiGmSeH5ip0IRQGKO0AYd
0CZrMQdr4AwDAIlRgAijOAyARGvAGAYs8HE2hQFkwAYBwAYgV35+kQAhJALwMRgicCOMIBb35gQY
AC52s3qslx/01QJscDiTaGwcEwH7NAAbQBhVsQZvoJNjcDgcAARvQAMoGIQqQAYPMAfJYji0MjjI
pQc+kC5rEG2DcVWkkR0JkUOJ11wpYQEk2V9zEAZOAHK15oxycAjQEHv9dBqUQwNkgAhfAHQs82lv
ADiN1wIfZQFm4ARsmGH//hMJqLVbNUE2U/CYU6AIjymZk1mZkTkFuJiLxWERHOABjAEjznAFiqAv
1gE6YEdf9eVntcIDf+lxBahh/VYrbzg/RIAE4VITegAYSNYBV/Afw3UEkuhTtMUB9vNT4ZgfiSSS
KoB7D6A9xkJXnhABUlITSBAdPUAMr8EgIvAGgSNywBMBIPAGGMZ+kqhIaJkf3TUMfzQHPKAHYPIY
UaEHbZAIRnAFiEJXf4ABIgdGPIAEnRBGIJhFCQGGbFCAeDdpnPdN6rkWr4QFsjAF46IHCZASgnME
PBAJf9BT26ECAeBqGrZj7FcGyLUBhpIdE8AW1cUN3NB1CSAHD6B6YcAB/1qTOXUHgnZHjFvHAoHD
AqbEmgnAnQFAGC9hMH9ASm5QX13AAZtFBjyGEEBFX16FmrQyabOGAUFmHpexIV6wnS+apAFToxy5
eocGQQz1Avz4AM3lbtqGpRnBfJD5ppcJp5CZmZo5HBaxAc7wA87QGD8wAtHwM8bgCDhGa7SCjIbK
ApfkceRppYGDEMeUKnbDA26wazThAYoQZ4mQGNSgCMbACMV0OpmmOuqHNzq6k1lkjB9KKy/QnCv3
BpJYE3Iwl3gwBfa3DYoAXxxFSbASCewEDd6EAT9ld8coiSpQU4iKSiSlB28wUTXhAz0Ajz+QCMRg
B2sgAsTTRXIwAMlwA//DVVsHwX5i2JEqcDj5paSn8wYWsBbQYAQLoAwdkC9eoHNWimcicAUesirj
qUh7029jgAghWEarSndksIhrgQNMxgzG4AEgcGmWhAEbQAVnwQja9gWKuIiCA5Aq4AROEIYc8KJf
FwXLMRgjEAv2GSFd6jfyl2U72XuGU4Dkdzj/KG6zkmEo0ACYsQ1TMCSZ41HD4FcPEBE19QQjOTiQ
w6RAhVM8p6MtQAeNMIvGgQtyGrVySqd1ihsWoQeQMAI/0APGwAmroAaWcA3g8yuoggOWJDC2Rn7l
d34vwAOapCQQhAYQRJxhYKF3UBNr0AHJMAWkoAar0AybQAyO8Ad5cVn/0PUHRFBFVBmbfocESBBY
QEdbpXRJ+skG1DkzSINmWPADyeAQQ9N1eiACNtBOc5YAPHcEw0BSd4UDQTYGLzAMmVY6DGW5NrEG
isAJMsgNpFAwkTBZOsQes3oNbbCl3vS6ghSIw6CTfCEwGKZIARAFUmEHKrYapOAMXmBlhGssniCt
eEAF4IEDy4oB8FMsHLArBco3XpWISZAEa0EF2zARlmADpME5XQcCNiCtbRBEXVB3HxcGPRsvKJAE
IWhG36UCJ0AHtCsVU9MM1+ABqKI54LIIWAENBwGMfaCxbIAGYeQwfcBGAgOSdTcBakEY4kANw0Uu
uKa9VLCWI6lhAWA4/zGKH07QApHbU4r0Yk3Qpk9bjcQwBTzcwz/swzyMmVVrfRaxcCNgCVdgBFiw
CpbQA9bhA4WVANFya24wHngDkqUjVw3hAUhwF4nLXMA6k39QEyKQCNQgQ7GgDOLADYkgdEgwJ0dS
RflEXsTpNxsABPdiDD7Qi4uAVxuAqAFDBjbhAT+ABeIwEYaQNNDACIfwB1hVJANQKp2wsA8AXXFi
DPqjB6iUAIvwN3ZIBigYFVZiCAsQCIZgBEHBO4vgnyLwByIADcAlZ17MB2flCB7gCHwAnBjwXPXT
Ar5HelJhDDAnC9xADJGQKO7iAyeBL8mAB9TzxZ/nngMQCW8wARMwN//GRmsvjG9rsQabMBFG4AwY
Kiz1cS+U8hlZU0rGdwQadwctYL7s1wJ7R8NPkAQvQBjMsAkewoN/p1tmYQzi+Ts/xWNk+ABt1gfg
FazlxwLahhmBsAl4QJU8pEkN8cm9B7PnN6k8MAYoYC2xgl9zE0bQixFk88MondI/TLVFzCkWQQxG
oAzKcABYkA2rwK1CBxmXI0ggEAnVzEtEgGllkEle8CCNI0CIIjxXnEw1gRXakMiKbAltIHQiMACM
MEguYiiiJB4MxYuRME1rgDywZwMe4KlvlTpeiREDQIEUYQjb0ANxFwH+SQTxQyci4Ajw9DYxIwLT
CB2m4gXGoHJyQGv/HDCUNgEE11ARauAMEJLM2nfVh2A7PDEfPnDXv0YQPvAHcqA7BJE5HUXPUuEF
sUARnbEGeF3NRR0JJxJ7G0IFQ2LRazAAa9kXD5UAQLBVgJe6UpG3E1EE20A9HuABXsBJv2YjHvQY
pDFeh1AQOmo6b4U39RUBVIBXbIEFE6EMm9AGclIn2kdAyVCGl7NcLuqAPGB84sslvHwErpgAl1EE
ExENX3EwEmQVnbCWCoGok/YXh9BzCXV4lcQD0iECOlwcuCCtiXDgxGDgCH7gBp7gLN3SF6HEB1AR
2QAJ8MUISBAJCdk5i7AG2xANm2CvbeADE0IFdnAD1MAJIzACRmAE/0/MIBFgj7FEE/liEeLQAdVR
JxAySFtjj85AKG1QWF5gA9cAj23yA0i+DVeQDFnmCYNSyPg3EcxADZ3rCaotv3IAAnPiAcYwPV1u
IzfwA2pg026SFQaUsETSCYltE4zgdFJuBAWjfQMUCVf11VnBtXiQDMTADVjQDNzACR0AzXv7H57g
yJGQjVFBBdlQEb6dIoymL2uwTgVkQPnzrCv+A9gIH+1k2hGAP6e2BlLRBmy9AM0g4jzhHx4DCZBA
DM4gQFbxIMlwBQxCBcgzKGvweSCABz9zeVKxCcowEWpwA2dhB4ogrcRgCdugMNuifQ9iUWtgZcxs
DMbgCSYIAsZgwv+EAc7MsAAHkAhTABI3cHZT0ANeUDGeQ2SvlwxtcB18gASeoJ3vbgQjMI8m/bQM
fu/4nu+J8OBFbBFZsQaQ4N7i8HJXgAdwwh4iYO6HMuarQApTAA28Aw3JYAncEAh/0gxGAOJTABSx
/Bk1IbY2/sSGfr3Rop4DcA1XcAWJILYR8wN+og2cQA3U8AOWAAmK4KtUcIk1YRbsWhES3RhxUhDk
BV15UiNyYQnUwOdSTg0WRQxaMe3ChAejThNJVhFTLr/Z1yDwx0cQ2+ofcQOiVRFw7jF40Ame0AkJ
gAYmLhWKMDUUUeF5wQiX3SAOcuJXkEFxxA2GIA5FEAvX4B7s1An/xVIkjKB9UtEDhbYARnDzyQwf
P6IITg8SG99OPeAMlrAJ0PEejIYHa+BRcxAJXuAubKEGv64MDg8dGtQBloDkkBB7twMNbUApI4GB
POAs0uQIIaXmekAYybAKA88NkCCtV0ANGZ8I1VGk0VWd/kEXd8CPbmsSPp3zxj/gxFHgcpQIN4D9
2b/926/9+97SulgRuwMNV8AJ3JDGm5AMXsDJcRkeDyAeM3KJJfE56ZcnL7QJN5AvNQRMdQMQf4As
IFjQYCc8hpgxE1dEjSJPb+T8OZTgwRsyLO54gubJB5I/kaCt6XFj2w08NnrY6OTo0Bs3OPjMMVhz
wRpi2QxGMxZB/05MICAkvjnCAQgVaI44trk2JREpasSgMepERcScN11aPPAhwqZNPNwKHrjiyU2Z
LnxA6OExZ8MbEW3aQKNS11iHaM3UQIKW4I4eN2TKPEERBcidrzYTaSNoaJOdCBbIuNHzZxGjQ0AW
Uelhpw2VSFScJepgKREfNC+OHLGA6IuZR2MeHEpcc00RgpZs/OlC5sWbO1TaGKNSFZqxNZ46eWrj
zA6QDXLQYCBDxoKoKFEQJVFxpLbNQASj9XB0ZwMQRiST2YEmghGjSI7qQnNGBU0UHRNalCkT4IQo
UfooI4rvviKGoFggiSQ+zohxBho+jujiCDceAIEKTzDEAZNpGv8RhQ0yunhijCc4eOONxAhQcUUW
CcDlBhhjlHFGGXFp8UYcc9SRxZp4cOYHSBKBZJMOpljjkDvm4KMiOd5AA603hiGDjS/GUOGLLvQY
ABpovFjkjzmGwQEjNkT5gg8cvotkmw4S2YQUS4wk4sS/kpyjqA3u4MGNLsrAYBg9GIGmBzwW0eOv
6SR8pIlnsnSjtjuIGeGKKbahJhkq9HjjAQ5w4AE4iiKIZABH+JAjz0UGxSMpPtxA4ywW+jOjAR26
KHABKjrogJNNnFkjAhyik2iYNw6hYg0MlTN0SRuQGwCEBDAq44svLPgiCjqiGOPWBa7hJJtYdEMi
T7bmMPcPPHr/MKaTQ/4A4Y47DiF1ESDuZGEMEhFBAREdmsDEO26hUWOBQKgAkwc9gDg0AirwSImK
Q5ok9o5FOlnkiSoxZqOPCZJAQZQGRGGB24KUWWCENZAA4oE59NADCU9ssMERotCwGY03eHBEDzIW
1QERNvjV4ZGPGyDZoB8WaKYNHzCg4a8/MjwksDH2ixUHNzZI4AVEmvDjERVasACFRx6ho4nadnTx
ihvYdrttuN9220a167ZbxZo2uAYSTKmIZptrQPtDjwRA2ACNIwZ7AoMw2EDBiQCiSOKLI+4gYhEi
NH0hxMTHwKSJFp6oTY4eNiG0gxE2ucaDwWEiSjWWD8uqBSvH/+gCBxCQWGSDBx44gowxwngiAB0a
SaKM79a4Is5KSbGDCiBgUu2FMuRA4ljBh3mhCwwesAzaOabj7wnaUcBkgj7QuBUaYm7gJCpjBpjD
Ve7LeCCSNjCNYHA5hhnGjUMgyUmp+YLYgkcYTKDBVrdyhiXUIAsj1IcPMHHVEd7AiGQkwwaLOFGU
YtKWN3DgCCwIwxdUsLECPsICMCHZGn4gC3EYwxFAGNOY3rCINczFE4fAAX/40yk5POAJQ7RW0JIQ
AMc9ogw8ONoCshGIbbTnDhN6wwY2wxI9lCEjZBhiiN7wAgv0ITt9YEMSRDGB7TwCEU0kyA8OYAmI
BeAJaJBDoP88cQcMjCEAKuDiGGI1oTGQbQIBsFbkMGGGZzwibTvCxRUc+UhIRhKSdLtbJXNUExwo
AhI24MMdnDEFG0RicDwwEQf6WLUDtoAMjSNjC1iAAdWUoYRk6J0WW6ADCyzwKxv4kQ880YMpKMJg
c5BDb8jQggIG6wFdCIPYLOAENpAILdxjAQto1wU3HKEFYejDGACWmGTcIBl4uAYxiBGJO7ghm9UZ
wxfQwAgqeICDskSmCsYgmIywYJVcJMN0VPAEPnSiE+srZ5vagAQcvIA6XGyBGyJhjB4AK3HHJNET
BoOvMVjrC/10wwtYoAdnEIFbbSDGJkbQAWMwQkpP2OI7kcP/iGLyR3jNtEBG9egEfaFABV0YxhE8
oYiBcssHyTBCM45EtW2ygA9IYUSrLlql4CHTAhYIWhROYAZRWACWswkqyYzAifpEgAZfQEEYXmDF
SKDGhPj6AhtUIJm2XskJURCFDswQBTJiQH1sdMYNjOGJRZQNS1mbosaiaS0LhKGaXyAjEhHxiI5Z
VQcqWKSOGgmJK2BWs5nl7GYxS0lLhnZFNbmDHRIBjQeM4Q5ykNATWMDM3hCxi6oZRmq68IIW5BZf
ocOA/Q6xCBxwwA3do0ltkkGMeukBBHIgQ1vLsFtq5RIDT5jqNltgzzBULQxhyEhR0GDFRaCBD7or
bmJySJfi/1wMEX1g6T2tRAbgBIaqtLOACuw5RJY+IQxUjIAecPAHO1hiDbcyFh4MxgELZAeJ7GTB
G9zFghHVtKYZs9KVulkGHBwiAkqywxVIJgI82GENHHwCIjBxAm09oQtvmMkRqDvVCpOxrU5IwgQw
wZ0X8CABPrjCNppIhWvgQQ9dMHEDGjABFaCBB3fwHYRN2FYT4tSQJ9ABHeiAie7hgBE24OtBE0Dk
JmQgCfs5ggKBd8/sVss6bjUiJp7xDB2wwaJuQAwboYHOO6CBDtNoAhsm1IVq0S54+jTr5oroOB08
ww9NKEwAvqM2XEBC0pOmdKUpDVrRhtYma/CVHPqgAz/QQf8HOjATd1fJXQzw1FUX4cALOJBb8gWP
A385hBc8sKABrAEaBfKEMRIQhgAkgQ4NsLJbC6hf/c60Oi/ALXeHuN3bgeAPf0ACNNowADyIMxIF
utwfMPLpJugAExuTc0WPyQY2WKAM+iTfELfJn2GcayTH2YYR8HCr1YLgCE6gchNEfQI50y7ZAQjA
F1g6U+F9AYk1heUdlOIIG1yhB0fTMBqu1a9GNIIOiLgnhMmn8D4YvL7ptoB/bgy5FqAhAX8wxg3a
0MR2HaEPoqDDM7igiWdEIZbPfoJbkR3GAKCgCQ0It7h3WsVts5EIR1CBE2b1DE00wAlkOALj8Htw
zo3oC4//GDWo6fAIOd9WDmwkSBic0AdMNAIG0zjBHKVUHVkurtW1fW4AiDaBBjQiA9MQd4EgbWnA
WxrTma6kTYgAjU54OgOa4EIl4KyCe727On86wgv+94IhGvsL+9WZD3zgAWjYAA+KoIYxCnSHPxwh
CV7LQCU0ju5okgEDGCggd9ft6ljnNrfDIIInPDEALxgjGc7YBjcgcavxIUIUjKIDinGqgnVz8UpX
WhwJ9Um70LEADUDQHSOM4YwrkKIZNyAZIsLIqGcU3UwK3a6V9ujH6aoyDPU9u1Y3sIFDeMIDyuNE
Exkn9GeYhgaYBj5jg1TTimqpr817ruoaAycYmi/AAA54/wAeQIJDoA82cgMUMDI/MLIMWLtHOILa
IoO3uq5CYwFr8Rw68AMdiIJc6oK/eAA9ILsAILquo4NKyAAdGAOceYDnoi5XIhY0uBdEqDkWTII+
eCsOGAYOIDuCoLIJ4LqMy5azSqfZsyaqewDE6YIxSAIj6xdRGzUCeTRGgoQOMEM0PEM1TEM0HDzC
sxubeAA+4AMyaIJuqAQYgAE6YC8ueqU8sgAWWI3VyKYyCKM+IKMS4QMPGACqwIPR6AAfu5XUAjU/
eIZGeIYJaKcvKAOb6YIAIBHF6i0Iqy8YGwPeq4u6IAlOWIX+45YWcJy68oMPua4+gC8FekVqMTgu
SjaMsv+AOeIDRhgAD7ABOyAFcZCFo6ES/HiGrwMaJ6icL6KeqTK4VxoR6lKBAEAE13iBBKi14qCC
K4iFJgK0E1hBUhs1RFgxNOAANGgm6hqD2WMDJIoyNGKBYUAYmDkEryA7RhEFTMCEKmNBFcCAI/gJ
a4E2DijEQ2SDCcAqbcEmNyACNHHCBZBFoGGDRzAyTLAACwoTeOwTC8KBLlABtKu5BsAELBGhNygv
ssMEbfyCrmHBKCCD/5oDtFCnytsADpi/mbPEJsCOLlgmDPA7RtIVozxKpERKN3xDtUmMDSCDfrmr
9eoDVVKn3lAlanqt3sDIDMiAk8ylOxgAEYCZZIiGWNj/hKMBt0foA0SIggAoAzr7gwjYgNnjj+1h
HG5CJI07gQDggD8QjuTwgh5ohmRoorrSgSSIAkwAGzSoDEbQg/9RIE6UgwjjNytzgnvqAjlghDbo
gQwZJzbymSjYGJR0g0XQnQQwF9aagz+QgzGgErQThUdwAoPDJh8gFMByQjbowEfoOTKYg0NgBCSQ
SCarkCV5ABXoGH2ZgBNAhBbAABZ4AT7IkH10QjibOVF4AuBsKj4ggjsYBhnMopI8SfxYyypJuYSh
yILwOjr4ECUhnMKZgztYkDlorgkItc+hlcVEBPHaAPUsCEQIQFFwgi5AA2LZAD54CxDwggFIAA7o
Az9Y/zszqLJwCzcMmMFbgTRLKA0O3VAP7dAOXUqm1JHEkAMOiIImCDfZ5LgC7ZOMuC3VQJznykgT
MAC+QwToo4hOICkjIAUqOJoHLDpxcwI0UBI+SAA06CcOgKVgwYAWKMdKMIBK+LoX2EykyKFreDnD
TFFxSwJEIIMNAAF9vJOhGIbNnBYVwI9pyIAPYYEKOYoeoAJHoEiiww5tZAEeIAJSYTI5SE0cigQM
uBLiIbYoKAPVOAIQOxKKtIBh0wExegHWpAofQBMdA4H9OwQMQIET6JgJ7YM+WZwE8AQv+M8FoIOG
5M87YARHYITBiQ4g8AAqeEo2QKQGOIGf7IP6grwHIP/VBQA1ZkwCFoiAyzgEEKgXJAixTqAaUdDD
RAu1uvJUXiUIO3yEMGDN7hQIOZgD/JGhDSgDHcgEaWBBP5iGSsw5ktFQS0hXdV1XdlVXER1RHKkN
DvAcRqEVUUAEs5oui9oeCgkiDKhBGFCCT2gEf0GfzcSD4ZsCNhoDtPPVJkgCWgqiJYWv3nmAoHCD
FniGStCENLDRJoBLHogA5rCBXSO7RWlPRPjEFdsAHgguHFg5PeADR5jXT2uADOCCrywzHGCYRVDP
YWsCNNqo3+CDRYgW1gSBzYgEN5g/RPCDrhQF39gvPYgE2lDPrmnPRyjQU/kDEQACOQCCy+GITtAD
NqD/MkpMggdoroYCAV4ltXE7gg0gAoqoF605PDzwgtZkg0boBmdlAwgLujCIVmzZuCNghEUQ1k7i
gUUwBmLogUhwmTEwBb41MlFrz2gtiPZ8J49oCbbgvkFpA0a4AzYwgRJIg0aYhsa7xKPR0B+whNZ9
XdeNXdht3XeF1xb5DjT4tDcLt96cLhPSq9QYBnhBAxXwAwOQABOohA7UARSQA4axGCeclhNoAGZ0
1CUsg+ybAxB4l/G6gzLIAAPIBBOQhkZogCdwA/kMzjoju56xV1Lz1IRUJyUxXBBgBDd4gih4hm6A
gUwgWE+1GTdAEfVMgtMVN3/kTzSAFx0jAmiZNh9k/4MmUDsueAZ8babo5NU98xeOU6c3cJmQRQI+
AAIN44Mv8Bo/aIRKaIIjaBxtidZRwwQUsAAO0IOWSU3WjAB4ooIBAIInmIZuIFe+NKEkOIHLfYIJ
ELcnWITLUJkNmAMi8AFjeBhG6IKO5dsV9ANMEJ3LXQAL2MEL5BJPkIN4Cc41SAlHoOJwEAJvAFcY
8AM2WF1G+gE5nmM6rmM6rl3bHa3aeAOz6RBaSQLb4SZvugjwlIgj8JxpkIZP0IQ8fIY++B2P+iY2
6gIdmIZnIDYsGYyp0ohDyBwgWJkwaICb+wQTmGA24IANcLFVUs8n4MBF6wPq2MQiJQKqrQw0aIEk
mP8GTdAEA+iGBmCD6AsDyvrPvHuz9MPXJ6CQl6WXr82znvHhja0ETCiDIyi4y20A/GSD6XmAPlVV
GpoDHniAJHgGGKgEPHyGJ0EEJ7jcMagrM/hSN4g3PdEDEegEEOCBTx6G3dxlPVSjKFjnLV4ATBCF
JEiAEP6D1NQDH1AYYJyhMgAFVDgFKICB0w3ogkhMDpCPAUAC5XKEnQkJD/CBF5AGayiAAiCEKWUj
SNuGH2Bpl25pmH5pl8bjPCaAAhGFShTAFhwD1+Ed9OWBPWk19+uGNCDlT+gGggZkUhWFNyO6Taw8
vWoLMVWYpf2CJKhkTcgETWgEsLkuR+PVAMRilrL/gOfs4NM8Uj0AtmX8QB08oX9uAReehkqYBlFw
wDHwk2H4g/JQkinaugbIQ01AauDpg4C2skdIwDJoNSJwhK7lAT7ggRcQhSjNBFOAAi5oLp0L6EMa
NxLBmg0QWQ/wiY56UgMABW84BU1w1G2xaIFWoi7ggCa5AxHYINZCA5FEBGxIBQoIB2lwVNYuiDJo
mWDpBGhIhh6AKTrbgEfIgyEogCoABSdc6W2YbuqubuumbprO41vBBCsTtQl4ggjQjAa9x9W6mezi
AB3oBigoASUwhTTQgcsNADPwt1psGR4QAWjQmhDGARZ4MgyIAqfd5Qwg2C0WNj8AuCd4ATlcVYmM
/9k76IPEFCONhYH0O5s1ulwIfgYzoBZYYjFG8AHlyhwWcAIUmIBMKOo0mIZ/ZG2yMcQQeYH4iAAi
0EciGIYkyIBMAIVTKN1P/G1ogkkn8B1t7YQB8IEI4AMfpAMdL4ES4ILfNgh8CQNulkMqEDEiAKEW
yIBwAANTcPInN4gjuIgNwIMp6IAf6IFDaIsvyABvINWV3oRtgHM4j3M6l/M6z27b5RaMPDFMGIOP
6LVM4YM/uIMQegtV6oMG+IQ88AYJMAWLHuid0oNDQII2UIQEVQs5mC4MAMQxADUu0Go/sGj8QMmg
lAPOoAJTsZwE6Lk+KAw66AZGboQxfPRxCxHe8/8AdlmESABhNOC3bzWBNCBfTBgZ1t6oY4rODYgE
YYXVTmAEHtCBxTMFU5iGLy8ILvwCbqbl0FgXRviyBqjsaq8JL5IDOfCBNpgCZ/ACiaTMZwj3r+CA
ljUG0qAGZzAUlvxPSNsEfd93fu93fsdzeGWjJgnGNhASiOgEDzgEm5mDLkgCjHT3lgHGHVUEY1gE
/PYCwHiDW0JCdyeIrz0Kh1kDqliDSBChhvftjl8AtYCnHFoDImcEEHgAs0v5mkACpZiLuthoEEgT
mq+JJaEC5JCZiNGlnq8JkRABkSp6pV+AfN8EauD3p9/3qNf3pwf4EXXCqmiOdMWDDOGDdUMDC5j/
gKJ3BA9ojgch7k7AIxZ4Y6WPBObAg78aANCgrqUniN8i7iPBnLGre4NwBHbhe8APfMEnSsuK+qc3
fKen+sR3eqtnSvVkDkUwEkZYgDloAaJf+qqwGMRox8HPnMH/fNAPfdEXfUijBtM/fdRPfdR/1xoo
hnKAhW8I+NGffdqvfdu/fdzn+9KHCmrgfd8//d8X0TjYBUmohhwoB9nPfeVffuZvfudXfkgjBemf
fuqvfuoX0Wr4BRWJA2GIfcd/fvAPf/Eff/Lf4ugnhWiQ/vRHf/Vnf/enaWDYheQvf/qvf/u//+eH
tGjYf/7vf//f/1DABTyugWPQhfnHf/zHf/zH/3/Q13+AMBJNIMGBBgsKxEVg4UJY5X4xWUhuFyyG
Fi9izLhgI8eOHj+CDClyJMmSJk+iTKlyJcuWLl/CjClzJs2aNkdmtIjLCM+ePn/6VGgRGBNdwAgg
21UtJ1OmN59CjSp1KtWqVq9izcqyKYGdnHh+BdszrJGwQjPWWHKUK1uGWt/CjSt3Lt26dp9yxcVp
L9++fvuexRhCGK7CgdtqvKt4MePGjh9DDpl37wjKfSvzxczpMOLOFyODDi16NOnSJPNiTs1JNWvO
nl+bji17Nu3aUlGPyK17N2/drl93drltUwdiVxyFsa18OfPmc1GryR19xPTquqP/Bt72ZaxtN/+u
vXgxBxqxZM42wdX2wxmQKDrYHFoz95odDy900HGuf3/tvGr+AxiggAFmpx1XKmHBUSybTGEDCBjw
sIgNyUxBCjdt4KBVLD0sgsEYXejRhh3OwLUJKVck4wgZmCThySJ0ReAFG03wV6ONkjWFy3/cCMhj
gD6qwY0wBmqHEjTcbCROM5Yk00YkOKDBBxKMgOCIeTYscsQRXVzFDSNycPAGH4xQYQMkVxDTBg9Z
HeCMD3OU8cQRVLRxTTJvbXPFGgMc4oQOUZSBxo2D1pgXN4cimqiiiRZIZE4nUQGJEYeemMwaIvBA
AxpzJJDABjwAwUckXx7hxhtPkbgRM8rEAon/HDRwQIMccvDRyRTOXNPGIWWMcdUI0Lyh5RFvENGG
JZxs44x8VR2gzALKbEKFHFu6McccjOBhTFyHbMBBGWG8wEGvhJLbkqGLoqtoo45idJIixPRgDB6K
2LGnHhx0UQYGgSagBxpl3PEHnBzI4YZNVBAzAjXRjEAKMdBg0EUXLITRwhGHUDFqJCLIMUZyNzEy
AkfMGGHHHxiUKrEckTpsQycfS7XKRoFwQ4wnctyxwRw6U7GNGp5gtYkanECyxh8vsPBGAg9YAI1c
enCLghnlLnZuulevy65FJtmQ5iJ68AENNJ0cAmcLbHwRBgc8yFGGCg/M8QYaD2wAhE3OlEdF/w+K
XGMDEnGerYLFd7jxQrVvSExGCzb5oMgBhnBDyiY9OKKHxEc8YcEGHtjRAxV8IvLIVMwscIARzkAT
iRwPaPkACMmo0YwxSLxQ1SpFZBPNDT0cwgHBOHThBilqvGXHNc70gAQaXXDQBwpAeED1czk2w00z
11uP/fXVb2991lovVNKcWLoRvCPnL5JAFyo8wsYRd/jbQgu8zo/GHT7cQZPePfzxhydrQMMLjOgC
GwKAAvfBjwxkGAYankAGN7iBAzCTCTS2QY0bOAMPNvBEJP6ABguMARF94AMVqHAIEIiAERh4whf6
ABVOxIIaV3BGGwTohjJY4AvD8MEUNrGeNf/cgQ2YkEoHuIEFblAjEW0AwhtehYE3UAELsuBEIohQ
u6r0wBI/2MbDvLAIFpQBBHgozlug0YZk4EF1LfjCF8hQKOptL45ynOP3wEcSNARAhF8YAwuOsIhD
6EEPc0BDGMbQgi40sQsBsAAZHFgGFnDgDl87FUwcOIdpPeAOSPjaHbowhk+20Q3+QgMOXvBAIMSN
gTOJgDGMpoeAdfAOaGBBC54wBja8IQJI2JkeNoCEsb0BbTWxgTOS0QMbrMERSNDDC/LVAguUYQ6O
gAYVOuGISEADD4xw4006QApOqOEHyZAWDgZZhi7cwROQkFwHlOUBLkWlQs2AhB3a4IEB+ID/D244
xIQ6MAJu/MoqAGxDmfCQsWDVDQRIMIYdqJAVNCTACz5YxB0QgYkvYMKFMMnLKlbRjI56NKQd/ahI
V1FHrZEkAWg4wvK6cIQH8OEOqztCxDgAxmFYi4H/6gIaGPgAHGBAoy8Z1h/4cAQcQI0PCXADGZ54
w+DxoF/6RAMPiACCBBxBBQGQCRWuQYU3iOkQi9BnLTEwjCOE4QEJAAEfQEAEabahDY7AgTBnkoiG
UuGaJ5RDGMgQpzBgwH6LEOAiqGCH8vzhKcSABDGmMM5FnPNfT8CAGzawhsbi4Rp39cQRoAKNKfjM
GZ4gAg7gdskIeKCrP+hAIm4AggxJZQ1T/7CEMcYq1kjwYQNE6MQAPGGMuHbiKhFgwQsi8MdDoEEF
fWihBTrrEo6CtKNYiO4qpkvdk7KLJC7TA1jdgLIHLK8FKpCTBMvAgQfIwVovKMMwcLaBB7DACScY
oksigYQ/AGEDlN3ABgqmQPQOg3nDeAMQiuqGYdyBD2MlQxMakISYZDYSPZ2DHoBwhxdAcxjl68ID
3nAHhS4zEv9bQyTG8B6uWqIHjIjAIVgMBA7Mr5Bk4ICpEsCIKdngGlMghiK4WZM22ICa0HDEHTxG
hjG0MUx/WIPLjHGmu77oJiK47A+MAQRTsqALL6DBHSKAzeO1YRsmi4RUrqEGUuDhXjhla/+FGeGB
NfQAGmtYQwSqsgZGACEMZTgCD2K6ARbIAQefesBzc0TdQyPapOBDDEl6IAK5PeABGpYD21gQgAB4
zAItaOoROHCEFoCrvQkw2xgCcAKXGPQQPIBghy85jCf0MU5POOcLcFDacKXXEQPggS2hCZNiqo5T
QNCDGwrpUjJYQG041QMIQKAHRoiACmi8gwJl4oxtXKMTm/zD0m7JQjao7cBz+MMhHNEGvFkiGtyy
iTFKSAVGWA4FfXACIthABrjxQARecMQabkCKERhBESC4yQCgkYjjlEHeyu3D+xaxCB+0gW/bIMUN
8BBcqECCG9togxs+qa8XvEEPSPBEGyD/8Z00+YAqxqPCE6KACJ6SEg1/8IAN2h3lleRluljY+c6r
y3Od/xy7jiLJFTzxBjfc4Q79whg0+IDsRapABV94QhiyHABwBw8IEVhvF8iACJdAQhHQuO8i8PsH
hw9DcWxAW7JdGicLPOEFaOB3J/7w2nG5xAiQkKsnHBEBPsihkRggAxuWa9Y5rJqlYBPBGdstApmQ
ohk/OGYkUOmGs7XQCRbIMhr0EAEbU8EYPSDGNsQ+h5rcIBnt5kOwovCIR0QhAGE4wjBA0AkPQMMY
14AEw35gh5ss9geJSAAZUJCECZzgEWWQwx/IZIdEbMMSeUrENaLiUUhAQw5PKDy43fAH/0cQUw2G
iEU0isaIqfjQGXPY/hjIgIM/RGANioCE0PS0AZzn6Of633/QF72dkTADNxjDH+hBVNVKG6gYB5BB
AEQBCsjeCwQWD/TBBGheGfDAH3AAyG3AG7BASzQLKdhB3x3CIWDTGgDBFzjBI2DCBPQBBsjBMHgL
Ay5XlTACEeyVHMCELFwBQUXCIcBfx6lACmLCIyRNAvDAETwSrM2BJ+yNIqwBbMVELKRYBBRg26zd
I0xAFGgeGhSYhx0CEWCLJWBBNJgMTWCBmEXCHJxVH2DhBDyCE7BBC1SJDzCCI5RJIhiRANpEEdCM
IgCVBUTBBCTBIwTAA/GBBySDcVxDef9oVg9EhTKAYCTcwbc4TxjMATYlQiwsADOoQbIsS1QUgTJg
QTJ0gh7gwDD40meRQiwUwbNAAh/gH1PgQizQYi1iQS3S4i3iYiwIHZGYhCxcgxdsUiQgoDEwAhq0
AAo8wnK9AH+JiqVJnQUC3swlgxK1BJKUDjGsQQmJXhuAwCOIQhPowAm8nNaJwCF0gROgACLwQASA
3zXwjbbAhDZEwxS0AQB1whyoACbogA6I4xPwACPQ4R9cXgs8gCcQAydgQTM4FE2MgOc4wh8E0yP0
oxlgggUEZA/aoKgkgxFshMzYRM3YgCMcggq4niiYQRaGwQCUkCew5BoYgTYwQyA0A1T/XEgnJEAL
XB0ioMAYPEAk9AAk/IAlXMEmRF/FTQUWWIIdRAKxzZ6EEENNbkQRrAIppApUkAJH0KMiZEvNTQE2
JokibEWO7GJZmiUv+h9bkMQBbEQMmdwNDKU2EmTFMM8dREJBJQDSPBESUIEn4MENcMMBoAdLXAFH
KEM0UIMPWQIxUMEYRIEo9CQZyMEAOIMitMEd5NAYEAE02IElHMoIWAJNZIMabIIzUMEDfEESmAEh
uoGV3AC86JMotQEpiMNGbINNiAM3tBMVfBAmnEAfjMEwdILxNNQAeAAeWIIsTEUR6B0ObF8SJIHg
uAE8GkciJMIPdESCQIUsjIAzHMKW/2AAC2CAHlxDNKzCAciCMpBOIGyCDdjODTAZNPzPV3pENigC
mUVFMoDkRjRDNFiP9XiENtxJLOYELhxALBxAgirogjJogvaigZCEOMSCVdpAmVxDslCB5QRh++HA
XXqBHmAAF5jCJ2jCNJiBCrwAgi2CNbVENHxF+V3DFeQJHvxBGbCBMiLCFxwBEVABDjxCBkCBN5iC
JuiABXAAp/CBJ1wlSxjBKmicFkFCMvAaGyDCY8aeJGVJE2iCCWgCDDTCI7wBI1iTPMIEFhyAk1Yc
FfBBGeTREPZBGFTLHJABDHBBN0wDHSDCGwRZytFEkHDCDdQQH7SQe4gCG7BAZbGAKP/QAR3oACJA
Qw+0wdjYRCJsAjcYgZNw16c5gZwAQSd4wR1gAITwgRdcQw+c3lM0w/ghy+7E5wAMQA/cwO6U6pA5
QgKUGSdogzIUASn8ACc4KTX8gEFMFyQwQv6oRF40aLI26IMWyUhowwgQw64FDCN4juWwkQp8EjqB
gByYUgZIwycYwDNgQpX2ARskQQCc6kpcgSU4gw0MgAgMQM0NwBFEwRcUXh+ogPthpg40QiaYggkY
ACY4Ab72VRmcn0skgzGtgSfcXic8ASZEgfMkgby9AHj1wTNoAhcYQIkWaRc8QQvYTUwcXCIYQwfx
gNclQSAiQo6WQTP1QTc0wjRUQiP/6EASlAE41sQ2TIExlKIbPMEgmoEOiEIUtAAHICN++ME0ZAAZ
rFQZCNVMgJYR/EAEHMEXSJ17PMIYyIFxDQMbDewY3MEh8FVUGMLkeQIf0IB5VYsj9IBXeQK5cYyt
RkVWLoA2WIIN+EAn0EkPJIM3cQI3QIKaCtKx5kg2GO7hIm7iIi6zAgdJ/ACdzUGYwE8JoeMejUEZ
yE+YrFcZ6MAz3GkSsEEI8WQD0AE8rcSd5QwPOBtfOkIwgZAhGRLIhYETmAEdPIMfNEEUaFoBmSQG
vASowF8EgMAiiAAG1FsLHS8GXBIZTEATOG8/vgcLjMHTugQf6FsnlB0IwIkI9cG4/zqBCnSBtWCA
Mp6ADmQtvekA3sUEElRoJ0giU8GeKOgAxFqA/UTQC4TQIwwbG7CQTcgfUapPCkZB+UbBGLwBufEB
uWnJBpBbwTyFIQTgNYgADoRBEkCmBbzAHcQrMdgBIyjYHwiaVIjDYfoAUB3ZE0hT3/7tDTDCHMgS
4cqi4sqw4jIubIyEDSRAKT0BIs3BIcCbJ+WQ4sCdvnyLby4jkoWQPzaCH7jEHVBdF9BAAoRKAvPV
x25aI83YCyTjECKCCiTBrLmH+cJEFLAA3PABEQBBpjyBA1kAcMYdzvhsHxTwGFAk/55AfsREErxA
v7wSWPEKCJEj/65NL81SxfiVfP89whfQxAaMYCQsghygwQKyQRSkpBOMQed5HhLcwTCUAR/MgaGa
7kxgTKneUBD2QRLoQB/cmx4QQSQAkB6cnQfwAQdAhYsmA0XRQAvIFyag6B2QCSRMgReImAlNBSlM
QYY2Ew3Q1AMAgd4kgiUcMyNAIUrkhSxY8zVjczZjcw17BklcFQ+wQOhiwAO4ARq8gC2FwRqPQQ61
AAZwQFCxgQpYgHL5SQM0ABO7hGMmgRMsX6gEyxEw7b+QQRikcxhMyxjI8ydNwCQ3QjeYAfWuRCNM
AFWBgCPjgLccKgeg8xGAHA+knV+VAdY2AQw0gEz4AQssAiOMyrSsENMGQB9YAGX/oYHSUJoavsAX
iALN1gQPeEAnjM0dKGCM9UG9LRADi9U5bgBTnYAKEFzE9cADlIG9OlALlQF6HYJL3thYgUDaQcUm
YN/SDB4arFCg4EAz28HY4ZOpTAUpjtocAAGZEBQs36UxtJsnGAwMF6g267U2c3NwjEQLsMAXvB7o
chgSUh0HcLK+iCcD4ZDV3ih+wMCdigJM0ME0NICOygEIbAAaiHWCIQ7zME8psYAQq4A/woAJdEMU
xEQ30AFEdZkIqNSefdgblEGgcMAGEI6nHZlq0gEMwACNxIQOlEEncNCHls9krdoav9SmgEBUnSIG
OIEo+IHo0AQOiA1BEcEbnHO1/wxDOh/BBihYAvyBCBBBAmCALj+FD+BBMYHAA1RMBk8igf2BNXUY
fgEBTUXFFSiRCNzBG2yAF+BtvwABCFBBf8uBVYEJVSABH0TAAHhBMgzENbRugv1BNU0LgWYELhRB
EcjChnv4h4P4hvc1o41EEwQtHTRAEySytbyBp/0U026gGzyAAqJA7AVAEtBBBmRCJeDxS0zDNKSy
X1EYH5hiArBerfnZA3hIAHyvEPlBJnDBNMhEA6AAA8sBgbEVWFFxit4BqCwNQOcQ2mDCotLEGNjh
H7XVUonSHDRTZSVAiwHBAzRVC0Ss+s6EI4hAJIwKFd62IEUQgTnCIgABEiTAaP9/AQt04E3cT5lA
A7wZeSQ4wgX6NBWAQBdon72ygVRwpurZAALCZTKkFgBRQcsqnUtVBREgwd7gITMcAMneAYURwUtU
c4jTOoiP+P+JxAkkQY527wmwARc6HBAw0BuQ8xsEGBmogBk8QyVkgOcWqp23RD/mq3KP230dWOEM
C5RYgBNMgBn4QSM0QiX8iQ7MhBaiwSLwgDvzQD5FEGfXdgJ0EgOizRLTgR+IAkTDhAqQJPwsAklO
i5aI0iGIwAYEgALqQCU8Axs4wVMAjB6sKBVAg9jOdN2IgLYxjxz0QUNThYJVpmP9lkF5AZ2swX29
QQpahW/tnn+OQAfYgQ3cU7H/hjJWPDO7ztki3F9M5EWt67yIp+WBjAQKul69wRoGYCkQ4MCB34Gk
BZUoyK/MLnEDYIKgzMTQAox3ucFuvcmH6cGVb3Y4iuM0cIGXYgK0v4QosIAjeEGm3EHGmKIceMow
JADGP0MjNAEmdAMMPEMDfN1N6IEAeYLYkI0c4PYdAMH+dkM/gn0GkDtU/AExHo8iGCPUHFd7+yMi
1PveT4Wt/EDDJIIiTEEp+jIj8AAO3PVVMIId/IARUAMX2QAqpatz5IUhyP7s037t0/6tqyVJJEGK
I8Ieb/aBEwEPzMFu/QEkP0ETMLs/eq7nAvdMYIIooMGdHZ0eTNQdEIEPkOTo/w/DM2TANPjBM3QD
F/jBqdlEF+geFRSVB0TCVXneigESCnCBNGSsb5c0VMSHDeCBHeABHkADQCxa5CMSEhGMnJgwlQaG
HzoLIEaUOJFixYqe7NyA9KODMSo2bAz48+eBn26NLKZUuTKinR9YuP24caPTmzdE9LDUuVNlmzWL
eAYVOlQoAaNHkRLAZYhpU6dPneJKOpVqVatIddLxgyiBJ0d89PzhI+dOJGiOEjw4oiONCToNKmXi
0kgHUZWIjkzB4wgEn0MJgDDyQKWTHjkbTHn7xKXbJ1An7LKENuVaG0+RDhFZxGgAFSqbH5VQUMKU
pmmRdy5SRLlHsmRt2vSw4f/Js5M8SjShFmpn9Q1qxJJd6bDXCw4dD3UTbTOlg6JrxKjwST6denXr
Fq8q1bade3fv3aVmFz/e6M4mmEDY6QGtE587d0BE8MxIDw8zQlplMmBKgiYzbK5b4Ikr9LLsECD+
OMSHwRgBAYhRChglD1OUgCJAiaC5Zgpn1vCkk0h8+MgGRxihg4ICUgHlwoqcSSQR9a5JRpEbnPHI
kS8yWHGlNaBxrocbtpnCBip0LNLII5Es6ipcvmvyu/DIi7IqnhB5wAY7krHhjwT4YOSQTozpoQ0v
oqiiAC1QkUAaHcZYsQ08nOnAGSq8OuQPH2xIZq8C+BRCmkqOXCSZDq4pdET/T2wQcxFRwBAiyYhs
MCbMa4zBQxFF1svp0YpAIEKOTUENVdQLs8NFmVNRTVXVVKGU0tWjhNIDGmNAggaa2eTroQcq+nAh
QlS6OfKQNm7oIJEbFIFmkUOocM0RbKyRANQenLnhB2KgicQRKqB5Y1SJ1qDCkW/JLdfcc5W0ytRV
2VW11VddHeoOPXy45opiFbnDry0f8UYBUJHAA0hSnKHvD0bKZaRHZzzRF92HIY5YYnJLFUcZcTDO
WOONMX4X3ijtwoEROKe4AYSJUU5Z5ZVZbpmlijmOeWOPPx7P5ZtxzlnnnVUuNZCfgQ5a6KBprjk7
npFOWumlmUat4qDFETpq/6gDKdpoq5rOWuutuc7Z56HBFtrqq6nq2uyz0U5701KZaZuZQNxuG+64
5x67hmLKQYZsAtTu2++/AeeJ7bgJL9xtq7/ZRZJqVNGF7MAhj1zytEtdgBnLIbr8csw1z9xqYIox
iolyvrl68tNRT33n7CjBxfXXYY8ddkrEiyMHScheQffdee/d99+BD1744Ykv3vjjkU9e+eWZb975
56GPXvrpqa9e+L1fZXyXPbDv3vvvwQ9f/PHJL9/889FPX/3sYCnnFyZKN6qaXdav3/778c9f//35
799/YJigC2DUYA/xE0b8/JdABS6QgQ104AMhmJ1vIOMYpZtfBDGYQQ1ukHiDHfTgUYJxjBwcAxgf
NOEJUZhCFa4wSt+IAwthGEMZzpCGNbThDXGYQx3ukIc99OEPgRhEIQ6RiEU04hGRmEQlLpGJTXTi
E6EYRSlOkYpVtOIVsZhFLW6Ri1304hfBGEYxjpGMZTTjGdGYRjWukY1tdOMb4fjGgAAAIfkEADIA
/wAsAAAAAAQCRgEACP8ACQgcSLCgwYMIEypcyLChw4cQI0qcSLGixYsYM2rcyLGjx48gQ4ocSbKk
yZMoU6pcybKly5cwY8qcSbOmzZs4c+rcybOnz59AgwodSrSo0aNIkypdyrSp06dQo0qdSrWqVarf
rmrdyrVrz2CqwopVlevhtzOqCH4DqyoHOa9w48qdm/AMgLt4Afh6mAPAFoKq7m7Rq46u4cOIsX77
hgDAmcVZGe45JnggML3yvu0CECIyQ8+JQ4seTVOSY4ibf/kdSC4YAoEhAOQoCGjXli27AAmU98uX
rzNvCXwLgWuLMEnCSStfzlyj6TMQgwFTt3pg5G/CADAhuAfAshy5/L7/3bwksK/C4Zep8gUAVvP3
8OMvfP65oLzqBe0uAc0EwK4931ygyzeAACAMbAAEQ45fhelyTDDyRSghfPQZpM5tW+BiIX4CfRPY
MsENpA57ep1xwVoA4ALeZmf0d4xaE8YoY2gVFkTdXXvZyOE3lOFSmEF75LAMXrpM4t1YwfSX1oxM
NklXjfZlJo9B9/01UF8+WmcZEyeSY1cusABwTFbA6ELOZVssBswyZS3m5JtwRgWlQ9RZScBlgt32
C0G66AULE0sAIMk3Q/4Cy5ADkpcDLpwRMNiUcUYqqVFzNlTnQEbmBUBZBCEw2F2d3ZmdXxASoA5l
d/2S1aOTturqaPKE/2idOqAJ91atr+aqq1y47urrr8AGK+ywxBYbkjoITHKBscw2+5RmsACiii7O
VmttUcAgkBUTk3C0wrfghivuuOSWa+656Kar7rrstuvuu/DGK++89NZr77345qvvuSjJkwNyGy0g
8MAEF2zwwQgnrPDCDDfs8MMQRyzxxBRXbPHFGGes8cYcd6zwQrzgIvLIJJdMMi8HSfsfRx637PLL
MMcs88w012zzzRMvhMs4PPfs888+a4hQbSzjbPTRSCet9NJMN+2xzkBHDbTQIgIzEC69UuT01lx3
7fXXYIedsM5DlG322WifTbVAF4xJACBuayT23HTXbffdeC9M9ihm8/89hN9pl722QMEck8MuVgec
9+KMN+744y/rPMrkk/9N+eWYD94hpEVD7vnnoIfONAZlWCw55qinrnlIorfu+utdu+E0B0e84YYb
G+SsEC6jWHO576lfvjpIsBdv/NJvgEAEEIckkHvSL9QuwgCMRPDHAy8wPIfLZJThBhARLJIADkdk
jzAQQCQwRxk0JACxztbEL//89M8//EfH59/4H3/w4T8fh1CaHHjAgzuArxNeAAEOjmaBFnCABm4A
gQi84IVFuIEMC0sAD+TQsRY4oYFH4MEfiPAHPdAgDOY72AbkIAcyPEAP79td/WZYv/t5RH84RFgZ
HpAA9zXtCSyYAwv/E8CHPyABaV1AwwPcgAY0uCEBkYiAHNBgNBVYAAMc6IL3EsAIEfCgCylE2Bsg
yLEAqGAMYWjgCx6wAT7owQ00OELCHoCGI4TBDW+IYUJwgY4++vGPgPyjDTuSw5nR4AFAOOLS0PCC
J9DAiRvYwB0AiDQ0cEAF3XsBB9AwBz5EwGgvIAMZvjCGJ5DhCGhI3h3e8ICbBQARY2hBC54wSw7I
wY1owEAeFfYCFmzMCYhAwRdaMAYLqCAMGKDBHebghgUmDAdoIAMbTKlHhPAxkNgE5CA7l7cwdC0A
LKDBHA5xCCIorQVhmKUKvtCF5DnCC0g7Qh+SEMwvkKELPGBEJHDm/wYUqgATUXBCAFpQBg707w4c
tJk9WaCCPnyBDSpgHw7e0ETZKYwFyNTYF5xASzYEYAyxDEMSjyCH7R3sCCzogh37AEQMPExn94ip
TGdK05luU3GOu0PTjvCIPoj0DeBzRNJa0IcomEEHougDDyLgBU8crQx9QIQoGjAPTFgADQlYxCKM
FoYn9MEMTUBqEr6ABjfKwaI1U0EXLBAAJwATBRZ4ARzdUL6FhSEMTcyYE75wBBUgwqdPICULuncH
HrTSYC8oJQa8ylcq7lJvu7uHO2pKWZueBHJEMOfS3NBWtb5QBD5AGkbDcIIYmKMJUfjDIZDQiaN5
lQ1NqEQGdPCFkv/egQifvNlio9AEKWQgBjpABEmF6MyatYAFG53AUXXABjK8IIkqRdhhF3BPjT0i
AE8IQBKiMAaPfoGWT8ABCw8mBy0eoQxJQMELqEhFhunMHfCNr3znK9+byu1xnWBE0zDQAgs84A8R
iIQIkBZXNKBgHg04wRNEIIIAh/ZmHGDBE56gAy5IARNH4AMImPcHndosjQfOAgzYIYoxNHOZbkgo
zR76BRTowBxSaIA9VYqGMowBYRuYrsZUwAY29KEPE8BEEpLQB4i2gAy07ILBisgDPKLhC3xdgJIb
9l53pIK+WI6vfTPiucI27QFv0MMhQDCHTiJtA0CQAwtY8AYiuFH/eUDwcM048AY50OALE+hCAg7x
hw3gYA4cKAMGaYYBFkAVE2ZAxB31cIcuDOPQUXDpzKKgA6TqABN9GAPtwlDKPjThEUdAq8CU2LEA
oMAMDWhAWDMN0u4iYgLzaAIb6uyGLGIAj3KWmM5Swete+/rXvt4yRiC3ASHSQMVIu8MdAKwHHDxg
mUez7Qr5wIgN3I6Aj60ZEJocYR4Q4Y1HOAIOkDxlmoW6BSqIKA7Ud4QuYGAMiBirHGfmBEyI4hF/
LcMb7GiBJ7DhEU1ARBdE7bIyoKABUojBPHTwhDKwoLtFnkClA/CGVcpu0KbbHbA3DmxhX2RiBrxD
cZM2hzHe0rBK/wMBEiJg2EhK8mhsBGAXN2A7NzyABkbrs7P5QIQ7ZHG9pJQ0zXjY7oHfodn35G+R
C0ozC/x7mmQYxhzQ0IJhWqAPj3hCEgnuMTREAcbARQQZGBmGhgagrU4gAwc4cLvSYUxnLuC43FPh
cYtEjITk5EEcl5aAwh6dokoDghuXae1nx1MPkWDEIUpeazTIYeQ0YwQf/ryInueSdCwgnTdphjs5
PAAHejBrF8jQ1S/oMtswK4O/tf7sO6AhDF/4aBpr/oZyt+wI9dZBWJ1g8yMENqoTJgPpytDuJ2QM
7i5IvvKXz3zl170iEJsDCBZB5gd0wfhJewAP3EjRXPoynnQuuf8m2f6GMNpMDoJPwBEwEL01bsDt
NVPe9kUAhAuOoXt0ZiTXXYY7DRLBEdeDAWxgT6JEfsj2Mg8QbhwwDAAkBxbgBFGACMfVAmCGA24g
dC1DPk/wCPhmAW/AAWFgao+QBHeVeWAUaNh3McjXfCy4fM+nNQ6DA+ijBzzgbBiwTtlHQNgTanYE
fzhDfDTAAU9gAQ/UbhhoMziQhDSwTiygSeFWYzczSYsABEfwBYgwTew3DG9QfkPXRn/gA52QAC2Q
BKLQXFqkUsNABi0gM+TzBgVETm4gcScggaq3XnS1eS5TZxzQYxiQSizwbydwAo+AToaWeaQDeRSj
M6+wiIzYiI7/2IgvOBEPs2d8IEQURQZFlTQ8QIM0UAbrVQZOwAZI8wLsVwZf0Ada9AQqsIZG84Fp
5AQqgAFaRAZj0AU3djN/AAICGAVRwAaeKEpyRQZRQDNvcAgREAF88AJYV2JgVAZhcEoW8H0ws0TS
5z93wAITMAEoME1dcFfs14TP4zLiZXN3kABo8AQogAmCOFbDJGgYhQF/cHy784j0+IiRKBEQwweC
l4BlUGi3eDRolgBusGYYdWRIg0c053tquE6khwG5RjOMVwYSiWRQRnqoNzOOsAG+V0qi9AXROEoB
UDOOMACOwAhvQAZnR0qzREtkgAirCDMvAAIRoAd6AAJ8IAdQ/xVLA/iMFlBKZjRvLcMBd4AENykH
enAEY9AHKOAESml1IKUCsIiIurNH9lCVVnmVWHmV9xgREDNmQGCBRfiPR8NoD4ABojRYeIgzm8gH
d1CWs3R/pFg7OOMJjPAHWSRKanhPR2BSNrMDjLA+YyBoE1YGw4AGYDQzCeABVJB4kaAHpvhd/SZ8
HIADzygzI8mWfWd9X/CMHtk9SeeR7XV7PHAIjXYEjTZhsZSUT5BOEPUFq2h7FaMz9hAOWVmbWnlZ
DwMCf5BVRaljR8MDc1CD56VJSvNtNGhH90QDOHc06dAJh1B+9wSMoWkzVOCcrhcGgyVhXfAAdEQz
h+ABzpkAj/93BMY0YYYmderHAZb5B0JEc7RzRkiGTLf2ACCYlh4zB3ewAdf3AnJglmqITsOETFVn
AdFon4m4O+GQoAq6oAy6oFsJERIzlCCwQcupiXPgPLmUV0kjeWwZaC/wBlJJMzuwmIswRdEzeuYn
M/G4A85ZQG7QBe7WBR55azXjSZI3RUwUWGcpSo73oTIDAu22hcNAOwNISwQFRusXBj7oMYJHAz02
cEjmdMO0UceligPFAikgj3vUoFzaoA/6EBNzk3XENMujBxrJAkCJNF7gA3xgbXQmckjjAY7QCRZ0
BFoopDiTDlTACIx2By/aj93YkzeTACUkB8PAndcnSkOIAn3/II0xswE8ykp1NAZW9ARj4JpRsJqw
yaREwAGh6ImBxWNnZAHXxZSxhAFHGJu7owCs2qqu+qqu+qUO4TkkxAcPUAabejNN5QgTOgc08Abh
iDORQJKRsAjDoFI4AJwXGTOR4AGRwJ5xhgNCKFLthnE0I0nWhgYr9GiDZQGxF4rEKEqhxki9JFgt
gAiPIAqmJzPBiQFnZ0rotk6xZAFBpgNJwALD4AZZqqXWBKv+Cquy2hCfozxO4wgRkH6flzQ+oHiV
KAeBJnUHODM+sJhtukIP8GgERUeOipirFGoblEumRHpVF5Izo59ABKPrxV9o9AROcG9fMDM1aIsB
sJmB5ZE9/9kCE9AETXCvXJemEaMz2PCvQqsAAcsQhUQzSKCbiscDRzMHIuABAwACNHdLd6CFesCX
Iqmnz3k7+ZpLtsQBqRozyOgG60VR7ZZSLyBoXUUzi6AHhlloaBqo3cMG6voE+xozfKB3E9YF/QVS
rmkBlHYCX7CxAjNYnqhru4MNiru4jNu4jFu0C3G0L0NFRLAIPuAJmDsASQN6NUhn1CYCArZVOMMH
HsAIXcAGYzBcRMRnRmOTMrqTt/NEu+mbMuMDf7BvZUCg7Nc9kjQMCxM9LYAJGVNOSCCQ5IlGg7Wa
ZxWiuWtPFiCIbeWzCAO0jlu9jQu5CiG5MMMIjABPO+ABSv/zBtKnB3V2CCLACHOKNJ0gAnKgihyQ
ACBwCJGwT0bDc27gb04QBnJARDa5fwZDuBZDQhQlhF+ghUxUUv47MOiECCegMTxHvg8QWF3AAc/F
AkmIA3c7MN3zBY+AAidgDjrQBy+1O+tQwiZ8wih8wtibENo7M1SAPEKpQcs2Zop0NJXLB77nBkf3
B5EgVEeTZrY4BmhQjsYIBNPpnSBQR4bZBSUXnMoWsQVjT2yQBBqzAbrJRMQHljZXZwijdWGArjow
D+o6wnuUwmacwiuMEC1cSDWpWnzQNG77Z3JwWwN2NH/Ap+GWhG7wB9Tnu6OrPhYoXmw0STxwxAbz
UcO0MUn/a6iOJ3LN5LCGLDBgtIuXJnbSO727IwSavMmc3MmcnMYHscZHK7pOc6FlpgdEUMNHcwjO
ZjtvAEC3ezQ9DAL7qweCp4/vtzDFFGUbswj800lIQATiiQMpWjCjhAiYIEwtkKsHozOe/MyeDMoG
IcrUvDUBtDRzAAR9qgd33DDMnDEiwMOrZT39wzCl+M0VswiHMKeMMIUJMAwWoDA8hropVU0HgQvQ
nM+aLM0FUc3+/M9fEwmH4EbUBgIMcwQ0gM4W08OLED4jFKwHY6ktUHE/uztgcNEYndEandH8TBAA
/dEgHdI1ozMbXdIb3dEDIdIqvdIsrYK7cwpgcAowPdM0/x3TMx3TKC0QLb3TPN3TzfzSMn0KJRDU
RB3UQy3TOU0APr3UTL3SOlPUUB3Vp5DUTV3VVl3NOjPUJaDVW93VQr3VX10CVH3VZF3WOJTVXZ3W
ar3WmoMskwALWQODZj3XdC06OoMKqFACeJ3XeK3Xfb3Xej048rALkgAIOdAtOFXXir3Yi3PXe/3Y
kB3ZgwMIe0IA8iAMcY2PjL3ZnD03OpMHqJAHoC3ao13ao30LIpMQwLAL3NTZrv3aS/PZpD3btF3b
w3Mq1JLYsL3bLZzARxO2U2lNSqAEeTDcxG3cxX3cw13cq0MOu+Aerc3bPg3c0LOkS0M7ZMAC3ak0
G/QGWv9HUQr9Mbtj3ORd3uatBJpzAblxQ9LN1IDnNDSX0NnNfkhTQH0nnqqHq0mEMwPUd3MMAl2V
UhYgUsF9z6WgBKVw4AmO4Ave4As+OOqwBIlDSO0NNsqpnqOWNEU3emVwS6x0yTDTbgh9q916RTJK
3zYTPU5kSUFoY2wQgQEQajUji7VDtk60WFM8AZvp25i8Rwn+40Ae5EE+OMFQMtH9OhXaNOJpa0yn
iTxQe2sWalAsMyqFq2mbbvo9WNYaM1i0fs4IUejqBGgUAKKQqTWjnI2EbmcXBQ6FdSeQVDy+MXJQ
exKJAekUAN6aBEgVAGUA0VS2OxIQ6IJeCoI+6IUuAWP/zTFxFEm24+ceAwI+MGYIgwY0gMp8QLZB
6DIv8MYLw0qgR8uqh0UvgwSOUOqLVzB4FEeoVAb95VEN1zJesAM24ABUcOmpVFL8iJrzDFFJEM8e
0wkOoAE3oAjqhwGhZjuw15oP5VZttV1iqTEOYAc30AORMHX9yAGj9GN7RUwNhQhsjggkyzHO0ANt
QAW3ezuodAQgKYEFCWU53gfh7l67Q+j0Huj1TugScO+JvjBs192w56MGs0Q0Ka3r50RdRwObCAQc
0JOR/AYJQARkhu2D2zHhlAARcL5G/FGw2USOp804YAGIIOZbfjHhBAID4AGHQHMv+gK/ugAW2I8K
yOpY/4cJEsgxSUQEjDAAXjC/jGBzNtdEiVpMlwpMokDzxKQxPMDyYeYI6SB5CYjuC1lk3+pWj5DM
ofjsFNMGXsBoeuAJO+AJX6nELs4GiIAIHglRbIACQeYEVKwxU3AN5E4F6oyZUzd6LZD2Z1RoPWkB
RzUBZOgwOnPogj/4iI6bCvMEdNSHyeoGnpiAB9M+GlR7PQm2GzOunlhxbyBoYTuZwFmDzTvyFXNF
LP8Ac3Ccf/UEYdRL9/QAcgCpAQDvKgDiEXOl7QQCjOBz4dZVCL0AnqflameWL86BgZkxEnZ/Kba6
VEAF6d5udSTRz5j2j3ACSMXm1P0wf1BUSakCHBAB1f+pByo+el0FUUMYAJgwASPIgVHwCBhDD8QQ
CVuoTJGwp22a7qrnrdjlb1hn/h0MUZEMEAsEDiRYUKCRVWo0OEj354+IQ4uAuHlRhkwLFQEshLk4
RsUEHRPCvOAwx6BBAilVriSAC5QEUC9jyqRJUwIuljl17uS58iTBFkdetLDAwg2PDUfcyDlykgYO
Hm/QsGCjQuhPrD+fPHnRZUyfFhzuzHHjBk0Xgy8e4HhA40UYC4hGYshad6CKjWOqlnnAg8eLMV/C
EORQ5gmZLhi8qugzIQoLDnbrsmHzJfAXMg/03NEzB4MFiwvQnC1jQcWTMWMCRHlkxgliyVkxfIly
AtP/6SMgOu2gcmTYkTIvjhxhEYDNmBZsECURpUNUEkRNY//c0SeGmTFOknw55MCTHuEP5HBgkVxF
i+RRomASJSqKE0Qppp/8QcxRggiOeOBw1MbTnzmOeIOHOYYh44sAngijj0cmSOIEHQIYBgM0TJqv
IGreeUcGRdKJ5BCH+PhDjw3eGIaDF8gIIAwMyAiDjSiYSwIHEfiYQw8L2MCqp5Zm8vFHIEHBiUci
i0wpK8HeUqEqFmiQYzQ5HjiJgyMeeIGFBfsoI7ILDWLDghZYiAsFC7qQ40mh0CqIgy7KwiCMJ9g4
wSgyuiyIjRae+MKJ956oMIEHyLDgCYLQOCKMMMpg/+GJjB5pYgKL0LBzINT6cIJPufRwSI8HhiO0
C1C7YJSNACxdTwc8WZhUIDTcGEOUeUJioww9HPHEEyDueGC03wTtIwAVMkJBBzPMQGSMOldtw4Mm
zMHEiT7GeMARDXYgAgc3HkggAQ48quwLFfRqooFHxjDUjVXrc6SLByLwQQ9PerjGhkXmQOMBIA5J
4IUv+viiPATZ0GEeNwY45A5JJ+0gHkiumUKRHSLwpJNDCJxjrCjJ+8JPHDZ4oAXWAuCDikj4eEOO
rHjEBQooQGG55Zddhplll4c08uadsFLBibwC85eMstx4442TygjjCA7IGAMRRFAoY1WB9Ao3jD2P
ff+CwrKEKwgHGmYtbAzTdPiiM6iNQ1YF1voIgwM59uuCjGQFIgvBMfQ8ztEJqLTQziTA3BmFRx5R
gTM9ErhxogXKwoEDCyxFAYVGzUBPTTu/MAwRHZxrApMv3kCCik4cieQPw+eQY5gxL9VoAifY6GKY
YZSlwo15msj8EQyAoGKKNiIgUQ49gJDjrS8oU2FjTHQIAwQPGIFaEU9wsKDMOQ5xBpIfpvCEqSPm
IIKIpMg4rAwMWnjBCR2ouIaKRVDu0g6HiUnnjjt60MAO/M9xBAMWfFsKBwOxAAM4yBcI0GABDESC
ZH8gWsp6srKXRVCCE7QZziyoEqyoxjhfmN6SxnD/BDQM6A44KMgcaAC3NzEmNWXYm50C4wTIFQ8R
gyoDGnBgOsoNhA94El/x+vWFRYhgVYj4wp4C0K8oWM4NG6AfaQiyCD6Q4VukKl5z3mCjSWHiBNCq
DIyS0AfCdUYPfKDfjQ62oKr1CwWYcAMO6GKni5DBCe1JQhQa0AQ2vGERE+uEF3wQARCMkQ8tcEKw
EMGGMLQAA2+IwB82MKk27EAPiDDHHZuAHSDYIBE9cAQSQCSizbiBakv6QheCA4Qd2GEHq7oCCB6A
gSTooA9HOAQxqBGPDrThDlJ5Awh89wZFISpMPLCSBhRxn0lpACJU+MMYXtAGZ1zhCh0gRhss0pUX
/7xhDm9oQRhYwILXLWIAPLjDAKjAA7HURWWmgIIp2OnOd8YznlCo4AUt+JMxPC5GKHBC3ThYhiPw
YBERaKFA3FAGy8RpAmNoIwigBp8kYOIRrCEiQJeSAD4kjCCHQE0AELGk6LRgj6tCganUA60xlEFo
ONDDeGo4kEMQ4Q0sOFAfjleGPpiBB4dAl51QgAhLVUYFTGPDEXDAmag8AERA+MMhOMUC1ZjmXyqY
QwJUZSekkQERE0CER80xjwBwAARIYEQkyMoIQIKAD4zLCFie4Bc+iIAIqzpHJMaggybUrglNQAQO
InEOG1DBEwNYhCD1wANRKqeGPGDEAHZgA0+syv8BfWCDniaKgTn0QBHEUAQnQXCHNjJxA2hgHLBe
AARAtqENMrXTDUTQBwvI4Q58YIRmp3mFa6SDD+R8Qxde0CoyVCQAAWiBHAYABCAgYRGFcagDeYIL
eEZXutM1RT3tebOfxKg1sYrCl1qQmjEkCg3D0KhA+ACC3j6hD31oE1+GaLvM1e4RiCCDRXK0kWFo
TSAnm4OolmbTYLmBM3ZSwbCcc4JHfGt6qfluGcrQBf5eDLQ5IiJNA0AGEk2qVHN8RBJQsJqfPoED
nXIRGXw5om0NDxGYmMCKPLatVQEnlo/46XqihQYRjRYHfEBCBABVos9stasiYAQODCWfLjnjGnr/
mAc7otAHRHSXDG/QQyc+tIjQ/aELQZGDG7rQLzIc4Q4+8MEc2DQpLFxBGjAww2kAOgdGOIIKj+WN
CDaAgbp1QSjKCcMweJAAIDwgDF3gg53gcIdShEMabJADEmxgP4bsYAeeoEKZy9CC4FbEAhr57QMe
sAEOrG0Dzd3RA01gAlOcOtWqZnWrrXvdIv2kaVEYWBMmqpHAAIsyH3zjArTJBxJ9eSBPW1UAbNcc
+fbzMDnyV6jE16aLvQFFpoFT3OzUgkc45xHsoexwLaOayqKwCyGkH1PiJJjw+mZVS1sjSHQAVKCG
mQN6Qo4NkfLnOTzgCx1WQXCHoYeedokiOD1B/3N0kMSrXXEiDj7CBhLgMTksrjiQC8MhQBCVXl+o
mm8QRQx08IhodYEDVIbiHSwWIHC28QhfQMQL5oAEL1wLAyqwkwwCcQNpcMEcqDqaHPLFCEYsghEi
SMCJupBIyBQ4DG9ILhEO1YU72EkWh0DFK9KgAwu4gQrp4M3EImErR8hBUYoCkzdZ8OcHCO0Fw+BM
AhYwACQUGiWmPnXd7X53u78a1jz6SSz3mldREHFJMILW48z3hBpKZRhz4AHUDPIF22GCPWZ48hcw
rZcjokdPlhtGl8/kZWI73gJRMMN8HxH49VYWSz4kimWMcgfDSaU8ZOBA7FZFNRTE6ATz8HjlQf9V
vmBZYAzgtCFGwROG1LDgBSRclaFwaoYmxCAD80D8vdgiKvRQ6MFtdEOL+oeDP/hlAxOykwM8QINH
NEAK5njEE0B4VD0sDgPkGwaWyNC/Mgz3DYzYgRcQNoyAm48RKIRrqIQYiAFyaQHf4gEQ+INckYM3
MIuDypF/YYN+GgYQcAQREKCOmZQdMIU84IIGmCVg44NFcASL4wMi+AMjmxDVUAEBUos52IANoIhh
SIA/CCSHS4BDcISCUJlPCMJPMAEhFEIiLMIh1Lu944mTCAPMYQcE1AFMCIDL6AN+ooxjMZBFeoOK
cLyTeIIG2DkdQLAn6ybUoJvU2Dy1eIMq8cL/glABWPm4KBCFCUABRMKA+bsvOLGAjcmWGWwjJPPC
MYioE5iACYg+cqmsriiNXwGb72IB8cAobKmIq4IaPSODWNIBKciCGDgMkqCSMACWMAlFFWCXN1iL
DfgzpEi7I8i46SAsFtABc8gAKRAFRWKbM6k/4Qsz5QgvqkEgPvCBSIiAGkw7QxuBAdC5BkAVcIK6
wyKmMkiprsAIjSAkNmABOTgEJAABoUAaymE+u1CGRVACJYCBecg6KBmjwzIlMsAANyAL7/OtFzgK
v/Cy/uEBIHiTkSO1gVAZIjzCfxzCIAzII1TCJdSJkxCgR6DFnesuohg82EIN2jMlFKEpNywI/zJo
AilogHmYB0yIAkTIk/s7tyfANPEBqMK4SIKwgBMwBymYB1HABOgADVDplvOgqUTypnl0Aw4IRC9k
A5DoyBM4AdtJovrqisbBk5JEDwHqnkcSCJ+clJJEn73ivQZAFhYIji0rpDxpgQBwgidgATTYFr/A
lt/IoQtZBDcIAB1oAAQUhTEYN6HxshawjEThE9iywLAoHLZYCxy4kid4APKTDCz4ATIwQHMQBTZo
R5dLgP04AkapG9RoHI9AgS94AXzcDxxgi+5LpBbQDMl4hy8QAlDgxADwMjRomzvwGDIYKjbAAN+4
lwmhqX/LGN+SrQdYEj0rqAUAQiT8TeA0yP+DZImTuL8AcEkpkKWUihNSsamSTJS3SY4+UEmCIANM
cMkDbIInU5pBCQMPGpRvAhtvos6omQDei4FY+aIn6ILyKI/urBuaUoE+QxHqdIJDzM7MebeiMMnv
mp4wUZoxwICSIM99E4Vm4civsgAX4QiaMg1gET5/MaoEAKATwQAkA6jxmg9P4AExQYQGYIfE/AIM
6AqkwQCJ5IjiiRbhe7Df4gAMqM0HoCn2dEWsUIiMlL7EnJXRCJoXeALwTBQWsAwEgUHfkDYIPBmq
ecSnrAtIIANTSANNqARRKCWhGRqeNAzjcBE9Iy8TLYrNRAMBHQYaZJSwLJO5e640+IQ0TYP/NVXT
NWVTNVVT4RxODJqSJ9ABEMWElDJRBnEMGKSadlQaaCFPgfiCJPjQSkhO1fMioAqvjBgUj5hOQv0C
TBiXA5SljQnSnwJP1ECPukQgKiHPKLDUBrgjTDikuuSgruxOjCiKoyBPNmiPJgPRnTsPuCkxH+XD
6QEWn9sXtFwAF63E6eCAuhQFdshTxBOfQeMf8emmwCgKtUADjngdAQU14lA+BZkOKkCDD6VFWVo7
uNGzihCf+YObPNkyGKyvwrg0yNg0jECE2OgBHMiCTIABKbC1YXgANsFDgDq6ZP2mo5k3BHKDYbg0
jniBF6isMJjDADjTncAFNo1YiZ3YiZ1T/zolgJ94OOBwOBooDURojuaYgFk5gm5qk1AkVIEQNH/J
pqSZo1gRhRNIgt96m/qygHlA2QXYFdNAFuJ4ggAQhWX8laJIDP75Aq7SA0I9ChogCthSmiIaQyiL
Ao04jPL5kjAAR5X8i++itSTyJ6Big6ACE6Z1ArjgnxdYAOLYFaVAA/G5v+kAAlCTIo9MqUUBG/hE
PsvxIWmrmxZAgxcIFh9FJDkSHJqLjTY4pzA4PadBA4SyS8XoAppUlBaYgz9gASewvFiNyROQi3xC
AbCJDWdwAPZxlcp6EqWBspTCPK44FJYStELaNweZAEwAC6FdLwtwWJ3ABWlIA2nY3d7lXf/f9V3g
TQOLpdOfcED6+QOTiUZagy/36Fu4MJ8WkFRCRSylMB3GpbWNtA2R8Ntm7YObRdl6RAMaEApGwZwY
aILiOQ2ALY5n4U03BDY2zJNoZIwmmNKvgC0sSaRwUYGeJE9GcMA5eJUo4EOwtcNcU9ArcVBEcILy
iIy0AzQyAgw8mY9IILNFwIFlFCrj+S6O8CY02JgWcKMWKAMVMBEysKGIe6XpgarpcIA2SIcNQAQE
W8yM4KDwykrIYNcjWIRFCAOuwogkWBFEaUUFfAALOFu7cIZ0cIBzWASjgV5wAVvLIyXlKw+1eoEA
oDEnOIH30IjzUJsgDRx4JQiV6V00TmP/NVbj4h3OnyACGwEhpPCKPkie0jukcPEoRCoknHUj8SwL
nMKEO/oiMLbCkooCc5AO6rwX8jCNMCMDKDtETDAMA74UyOmw0FNJAXEDOZIy9YqyCzs6Vd20BGEB
tSHUZ3yBCWiAEwAX4wgXzTM7ajwiDig6dOEANGDABUiAs1Di6TgEEVgEnvK4aCmi4wGXEiYfyG0c
35gtDOgyM0mAEWpFDsiWV5UMKqACR0CD0+uuUVmwulFXuJgePYiAFiAi4hDRFzDRW9wAI3M4u2iI
AeiENxA+8wmM4yiiReGgb/LKOwCCJ5iA9sOABx2JAwmTMSkpn1SZTJCGhs6Eh3boiJ7o/zY+yJ8A
gRo8jpOBKuRr4EJilCgoKcvYDpQFgqHog5hcT48IAK4yZhVIAjOI2a2aB2u7yNFozY/tA9RQjyi7
xrosMEMsqZJqAULtAhrogp8tPcvLveMYyWBZr+FC6Jp2wwL527aMkCKy5+8iirrUCMp4gQ2IACsZ
UYLggRMJQLsYunrBATBUTERBvnCxDLhZlDhBAXYhkCQehi64oeGpm7Vbi6iLZ/9IgC+wjVI+Q+R4
TvJJJBpmuy5mgxGrvcWxgCQAS4Ad0LqwlkPAAbRZEXbeiulpR8NwEULiACAIg5h9UQBcCzkg6ELq
Ylu7XTN+IIiubdu+7duu6CU8CSLQA//gWFnAUNDJBNutIJWN8MoxKGnDUIHAqQoi8gjL8wivLKlS
WY5f9UIw5V+m+cqQtil0M+ZfgQ8nCBPyBCG/pTDLZDl/4duMyIim4SfzGYaodDzGm9+PnQDMuIiE
8ogO8rBCYps5wBKD+I02nI50oIJDOJ27Wqhm1AtHTA3x4cMVueIJIIk24QESQQ8AdB/JOAcqCJA+
mEnyuTTLED7LMJqLcAJMsIAjYEsncIOHIyAeIIMYgcEXQAGitosjeITimd31fJvw7CDzcZHPeIwJ
9U4M2AA+SIDC2QAWqI3TYA428GWBYGh4sO0rr+0sz4Qt1+29O4mLOQJIvhq7KSKigCH/BfXKTFU+
lMWBi1COI4IyHEaPwICb1MgI1Mjki1xni0APpmEaWK4bsAnLkhwuq+WSi8SBjGlHNTdzu/WI88C8
1glQKaFORtCV6JTzB4OqOVeQUBTFJMeBrFRkqKkWPZAKGi9gxGBcj8jh//yuALBMMUeBVqSLFJhB
QwHA+dClWSmiRKl1Ti8i5EA+b/qIRyAftRmGU4Sd7tuZy3SjB5jvgpADKCgBeJgHM3gCtWsRQakM
YOnUrLQ8fIySDd/MXZk5FFi6I4C6RfjBB4IHeI93eZ93efdyWMtYGngCREC8SKUsPqzxyygK80bZ
fN+09S4iYOFbM1cQB/+tFiFPr8gT/44wni9RkMkc9kTiQ2/aEuosEdIKDhYIl61oUA4SPk/3SrAo
g82kTkdwJOAwJcuAzVAr+W8SIBcFlzDYAKYgLzeEmD+wR3pT17fIk6w82HljaTYgrasFlXt5gKG5
l/lYny5ogmhRiyt1MB8lbUxTkDfZKme6WnsZDhBKmvAqn9jogwIoABeQBkw4AmlWlPDcmNAm8t8Q
URzYlkA7Ogf7raFQPrbxASpw9+eid8Knd3u/rp8IkHySe5brLo+IsqZZEcQTuQW4bsfrFiPKk50+
DnymDMowDlGDnQa6SCfM58BIDePeiuPhQw46HkjEgVP8NJV8CxOFG5Mvex9V1bC8kv+Yt6EXrXQv
dAQg4EKUTKQHW3cX8XTImAMcsIi9poi+2BvLtwsNSIdFEBUQ+iaSMJRF/GDIwIFDSSSRG4aDAf/5
G44usQFGYIMDnDLTgf3fwENT4gg2UZSLCG0WQC0eCH/fAggMwzZwWGDwIMKE5goUGGeviYU3etwc
6YKBBQsMXTjgeHDkIgsLFo5s2EBETxkVX76EeTHMTRgULeaIEJGQAM6cOgng0uTzJ9CgQHHtLGr0
KFKdCQ/O4VBmDJkyLMb0qcrGwhcVKsJI7TJswTCXb7p0QeMGzdK0ahFiaGHhSZgnZVqoZNNHxRiu
ZFiU0TjszYY5b4ZhKFNmQYvDaxf/L6jIgUzeJ4UttCDzpc+YvBbGHOk4bA4POWfRbB7TYgwLxosZ
bTjC4oVrsmOemJYahkyYO0BA4NgAJAEagWieaLVARvXqp8Pu8OCAMWOXFxw4YMDwAAQIIDh4NCeD
AcebF2FEjkS+VNGUdF0eleEj54VZsw/cDBv2cRh4NPgfvHjC4sEceuCABgcvuGFeQg54UoYQmUSx
wR1ybCCHbgncgcMwctgHW3UcHPHFEwbq5hEaYaSG4EGoMMQQFGO88QcQQCDhCBIRyDHHgBphMF4Y
ec0BQgIPhGHXXS/oscETayXFk1BNCkXUklFKidNafODA4WlP0PZFZS/05gYHBy4w/0dgb3CABhpH
wNYCWigmtEEXfJVBG1dlkHFaGGjIccRLbjwQ2gZv6BfdEWNMkISbCb3xxlyQdfERBkeQARcGaOy1
AQ/bEUTWC108UR8LTiSRZKILiAAcGdJ1QYOlZHTRFxmuhsEHEHdgmsAbT7RwEUuRBnBEqQY5IgcL
boD2ABqdSlefsm/YuoEbb8yBQR9fqHkaRn1gEOw1nrzRBxkWnvXAGw/IkQBBw5x55hFo8LDBCwGw
USl4gNkXrA0s2JOHOWjoIQeFIkTCyCF3RMvCbX1l6EYAb6EBRAQJ4ChQqSfksaICjxyBhAc72JCO
D0A8MCDCcbXAQRdjWMCBHDAOw/9VRjwwksJiS/bExU84+6SzJjzjDOWUQR+1VgR/4HDEEcQ98SjC
HPCQXUJmmblXymywEQWpwU4EJsJaorFossvd8dVBrXnEgqctTHVCE4gEu8ADNOzYwtKwGSjHfPRt
BN4GwD2KGwtscDAWG2a4HewdJZp4BA1HSCUHeChjQEagPNiKA5iViVTdhxa83UkE880HeaduADzg
shTVd4QcHGTFFwaIhHH0tsFS4Qij584xH4SWhwefh5z39oIKAWDAAWFOy9Fmol6EcQoYXHwxBx98
LLKDI3zwgKwbZMVZxhEPPOCECk9w8GNJEorpZhJQrDhOJS2k04MzdlBxR2ebltH/BRkWmNhHEizw
AhBEgAcW8RIPIsCImiUFF1x4IAQjKMEIAk1oFszJWrADBNGk7GRoeJWxarUU78QOERZAwQkegQnm
leoOb8DBgCRFhmGIzw044AMI9LCUT01lDCqwywnDsIG3kYs6aCML8iiUgD/wwA3rWwCj8AOZMDhB
bcRJQhjeBoQ3fAR8KIuOHnCYAIoUxCAbQFO5LMCCL4zhKRboQwAeEKwB+OAPFwqTfZymhz02kVxg
QhOYyiAStA0jCihAE59st4NFoKEMprsDCIiABD5A6wWRoqF3/PSCFjTMJUeozBtEGKwxQEEBeZDC
E0BAhTbs4A9p6trXCAO+HTXs/3iWdIkekICGFiSqARJYUQGgMIFzaMAOHnjDSqqTKvw8JgAoSAIK
VkYEIMArDBwAwblAwECkOJALMIjgNyEYTm8+sIIXtOBinuYGS0pmnWVBFg7SghsyJCEKiJjACU6Q
hDu8zSA4CFD3YtW9/ckBBPxcSpye8AUnOMEuiAgAB0L3tjvkLTplWRSFiDCHsyDEQ8FRWfGsFgCG
PkEOb0PXWB5FlpYdgon2eSIiQzKGqzzBAgGYgBM2IMdS7aATjNBDI8swjAQwghGLcA/yXlIfgNnU
CVDJCBzj8hpgleocVJgDG1giB0b4wBMDOCMGdEWG+bwQA2xARBWpEwAVbGRkVP9N1BsyIAElcEEU
GHDEOTrBhy6c5gsBIIPpwrJJJwQgDEfgQAsmIMQ5HAIHx0mUFFAxjnGMQgLziMAARCCHMaiwWok5
AhfDEIAkPOILLOAAvNxA0YclIAEYUlIDYSDb2dK2trQ15zmDxhg9JE1L7bKkmryTlleRAa0qxIQo
HiGHN/RzAZZLGRuRZhGzdCEtb/BhHxDBBhWg4BEo6AIfdhosgD1AKmRAwz/nsNwuZBEhR6AId62S
BJwGgCVkQ5wcaFCgLrhBDxHgQ1MyoxiDdCpwaw1AHyYwARSYYQJlmMPb0oGEjSYNDRGggids1D9X
HUh88QIgl/x6AjhOIAoCfJv/A/7whD6cwAJ6WIQXPIGBH2olDAB6ABmyi4IohGFIopgABl5gl+oG
y3VmSIIo5nGETkjoCQ9lwxisEygysAHBfchIC5KggwDwYTrlfSuKnNAEKbDDHE1wQnhawAZR6KCK
h4UNC+rLUGuK5wRhkGQC9JCAsBA5LTaDQRZsK+jb5vacu+WiRd4gIRbEagxq4Z9KAKjgR0RBUM2t
FQfiEoZohSdWnlvKA4ijlQAEIAqGfEJHaPY2VlVERLRyQ44DELXu2fSHiDCDDg4VhTLwoJ8dUXTc
3sAHIgzDMijoQ0IwQuXuPmICTZiHDpoQhQD1MwIoc80R+OADYo8hCpV5b5oE/3lWSmMCExOYRwrR
jYEhvs0RLYjCPB7BMokF4BEBQBvLyuuER6AVBc6cgA50gIgviAIFBnqbJw5xhAZk4At6AJET7Gkt
HgiGA92Owl0soAItN0EUw8BIcF7wNj4kIAmaQAQNoqADTAT8C27gw0QGC8c2hsQJ84jCMEiOLhOJ
XC02ywLQgy70oQsdt4WOknkWsYhIOEKzZ2lvWq7CAq200SzNTcge/9CJQ8yhUFF4RFo+CB8W9MGQ
X6jd1Q2iaB7w4RBAaE7Ake3eV/EJA18wgyhOIAoVPPbq5oKWG4BwiPVEgQ0nInBIVNACRORzHg14
NmfSbhDIHYEHizgEC6IwBv+xe2guWf1CEnCtA3PMYx7SDlHa+fAGKpdhZHyvzkZ2WfYAjOGmJ9BB
A8xhjhhUwhyYkLwN3ZBVKj+h1ep6Qe2r1QczmOH2upeCFNo24H4eQRQMa0ITToAJVFN8nRehihlI
H/Axl/kR5ptDAhjzc6Kzf+hGP3pS3OQIR1B4MX14gqD8JPml8IERO2CEyASOWrjGfNhdC1gE2qWd
HszBHxjVBmFAfS1F43gFo3zBsVULC10doADMG7ABCsiFRhiEfcxFYqDQ7emAKCQBc+3fArgHGkyI
BZ6MnXTKeASAljjBCeAatGFCH3zQ/kUCHxQbYJVBjzEa2nzB130BGQTA7TX/Qe6R3jwgggrsHxAA
1QGGD0xsRXV0WxJkxe6ZgxRUAqDNgyh8wf65SgsQFoKhFwu0gNoQIRs4gRnEADtkQCUEGheww971
3TYdBS5UAiAGoiAOoiC+H/wNTaIcAmO8wBd8TTyxYLCMRhi5Afh80BNB4gIAlVq8wVnIwQalRAt8
wfRBohtkGRuUxUFI10e8xtVQGiLkBSYuQBf0QbM9wv1dhImE1Vv0CApEmyhUBR/uX5ogwum5Bd2w
0UKxQQuIlig8mw6UHiJkzf5Fy3YtTaE4ARvNVFWIxJhlQAZkgTTAQxRg4slMTk11ATL1wVvUlAqU
nQ5IQRZwQSXAQyZIgSgg/4jNEKI+EqIhHmJRxGK7PGIslsphAcxAwhXABEjiHCRy6Ee0qMsDPIZp
MCRCJMYLMJphWFQHqVnhlYF+MGSbxYqu2FS1rAQcteMEYIIKeFcGsqAJsdH+vBEioBUcGVcTkF4D
ZIEUDOTRxAr45EpmrMRKIEISnEADsEMM6IA3Ho552Iw3PiVURmVU9qM/KgVFXiVWDqQTXWJWLoUT
vQB80AC5BGNXLgBGWERfbdoDsICWZKXj2ImaVZkTZJe9hQG2kMVVds9hURki7Fi/2dMj8NtIlBFD
ctqcqABDNVRfOlsTYEIUdI+bOGUG1KFUVqY3UmVVUklZbiZndiYksoFnpv8F+EwdG0gFV5Yl/0zK
ZtxJZRAhZ74XEdIGVMBhtTxBSxZmRApSdimhmj1U8YBZUzYQZVqmZWJmZoYmcianci4nggCncv5F
p7DQbWKlG1AcsiRLnICmZ3Ig/4APbqAGWQYnN7EDeZaneZ6neb7fBVxAZmomc74nfManfM5naAqK
VzBnmkRF2tkMevYnehrdHiwBE7QnAdCngR4ogiaogi7oQNoM9D0ohEZohOIWLOzCGQxoezKohm4o
h3aoh8Kng8aAhI4ohOLWBXzDJGDocX4oi7YoVo6iizLkC8ZoHxoFLsQAjuaoju4ojtYBLrxfihIo
jQ5pZybgex4ekQ7kRiT/6VLYDI8+KY8CqYpWJZNWKUUSJnxOoXyaoXz2hXwi6dXZjO6NKZmWaZlK
qZCmnWh0D1QsgDRuJg7owU8ViF8p5x0sgifY0XYtJxEswkYZxJtyJnXggFOoTUUkp0WYyEzZxXJy
xepFwQnIGnJqkwWUgRxgANjtZwOZKaeaKZpmaLA8ABAQwR8cwtp1gV8hwv2B6VUugghYTyT8wZGE
Cgr2AdRhJR94Qicsgh44QjpQASOUgcphAhsEKkMiQSc4AiNEQiR0gg9EwBygARNyaVnqwR34FyNE
wALSAA3IQeGFJ0ViAGMBSQLwgWl4Chz1XFcSh4X9wQskAAhkWRK8Imdu/4AgIUECOAEmcIAedMFD
dcEC9ZPNNADBFqzBHqzBfuqKJsoGzcEdBAiaDMNTfMEENMD9QRhFEpUHDMAhLAIjIAEIhAZMIAIm
NAC6ZSpFvgEjpIMHdILLxpgjEAEZiEJyBSbKUuQAeIKuekI6pMMAbN2lPkIT6EAfZBVWOqu1AsEO
7AC+NgdY3uQE2IVzxqIH9Guc5hCmFM8YOEHAkcEc2ABWUgEfrBgHJI4TvIAcLJ68jIENXMMUJMJV
RkAdxcQf0MAzltRj3KkdUMM7LMANlMrAmizCDm7BGieVIkgkEIHq6YkLvYSk9AE2ooAoqKR3Uisk
RsK1MpHp/MFGoUkZzP/kI0BbChWe3GGiDziCrNbKHfzBs6ZPFwCcDuDdMyICGfRqLM7fH9zIHASI
tv4BCAjfPEiBObCZDlQaFdwANZiuJ4hApnBit1JE3HzIPFSCDvBbGTCCMwRCLNqABvRAOhSQmhSG
ZaihUc5DHzwKJBSC9hbBD4CtdrBbP2kAJCSC2PYHt7LB0GICv1VFGXiCD+zANhSBLKhBinGaQTbX
FRCDM5zDInwBG/xBH8TAzanqE/RqDyiCA6TDFGzCFNjAIsyibapfAzke4Zaw4fqjeXgMFRzCA5SF
w5rJB62YMmYGVaiAygnczV6dF0RCwaBJmriBa5XLMDhZPdliFBTcI5z/wHKwoAh4gAi01PI8ClER
wR24UAvELs3qnQ58AQd4ADFcwTkYxLUeVLDgVTosb1Q40hwQAXYkQBmU7+h+AXilwwgswBU4gh6U
atudpnn0ADG0gSfAyZmwCmyACRmgQBOYQbGCFxVcg0EEAjFEguXowSHQQLAswjnMrx20ARLwQEWE
1UjJyxcw3iHdAR8Qwyb8gBpgAT3sgPYwh8gESyQ4QwdcQbf06xfARx+Igm+OgV8dgSdEQjoQAz04
Qzo4ggsp2nL1WrB0ggYkggPsgBcAwRvpARvMAyZAhau8QQS0gYR5wjU4wE/NwauUztQahM2Unjqv
Mzuz8wkfompogDfb/4ANRAA6yoEeUHFQjcGTNUycsQEmYB/tJgS4Isft6BlK7M/g6NRZuA4+8dtM
zaT+8oDOBiwUOVqw9MDtRMIivEGPFItuVOED9EEiT2613MYGpMMN/MA1RAKO7G5BL4YIOIAiKIJV
MUINt94e8YEbcG311hN4MQJeqcECOIOfPmwCTFiiyIEjOIAzpIcP3IGnSMZFRse76RMbANYhpIMd
KEItLMAqpMORqNci/ME5L8YcXLAzaIA8R7VUxFlylR0KZNUY4MAiUAExJIIzbAIn2EECnMsdLNEh
8PFaIIEdfLEiXMM14DGqRsojCFxW0PULdIIntK04c935+O4hHAISkP8xghj2FNyAItgAAPJAGfSB
HPSBDqDAeb0AGfDrACRuJ5wDHxyWJZpyWfOqn41wO/e2OxNo/C2GKlMDNFMBI+HzITCCRknKG8mL
E5hQVrGBlo3BSaBJaj8CRrvJNVyBHeiVJ8fFCwDG7l6JCijYjtnFWp0VD7RBGzCCG0TKGPhboujB
DmCwJyh3KRZWZ/BAFb4AIuSaY67VCwQIEtB0GySOfnidm9BAJNDPAlPBH4QB5I4BOu7uE7DcCUSB
Y3LA9ZwDMVDDCFDBgHAi9fCB5apGpCABFaRDG6wwUI3UVpQBDRTXBPCbE/BaU1/DDSgDLdCDS1Pc
GxxCJCRAnyFHAMz/gQPYgAdQQTQ7Ag/ghQUkAQ9iHDayBA90QtteQweoATW0AXhU8SEMALCuIHKw
gCPktQZQARXYwQDgcqyokAmFAZfkiSdQwQ5QQSfY+aXOQQT06Sp5gkkhCB+cwxVcwRQ4QBvoFTnf
uIazlaCECA4QgQ8MDCO4kKS0QM6JwA7MTxsAQZM2EPaFuqiP+qi/M/ytxirQQj1sgwMAIQ44kuCd
xBtMzkqYSF/MBXE8AhnwMIG4AVVoJ4IkwDlsAyfQQw9EQrQ8hWFJC95wgAzP0Dq9wP48wQPo7B3M
SUWogLoiRwscwUxfQzpEAhDMQbGtROu5rl0UH32wTgRQUwT8H/+w/4CiRYflIQcHOAF4ecHHUEEk
6MGQVEUYLMziEdYBfg0StG39MHBFPAEZyAHMcQARIMcsjgoOHEIn3DnXoYEKoNXS7NJczoYaL4IN
OMMVUAMk2EEknBHatN1umLVqhAEmoMAD7IAH+MDFZ5gcfAFWaFeUU82j8IAIUIEGTAE9bAIx2ABw
OBII2DzTmUexMoIdaMAOMGsbDHZY0QYK9OUYgGWrifmv7oADOMAhmIUL3cEAsLcHaJNqeOQi9MAU
aEA0t4EHSPUTxCG/ZXVF8IWRRMIOk5xgzEnOEQGWO4Mi7IBnL4DNkLrik7qpH91atEAnwIER0MOh
M4JgoM3XoB8OTP8OVlQKUXUCEOhiGfwBvHgkoX6aeejAGOzAFdDD0Q/enMAFXBSIRqyRjdl5nYs7
J45NKBrHA2DAH4QxcojZBBzCOdhAJxiMtM8JYcmFbViAGxDBKlGBzces5fwBMmWGuVwHI/CBapBB
E1RCF/zBjIjAH6geW2ZXVu8IbRyBHvzvrlZ2ol9e6HjKGACxHICskaaFFACEphgqaICINIAREDRd
ngQI8CSMBTZjMGyIEAkIj0M7rjmj4qiTIz0vWpTRgwOHDyp33ixw+RImCx3zkrzw5MkREhFEcKAh
82QMmy9sEKGZQ+SQnjd3kCgi5uxcuh1I5IwZpufPnDkIYXZ9acH/zAsQ6dJ1YkQEiZsyGMo8YdOn
j4owaB7M4eEGSCQbPTTYaUOFz5w3ZR4Q6dSJyg5HXrs+0THmD5W/jBw54sMwTAsUKALEfcICwzA0
cgxToRJJBJI7w97MKbyjhwMb6RjBJHAbd24CuHT09v0b+G9cuokXN348N+MFL474sOEo0g4bH/Xw
8PllTBc0ZcKM+RIGAwc+6c51ksMcxws0w44w5KBceYwvhzx48jLgz5ExFsI8+eLksycsaGFANxbx
gRHJIsHhjWHCYKMFFiyw4IhO2oAPJhjSyKSJBKhA4pDBWnjriz44+4kNJ1SQIwIP0nHkkEX44OEO
PoCQg4wWVBiD/4VhFnGkJQwXkOCUUtBgJAI+7nCjCxa+KLEPJ74gQwW57ujEAyo8iCCCRUCgkY9I
9MCAQDIeeIMKEVgQ8hFUTBjoAT2ASIDJFp5UAbsxqgwDhwFsQIIPPhZBzBMecLhjpy7422CYDXbQ
gAo34JMiDS7meSSMP4j48gEMLPhCwCe/2HEDETyJZEkeItDAAU+y4uMQPr7oYo470MAhEg3kwPAE
LmJggQcfANVjDjSwY4EMC/D87IUHeJBzgwSQSIfVHcxiZJENwhArkkOQOEcDIDDMpBI25EBCpEPl
8OkJDMjog40n5H2iWR7sMki6Hajo5A8b5ejiECpsGKCTHnqwDf853oJbGLjhkHsYYt0YI+IIHTCV
w4YbbkgkkWt8YGmDDTp9ogwWWgijizGSCAAHERj5koNhhrmD5sjSEdKlDCrJoAlEVHiDES8ceZmH
N96gkUwn+vhCWRVaGMMJFMI4oq4XOHDjBSfHOOSPA//AEBVsTslEB0TKeGM9NI64egM+5GjLrSgC
4G4MqstQIQAy3kiABw5YgNeJAG4FYpEW4DulgMShsKCMLuwsoz059AjMjSdUsKCPJ3Bg8oW+LWeD
hTdOwqAPRJ5owUwifBjDHPjGUXwCC7yDiwUWuqBhg6LLYCOKeI+4Yw4aeHigi59QploOtVpooQuU
kOiBCFGUe73/AGuyCOBkMrRHtvGFIGJjAkRwSKBYNLAuuQuS2AjDjTte8C+MmTtxYA7l5rEm8VPG
eKFJ5sgoY3th+E+U2IABHMjhARxYm9WG8QC1lIEpIFgIBrpgEDsoojaMaYI7XJAGHZDhXyQjQxja
8ikLKG0iZOgCB5hzBBYcAQdzmNwd5CCtRcjhaqwxnyfsgLDjKIxhOjCDb4bYG4dFDInIYQwO5gEF
ULDBEYqAxA2mcI02MEIPejhEUvTDlmY9oAWPkB0a5HSX0SRADyJIzM1w9gkJgEIaWdDBHKgglUUQ
QUlA6NIRHmQB+HFghAKCEAcQ+ICedAFyqTHNYuDjglQIwRQZ/zDHI+YgBxDAahFd6kQE0NCC032K
LlbDYRh6dwQeDI8FbFBWGeYwjEM5wXWJc0cpevYTkzCCEUjAJRHm0IXMBEAFMEweDoaBgTH0wQJo
SAAOnoACRIzhCWjYQBfegAIdKAcb1CtBBsyAiD70bg5onNzoyvAfJ7SAAzRwgxvag0gVEvINnsLT
MORwhD/sQA5sUE7iCjAOJTQABceEkHbWqRY/PgERNXGDaNCwnTKULFlfwEBDHReAMFzNNJJiTCqo
lwodsIEMtSsDc7pwBDSQZGnONNMb3JDAYRSPBQA82RG0grXlvcELrBIXY4RQgFe8KQqejOZC1rY2
Y+3nO1/EAf8HOLCQmD5ANEdwg2vQ0B2gvEElPjQOLkRhhq6aAaxhFetYhZFEsxrHK4zoQx4SN8cd
OCMRVyBGq4YWCYyQZIFu8BsLOjVRlDS0NRHYQTpu0oYdYKgSYBiCNSDJji8sYgfniIoXPGEaT3Ag
Ik9oqiu7wBrMgscNLI1ZDf8QqzreAT6loJ4CTMEFKaCBCAKLjWls4AUetEVPYXCWG8iAhje8AE+E
YRQLtoUBOfDgBcedgHJGwc8ChEMT5jCdHDzhAAf4YBHYohPpwtfbnrRAqmT6jMzIEC/iyqx5AUDE
9PipgDRkYR6YmEALIkAEPYSMQaD5wgS6ScIjUIl9TAoDGRT/yAK8WcBdLQCCF4ZRBvYmDhUwMEcS
dBCFJ3QBw13AQNaAgoITlGSkLATNG/4ru9r9hED9CUNCNNqVUjhXCFIwwxfs1K61mPQI7iKDfAOw
4VudSYENlVAYttXU/9aOD46IgB4YA4rECYELDcBEFL5QBg5gWKo4CJm7VIAIFKhAO4aSQ3pqd2UM
EPkIad7Pp9yQO60Wh6uiEMUJTjBnO8sZz3ku61n5jJuuOGAHKhDC62IQBiBQ4Ro3IAakPIEYD1wG
wXolbkUcAQI3bFivp9SDF6zlpXRcSDkZAAVHC3APJXBBFGiIgA2eAmjppOMIBLKAHO44B5MgaDXp
e4HVcAAC/x+I4LdhwgF87sHPcWDDFFkYgxz0Yoce2MATO/CEHsowhgCwwQ0gSEAX+oABvrEwwyPk
wGpeqlscLJcx1EvcEECRhSZE4QV/QMwi+jUjtZzgo1jGACJYsFCosgWAZRgGZn+yHmDus715gIIm
2NGAKITsDQ94AA1oQKZHzEMHmXsCGUrUgjcg0GQnBo2T4iUHPrwAA4yxBz/tAQp4cCEDGZhHvMjQ
rBWiAQNs6E2EPDlg2xFLLUSGCAcASIYxtAAHZ2JMsRN3D1BIoQkTmMAJHgHNOSjJpFib8znPjAED
viGGRXtBSF/QwCPsWgWhQQO6vLKOxGGDC+ZoQtVLxriZ/f+BTmp7QtScYAEWvGCqPJCDaBqEGZNW
dUQW9SQbF/AwXJwAE3SWPJ0xUXnLQ77ye+4zn7tyA2f8IROvg0EAjrABP7WhVZHwgX1A0NSCmkws
HuBJA9nJAz6IALtEsG8d4dNEBTS3AKmAgjnYcARHOEMRPUhHltIxmCOQBvd/4MAiZoOEOVw6DCyQ
JlqAsNQHAGEDIGCuc49tCin0YQ6OSIdsPGDXMZEBA2/4w5JjfQQQRAAEw+1O/DZwZQzrlQx4yrkS
BwxM4BPgoQmS6Q4O4ZISAIegpgXUAwMERAUIbAOAQA9wTtwe4AiAIgw2ID1aIOW6QgGc6xWEoBRM
IA3gIQb/VGiqgOBGuoAN6CxzOG4/No6eEqCqHgoDJE5rSo+GusAruAB/EscFQCETYEAaMoEd2KAL
8GIA+ICljuALMCEJBuxJBiQ0+IBveAtlOGAD3CUieiQBdqor1G0I8sAc8M0cpCDjuqC6dqD/3AAN
gGlAuuNyaigB7mAD7uC2yk7LiC4MnAB0cMATbMArsCFxUiGSMs47vuwI9GAAdoARqOYNHIdAIoTG
OKAMN6cP0eDvhmGdHiQJJiAJ+iAMNOAlHK/yps7yXvHyKu8EJkDzNs+suuIHiIEKYsAaxkEaJgA8
LMIH8COLMJCdkOAPRKaBeCA1EkAUH8AnfudL+EcONkAn/zCkAUzgxfppHWBAB56AD1CvLOjNMjZg
EbyAERxQDugjHbwA/NzAZLZFZtSmpUQmSFRuAMdBAaRBB9wgOtqgHRchNfRAWhIizcYHK0AgK5zq
ZECDLQjJAd/DK1JhAAtgHUohD0qhEvqABjAJu26EA66Pf0akBV7KlECg+9BAXogLWUgoAbQtDLzC
BAZwFIRAAkwAFEyBHWwnThyBChYh6LRHeyTiwl5gKfQAh9oJkTLjC/ptDoBAImFCAgZQCD4hE6Ag
DcxhDMxnwahgmX5rwIxOIvogbx5AHddFh1woRwLA70CACDagKz6hImGAHSoB5nTgC45gANrABi6D
A/oqHv8NzAmah5hg6JR4gD0U6HSihgX0wBG8wCuAbxzSUCAaQAdEARHEQmAYgTlEK2u2pcu+wGpK
Zm+0DDFLSk+cIAqSoCQPyyVYUb5ecQJic+qkzjZPYAlskfNgwgjoIR0qYRTQwRTmoeZCUiFJrIXA
ozp64lD4gAgy4pC444AwKy7owgyVo2KygJ/cwRR0AOkYIRL+4A2aag4WYVAWIT2IbBEO4hBAEBRB
I2vYYEfAkCfWRDmcbACtgWzeIBI8gF/uwCAqyzQohmmGASWrIwEYJcdO5+goCAOOggdGsCtWbgDX
QQhOAQqkgAX+IBJAYHIWgWCGBh697jMeQD14wC2B4A3/ckR2NuzMRoMHwkAFvELdEmcdwOAUSsAE
zOFqcEAjIgE86Y2ZsqMLsKdx4kQhhwfn/EgxnQYN+GDYugIV8jMcwqEqH0N7mqcTMmknemkMSKgF
EAFAjCJ3EqAMp2kuNuANJKQFYgQuYWIbye8ES0GOJuINYEUP3MD2mIQF2oU6UYZ/VuhcgOAFtiW0
cIANAmAYuuRruqIiCwAdSgAGmkAUAgBo+CXHWooOEQmzquRLPYkDfHQRCFXgGsqY2IADdM8HXjNh
HsE2J+ARXPVVZ1Xqjkg3kcgr4mEXX+EVQMEcmOcIaOCAmsTriqdkMKDM3CDphoEHEoB4QgMHjgBv
+oAF/9LjAYSkB+5AB6jHGkDhg0ZjXfpUO2AQCBhiVMYgtBJUK4bBavjHLQZEy3DAU+DjC6wBHfqJ
nzQBE7LtD1aj3/5ABCIhAv7AQYSipEI1XjmQBaDJ6xSo9B6gO5TDBRJH3cZhlmKgC0pLLZ5gGNRo
AHSwZP5uw6gJA/kgA2unsxAIDThgeV7gC1LAK8DgUQtgFPJACqiGBmqHjGbjEHwC/v5LXgxITvSA
XV+AOziRDzFgblop3fKxn0ohBh4BEVIkCfTgEKOCD9qidghEBejFaMDu38aAA/RAJxIgM15Gyxy1
RqnHBcyvCZoAmTggLxJjMEbI67qjJHatdvbmBXjE5P8YQQSOLgGUTCGP4CXkcmZLAB7YQbrW0W02
4L5O6uxeqgye5oXObBiAgAgegAyOAAgOgZf8pmXQJVAcL1YfIQlOF3VNkVZNMTdvNYm8Yhs8gQWa
QAomgFqd5Q1owGWnJM1saQKfwA0QqAdzZwN4C0KIK0fAJwnMQEg4oQeewBRMAB5krAwgl6U47jvI
xHYaJ6RM1DvQgAcucBgk5O94EJiSoAmcFz7MARVGYRweSQIm4Aj2MHnKqT+CIjvCYy0yY0BuJema
pAz09JTWBbOSAGbjYwicyx3AgAseIZp4C3UCtTusRsMWtm5ohA6zpnOQADV2Qg8iQi6UwwnQoUar
Rwn/YAAFjI4su4APPEFW6sZoJxBUfmcOdq1kng8EGMEHvGARXoANRjOBHfVRsSEF2cFiHsENEM0Z
OgHHSgYiBsy4rIap+IcDDkEl2sALcI4PjMkrvoALmG4AT1AJPkEUnmADPIEYqIEe+rVYKndKjstk
fTQB/KaDJ/EcuARQ2sMrcEAFYCAfxwEdlMAE2OEJAkYR3mEbrmEHZMQ1puYOfMADDuFQuOgJ9eAf
HeAcbCD/iGAVEyYJQjmUo2A1RXkzUCAJNiOUaxF2H8YrqKENBK+XtK9WxjMMnukIqq1K2OJybK9T
4O/mwiAJnEa9yNIJnOCahMQBcMAMJgAFvuNO9eC//74gALLjfVRohC5nDnAgDFCgJOmJAxzi6PzI
60inNzAEEUwAFfLAFODBHJ4UKX0iKDCMDAJANEmIXiZQBZyg5vTUQbblAf4ASQ4hAjZgDDDEAmT2
yd4kmXyrcgRuXahwQErKcpwpNB5A++5gqRLAB17NCzxgDjpQQr0iDcgPG0zA4Z4wzd4ABDohEjYA
O7KHdwKg33AIhORgKSKACnrgHNqgDSJhnYxWOUqgItchDdxQBc7IE66hY4CSB5qEmp3GyoZn4OgT
CayrDTTAGdIhEuRgpGECDbigIodACKQhBibgDrygDRJhBLBgE8zzEHCoLQZ4DpDgPiJgqYAACTzg
HP/s4IKcAVJAIIEYgwrkwB0qchQy4KMSwAES4R1qYQQUwVocISvKICV2QF/0ZRFU0g1iqwem4AYg
gR6uoA06gclY9YdIeTNIWbU3w5lTGbZR4HVbGWK8Ag7aYDR8wA3UiUEqVwWQCeVGRQWQxaImB2Kr
RL3kM3CgBgWOOQrOWUiogAzO+hG+gJBOIiieBLwglsieBJmqgwWau3YQLABUZD98zgJQd0bhowGU
IBywQQnSoAHaZg4ACU8Q7L+QCQOmxAL+8l3kxnz4YANGaKTmjwj+AAg4F0Ok4F6fLBPMwJR2Vz+O
R8MmgvTeAGoCQGqOoEH0wAcSXI8EZge8wAs2oAz/PAw+2IqfUkEjIfgv1alWYOUBsAN7jgAuLuzj
9CoBSCwBLMQv0sEGOuEu9u4+K9IEKuGjInE9ZcsBpI+bH+QhRigSlyqHQYAKFMEB0qEHrqEH2iBr
leMBYiAcKtYFSiEDOLK6rgES4gEOIIEPULLBwkNaXyAC7gMI2IMI1HoKpsAZNgYSpsAT7rErDuEO
QAEbUmGBE+cVSC/9NKADsGAV6MEO2m8REBMMI0AE1K8HdiA/WKA8r5weqIEafoAeiOEc0OCTf8jL
ThkRVv2UX/2UWZm20cor5MAM+kAORPAFaIADKJANQMqFLAeahhsI+IAD0o7jyNJplkdZnMBVqQ5n
/x5BE1AhC9yQDQZYJfHkSTr3dKhZR8rgLU3mZGS0T5kGNPDWAjiDeeAjHIpwCMAgE5ZtXcqJaYhM
TwZEokKnbx5EBRoocjfsKopGxL7gBOADXxdRIxHBgYwWmho+WfYDhir3obKPNUBABMBPTiIAQf6A
m9lgiAzeue4BFTJhwnqsodQGA06Oyk5mO7RPZqo6Wg1I44fGBwqaIRABE5TjsJ3LGrAyC6LWlGjk
DiLBK8egcsNSxAhpr05mGALmQBZJBEAxKmFCB0zgFWh2sV4Bvi0lANazE3agDbbcbXiLR0TDAh4A
CfAavXrNEerDBq5BYK4oeRgjKKQBFUpgHVzAGv+soQSSgJWcww464Aau4Rw8AQSu74U4QP4GgApc
RSkAjwcM4xrk6hwc4NkOGrW3qtXF1JlaPWpene+ae7Zn/Ti8IkViwBymDBEsYNe0xy2mBAPO7nQs
5wuujiQcqJiaKtsdInBS14+EBAzavQSkoRIaQBRCB47ZMqR+wjss5wnuwKUUiOhQjigRiSVjishA
nmJNbR6OIDDMdX0E6HK6gzvoKYYeQODORNIMCAQ7MELIAN0YoyLhXQfihMQEZAz+R0KYhV0Bosuw
DW8wHOEgh8eDNxsSgOADJMGRJ2UsOFmAMSPGAhw7FgCTyZyTKCzQHDnphseTEypYlHnxooubOTj/
3ryBWabLGx489AARcWgYixZOUGjU6JGjNRNZzLGTwgbNmzkJkDDqEsVCmBZkypBhwYHHHAwsyIZB
I0ePHiSeBswpkwQFmaML2Elw19GeAiGgYJiT0uQOiEOHInihcgRDFzJfxjx5woGIDyBdushBMwzH
HSA8fKTjMYxD5blHRemQAiacEDB5SkGBoeNLgk472rShQsXRnYNowlho0YWPB09A0PD58+DITD2e
bosg8meRiowEqlu/TgCXkz5OunPv7iRAgPDguwvDjj69+vXX6UorJURCJlFOLHRJ7JXNkzBjDIYh
MwYiUXDAxwYcPKDZBjwkIIcKSUTRhwpPfAEZ/wt0HdWROyVII4UOT8zRxYQBtIBBGWSRwV8ffWCA
IA6YvTGMG12ooEIYJmJwFmgtPHHhRh4NIcQ8aPjAxxEAqnAEGiw8UdZ/LQD3RgI8cLABDm688ERL
OMhxWQthwJTEheMkxdE68CTBhxd80EDGE5bx8EYXJb6ABgZk6AREQ3PAqBgOPFTZ0zBd4IBBAGKS
OUoJGVigh0FvuBElEsU5xsJ9JXIAxB8ggPBGWS88IMdCGwyARJ3JWXAhOkmN40IMT7zxRBRjoDGH
ZI7oUQYbY7xARldjsLABEQm8EAYLL3DgxkxALOKFCF30EYYKX9ClxD1jcqTAKaaY86UKARDByP8h
fBynBwthGPSEBV8EcMRxG8S0gRyhpQREJJ508cUXT/ZBVyUwfCKEaqVIU0kTKrrhwzlteHDIHHzc
4cZLw2DQRwAWDEOYgSAwwkNMDyTgCRVIgCZnVLCyl52K4wWgYsUrv7zyEijPTLN1R6UxSgFjCqHD
r8a+wAIZAVCowhg7CvoFIiz8uSAHMb6Bg1AWqGgBjm7o8UKPGF2rsz2gxJAEGXdgacEYZKDBARoI
PsBCAIhcHOUGSbpR535baeUEC3pwcNGF2JBpjT06vOEFI2h89UICesix0xwcROtEGE7DOIccbuBo
wRMYYFBnEgEArcOFZBbgjgLwWCDCDhGg4cb/A3f8cUgCLpp4OBthDOo6EHNEfC4HMEXNxgtuBNCA
6B5ZEw42ebDjBhV6SMXlT0DEWRYHN+U01QZ38HCEnGpzcNCULZQxzErGczROOKzNM4cXEcjYkx6L
RCAH0CwMM0z3le7kBvhH4ICg1uEgAUCQwxNQYKQW0EUBGQqHEqSRAURsgA83cQQjrGQTk9DpDWjw
yhi68IAHwIQDDsNB2vwEgj884UEvYcMRNCIBUEhAAiYoBSjgMY9H/KoMcvDCOTzRqUHdQQ4neZS6
LFCGhagNCIwAAQfI9wYkjIwMbHACG74gPAygDBdsEI8XvwjGL56nZmRcD4aSIo0mnIsGNDjC/wvk
kIA7zEEtkJIDDkLUAjcMgAoJOJwFvJUZqL2gBVGMwDC0Zo2k3MMepmgAG+YgFj54Ih2e+MMGRKWH
YRGyEzbwABBM6BsWPCBeInxABBhxBwxobVXueIUUxrAxPsjvNn08iVRwwAILkOFTVNGDgcjCuWEA
rQUtYZ0q6cK1juwFHo/YwPz0cAgqpCMoZRjDF4IGILOV7QUTTMDlXHIQHKlAh+kyFF2S8gpU5AEK
5mABuUBAhEUQIWJ9OMEjdGVNFoxhDMVygzfJUpbWVdN2AWKDUZDJERcoAR5ZyAIiOHCHId6BCECI
2EmmpqsJcUVzdPoT2kLIOt/okgMt0FcYEP9agFR8whwo2M6uGPeARcihC2UoAwdo4JJeTehXJTIW
Q3DwEAAegUZfCMMXkqAfCx3lWuzQASLM9oQuakYEizjCDlnHgRK1aYde6QokNwCCiobGAmQVEFJb
8IIyhGGLbGirCtrKBm+F0VveklkZ74qdM3pkHewIAw4eFiVGUFUPlRvkE6gYoSfwoBN3uOMYVIAC
bjoEl8MgAkG0JgQyuSMNHpLDHRbhCRs4gAp8CJG3zkYGFbyACFQYQAEH2ZI5bIoPC7IKEDigtWSO
YxzraMIX3ODZaNohHUUKAxuigAgS8ZMFbyCCpIZRTSRqJlT4G8YDWnche6wqnZVAAQk3MAf/R7Th
HJ2Y6ReaMAE2/OYxfSgDDv5ABD24oWxgwZ+dfEMGDuD2nB1xwTrAcAoosIMNwNXeIRwhgo4hogk6
iEIA4pparbyghC2wWAuOcJOtFKsMaBjD+YTwCS7AIAuisE/r3sClNxwIDX3ABAryVSMUmWiAfXyM
jdjWArJ+Smgn1esQTCEFJ7TAXG5am/cghYYrlm0MuuoKGTAAXEGlLUmDJObZXqACJxwTKRyBR1PD
8IYHhAER/9udS9yAn8eU7a0UaVMZjnAjtSXpCMQMgAqGDBlBLWCLNOqztGj0R7L+0c9jxKuh+duR
VMTAr4xAArMcEQlUotkr/InrkzCAhMop/4mY3NSDCBLshmCJQGsLIFM4KoGILgjGEV7ohCc6kYD/
WODBW7kwDkQAgpi8AANukm0C/iACPoDAB5FgVo80W4ootAB6IHAEFToxB6CNIQlmmMBWukBCH0RA
10sCyxsEA19fTvjYHRnFKNZhihisyEocYMQOdsCI+pFBBzp4BCKuuE/tJeCSR/DNF6pW3WHMmgX+
pMsQOiKEEpRAAmmQAiLy+4I3HKITqCxDAE7gVIM64Qs1ul9DyjdoCzRpvRDNGkoVkIYRV0IHfRiD
iQQyhw0kqwtOEEUSpnbnMOwHAz/FwKxVULUw8Kc+aMBB1QzekRJoYgIdDxoLKoUG1sWLA/+IGNq/
NecVY0GqC4+V1rlQlOOU6HMOxpOANNjRB+E97opFVQ7jutACxzzhSTUtUU5IWrYdZU6fNBpDWIYR
iTvgls9+5rif7WxnP9vV0HilS8A6MoRKTOAJkUjHDqhwiIjKi1fmotET7LcBmUMKzQ9YlgdaS1FS
Z+Rao3AHGNiBCdksYhEPG9cGylBSoqogv6UfRpbLAITkMIQHEUDCAETgg044QAO55Qg6sLHQJPxW
DhvwyabihCMUYCIKNnrBEeq1ASeQYZTQDVpDNvaHUIEAB+QuwBBS8Zp53FyJ0VmEfMvAAhQkgWqP
JQMI5G0QEzNrJDIMmCEtm2NyevUKJXD/QxmQQ19QGXIQHX9wB2PgBEkgfUSxHS2QNmkjKC+BASX1
JNHyYAPRY4h2CmlQCTFAH012BDwAAnOQHF8wATqACWRlY1+hGLsmIjRCBl4SBk6ACGGwAeN0KKRT
CjqAAn3gJt3WE7tjErHiBEVDBieRVQehVhbQRd1hO/tBFC8QfBjAAxfiAuMABqbABaJQNMqBf10g
FWFmJEUjdF2BNt3jRsSyHyhiZ/tURRbwAD6wCJjnBnvGHriQL+qSL4cIdIIWaGRVaIxXRnShCVBw
Dx2RCR7iCA4wWh00DHdAPbjnBI8gZEDXBWqhBxEQfH81ADvgAR5ABKqXEdZiDa8gBKWQ/wH11i5y
tBB/AiAcxx37BxwykkscMADPgz888QaLgAREEAFTcA3NVwDrcEPsMAFJEIxzREdl8ARj0AdJMIRC
FwZugAMvoGUbAwRHwAJF9Xl38AA8ZAOkpkxZ0AATMAFR4CYcoAeytAG9wQZUQyIhIkoYkC+fwo5B
WB9eQgaYQEiZQW7jIASZEAM2WI8UwRBy9AYW8AgTwIRlgY7nYi66FDT4g3uBFgAogALEdALtlwoS
sHKIIIRvcwQJQFuX0wdm0GAEZ0cc8IMiZVR2Zi7RsiNZ1gJJMA+oQhen4HxgkEMo8BuNgQHFl34h
on998AUcZhPlYyxZYjQ65yUi2AJsQP8GPJCOG3AhSrCAn5AFSsiEdPhtQ8QBj4UCO1QicmIndPI/
VhIquPckFqFakQBp1FGIjLhPjEiYjLh4kEhGF/IJ4eB88CAKZXBgPsADiMCE3fMVizFO9eg5aBAJ
O9AJk2EQchAJHqAHN/EGsIgRo7AXeSANDUBviOAVcXc2b/lHblOSj9AHT8ICOABNXsADXfB0DzAM
nzMHSNAGRqB6Y3IKn6AJMTAP8yAKDuYmA4EGU4MI1xk5f9QYWkgGcsAI7vMGYzYB1fYSXTAAiaB6
HBEODqgDTWAGKHBvluEiAumNe1eAHpRlT2BdD8MCNTgBRcEGZvAE8AWPBYANMDAPmPD/CAsaBRLC
IhFjASdwAlV5BA/QMUuiLioQImdREEXBHVGAAvV4AqKwSuPwCrYoCtbkNkKGYeNYERNpoX+CjtaU
RJ1iZ4qxjTn2G2HgFC90bPYgAeYQBUW1FUbjBhElQm3DBixwBFxCN3BHBgxBQDhQnm6EInfiNCyT
AD1yCqBQCQ1gBht3RIeFYe1oTTXCATiwAeWHAZ8CAhHgCA3zJ1kFFh3ZBQnAWoC5HriwT326Tzmm
o4D6G46ImHfVIxKADalQAiHxCF9wJ2ygA6JgbwGwT9vIMl/QUmQwB6voCEgAAnAWk0DwH8yFmguQ
CqcgAWjIDqtqDpiACZFqb9eJAiA6/4Vl8yUvgAOL4AFe4AF3EIRDqgI6UAaLNQWbkJwFUAImAEEw
kAHm4Jr1uHFsICCPEAVTGDEQZy4w6AO50SD0Ng++xWE2kA7pWQDhAAMxIAUOiHGioB86x2QueSed
qGJXEjRTMQw+0QI6MA8NJqkngAEgcEikZg1CwAWRKgqY4AQnUI9ViXtfUK1P8ABUwQeZAUBuMAwg
QFPXNQYTcAIowKAPQo9a4w7hkAdpYA5M2AUvECD35iv/9mKRYX9y4DTU524ekAA/KS2P4SU4wmBb
2iOpkAcZcAKfJxUPIJAfZCdP4hhosAHRwY4Ypgde0AY9kA6LsBhlE69M+wBw5xNao/8JmIAIVYlt
h6MCfSBy2rgjQmc9d8AHURcpO3AOVBBfOGAkT7cnoBJCb6qn6oELT/Ikc+e3gSu4LXCYhTozPZIF
lZAFMMAFDaWupkFvYLuNWYYJAaCNmnoIwlKhEVFTviEgIleqC5AHpiANmWC6maAJ5vCcTcC6DQai
8KlaD+BpVLAD6UAFiyACsfYI9Naeu/IHbYCa6MAX0qAJ8MCsUtAA30pv1Sgg99YCEcAHRIB8rTgA
EUAEnuAIw4AI85C8OuCNXfCOsOgO61AJUvAU+8q6kooJuamFAXA/f+AJxJZ8A7AIjBABd4AEb9AH
OtAA7qmvSSBbD6B6XQp7UYBUYVD/gwgbV3PHHWMgcV7gPoLlCZeXDn+QAHPQAmbQvyeQBJhgBmGj
c6TGFCLRPdWXZI/AlOryYLqCAXtUOJvCCFSgCImgAcTxAn3QBCwxqtwIHKqXASiABnogR8cxB6mV
Y95itmFwBHMAbJFwCKeYDopwBVdgB45wBAHaBEnwBFLhBnP3h6T2CG4IVnfwa3rwLBaToZpTFhiA
j5UDBOJ1Dc6QYNwzTriJGaGmJD6LEVtkY4/hhbU2FBqmYZRguIlJanfQAKlavlyQupGqWOyYo8YV
BWDpLTWYBBJDdfwbnY8QuhgxBihQCaBQCp+QCdLgZc6KAjTVJr+hVqKUHDTFAn9w/wSIgAJm4BTs
EJHJErrdEQPw0LgZkAXSoILzmDly9wUmAWV8oIzpYAfD9QaIoANP4RTwIAVlQHao2QBfYE//hgnz
YA5cEJE2R1dXpBOmwsxTQA/xQA8OgALmkAXsyQ7w8ATsh5oIhGKB6AiIIApNsK+7683mMAGU+kZv
6gV2cAPbQA2JYANocAKVwAUd0gTs0ABHh5oxuQht4AA28Af5FwU1mAG+DANSgAllkBLRlA42cA2Q
cAM9gHnz9qU6cAIGfALmBIsbwAhtYAcOwIqLwAF98AgNkAGfgJYTkDl3AlSdMLU90AaeoAdDpQOq
K6EnsHEqIAeoqaadcA12IK6LgP8G+XICH52GLQFdWqEHPoDRtssIs/YFNdkAlZsE9VGFAqwRWwSO
dS105jJkdT0UhVvIZkRqVCAH+xwDWeDLBmMZhDUROhcAotAAEcm7ydsHZBAjT2AGEcnJnYwRn6ED
WfAJypoFTTDJHIYj5ZQEOhCmTlCPUYAJVkIGFoAJDdBQlWAOCViqkTAApwEDvswFX/oILeEVlvoI
ZiAKlqtfKRQJfPQEm/2lMUAw0xK63ylTs9wEDcAO5sBgjRpXKGBPBiwr7qYBV9AB9OAMbCAFvtwA
jM0FiIDZXuAAWU0FNMi/3JsFq9oAj7DPCEtwi5AOGtABcEANGuAGolAJmiDbQK3/bpidDokwBcQV
Bh6rA1ygBKegBCYAAwebmzwUCQ7QA9egCOeQDkgQBk0AA5VQ3fzcADxSqn/gAFNADBpgsxVmBjCg
BPYApPNgNvqBbUSgAQ7gCUhwBwASBfNQCc3a2PVNGineA4qgCNegBwAyb2nAGuyQBES4ATSVAOz9
Q8iBCZK6z+bQYDHggE5Q1UexRb2CTebydGh+109XLHzd1+kBiz8OqeYL0GLzSbxiTaj91E+RASSe
AU3lJpitNRFwBH0QA5pwi49gARj2RMQUBV3u5fzb2OzwBHYUBlFQ2fsq6BnhBl9A3VKwr6LgqG+m
T30wAQ0gBTHQBI9gdWknAkjw/wBRIAUijQlScNmYrQGOAARs8KrT/a2iELY+ra8NANVocAeR0AbO
cAWJQAawDc5JcALFs+k3QAzv7c8x8C+aUN301gD926gPQAQDoAHxIANX8AeyDgOakAU2qd6CfgNT
4AXDYxoNoAQKYA9gIAGfAOreCy1y0AlU0AOJcAPXMABdIArskAnw4IA5JOj8nQiRUAaYMAHmAAr2
YA0aUrA+rWx3agdtAIhFQgZBngEwMGINxS+YzQjXsAn0ABdhGwN5YA9CABt9IBWVAQIecA4sXRym
0eV/3gDwkAYx0CNblOZOV/RHX/S88OaHW6pJU4+L7hOXwx9lG9z8KwUqN98Gs//ppNYFbLCvsmIZ
d4AGV4sCosC95mAOYD7gMLDFW98jpRUAj44Jb81hU9YC+pyuGZABUoD2TSAKLaAHIIAGbk8XO3AH
TxCK/GwaTYAJZNBiTWAODj3ijhwB6eAA59AFGBGR+kH4GsAISdAEMcAOWcAFaRD0ac9g/Iy8UVAG
bxAJV2AETG4BOiD6GYDiW28HHlAGEZ2up4AN9w4KoCANsIrCKvAAmQgJRvADHkAGjzAPIjYPAZD5
m24HieABFhADDVAJefAK9+AO2rJyIKofOGD5l7cDjvAHKDAPGaAJjQudbk8MkJDcps0FJbAO2JAG
7DAPLoQ/AKHHSxs7DiL9eYL/6ZEoc5qkVYqBaMFEihQJXMSYkQCuMmUwdPSIAQMLkSRHisSwRONK
li1dZqwYU2YXGi/IoLnzh0cXFk/IjAkQRUeTeeykNGnSYB4ZmU2dPl1w5OcYDglA6EHTpUsYFKLm
STFaKQNYc0egnoX65MkXRH3CuJkT90EXJ/MqcdHEBcbeeRPIPEAbOCaNL31ENdBxApOZKGXY6JCS
gYu0T9JgsBN1hM8hPYI9L5DThF0WTfAmS2BnrlLqBjHgwZjXB8Mdgkg+C17EJgM8eNLyCHHnApWE
UjGa6ECO4g0VDYk6TIlQkc1tpz767IWHSoG7Ua/ymMigQ6GTIz0gdbgyxUGn/z5Rks6bTj2mjS8x
MmTIhCpcKiXSuJjr4wgc3EDinEQgIUYRPp4YwwlMYshiniegemkjlDDQ6kINL1SpQg8/vOg2OTjA
gY8/7njhCTYKQyQJHeZpgB0doujjBfk8k6MMMuZYhJE/hiGDjC9OmMccdo5MTQcUurgxsBbCcMKJ
Mu4AQScOWEhCiixgyISLDLZsrEm0vlhIB1EmeASTKL5IwhzSYOAiDWnykuILNMQ8C7Iv95KmhDQ0
+SQNGCqRQq8YRJGNDzyh+mKeLOAxQQkw0BnnFSGwgUEKJaOwAIh07KAikkWfCsCcNCQAw557RrFG
iFNMwCyAKRMx4h0jrhnVKf825oHBhFJOScUdIUAx4RNzdsTBixs24WSETeSrEBcNQ9pQQ2FAxPal
JvnQY4MjVGyrj0fSFMUJCzjgIFe09DgECTl6+gKFFxETRSEV3lAXKhRU2OCPQ0DoIigdVmPHOOSG
yfepR6JIoo8+vmihtUK93EuKBsZIuCnk5olBCimINQWUNDKIgWMpzNHhkYyb6qOBSkABBQx30LEH
myzMKMMNMsJAA9+VZZKiz3BeUSAVbEowAcA3/kAiHQcc+DmmR7iAogQFsEFFCWLZGUOORWxwhhhc
b4xWqxe06uJsDF5A6QW22U4pW7lXyjXIqJt8goW79+Z7Aab6/gxjwAePOgb/MyZQQQXCoRIvCkRY
IGPCUaN1u/IjKn8BXcwz5+BajeSRZBJA5q5wcdNPRz111VdnvXXCoz3iCA5ijx1dDjLHXfMXOszo
DAQAUUUX0l1yvXjjj0c+eeWXvy1a2zkY5nnppfccI2BUuej64Vtivnvvvwc/fPGpixYNNKIfJn3o
oVe//WGqv0iXSTCCf3uMxsc/f/335//1l3BJXwAFOMAAMmAJ9YPF/C4ijG/YTyP9g2AEJThBClYk
Wm5wwzAymEECDvAB9WOCAglQPwdW0IQnRGEKXXfBB7TQhQ94wxteOMP66eIXF5EHCe23qDJ84VuY
uBPrhMQi47HBAmE4Hg5U/7hEJlrkfzLEwQOiGEMZxlCKM+QdDnmhDgKEzoEPvA0P0ECDQ3iBBxMw
gx7ucAcgHIIRNnCOInrANx4AQQSR8IANjjCGBxChXYfgw9I80YZzpMMHe5tDBAbggR6cgxFAQIIH
BiACPaQIDSDwBBUUtbcE6OFrzpjCNRThDBsMIAIPKMMY5sCHRRyCb3J4wx0GcI4OcAILMtiEBiKB
hjC8wHwsKEMQ9/aCdDhjWVhYQAoSwYgWRGEMbnjAC1TQAsndzQ1E6MEP4GAEWdQCC1dAQgtOMIEn
6GgM8dkbECLQAxm8w50yMEIiItEaHSBiDD2E1v9wsE9+7vMN/dznBjbwgP8NkFAXx8jBMbj4xft5
Jh078IAMHeGFF6TMfHOIxEPPcQVI/IAaU9gBEcySsUjgcQedoEI61EKDORCBEY7wgR4Y4YVz3AAS
DngAGRARgITdYRGdSEcPHGCHdFQJCQOgAggSEL0ELCIdiqACD8ggroxtAAg2cJoo7XAODdihBz7g
gQzdEAkqPI0RXcCEKDL2gDl4oA1tMKYitvEOatzgGp4Y0AMScIhDRMIHiJjHPFZGIkZ4AhLU4Og7
iiCDRHiCBmUQUFzukIAneCVqf/CBAzqgBjjEox4y4AQkHFuGF8RwGGhggVCiNodD7KAHV4gHHN5R
j3fAARJUGMMTYveCPer/gHz/k4Mc+Bnc4OJAuBvAwUAFioMsYuQbDWQoTALThmto4BznqIkPBtCo
PowhDG9YBBWo0IYeeEIDV7jGDv7AAXK6IVefSkd8O3EIR1ChD12QwwPuwEofMYIIndAAMdpAgzFE
wQxOaMGoGOkAKtTXBp5IRyRa6gMReEKGHNArEaigiDb8oQxO0IFSciUCG+wgkw/dQTqo4IlGOiAC
R+jZG0Swg2tcgwpv6EPHGpAvEVChBz1ogw3asAM7IMirkXgAD1Z5CB/YwAZkaIKO8/UGHlBhq1NQ
Tw86sIlEnEMEGJxDAuZAoEi4ARFGMk6+zrUDG9jhCh1QxLISdA1HxG4O/6jswpgfIwXB5ssJaPhD
J3rgHGLMFQ43mIIzPIEBNNCOrY8I7IwEE63jygG5xT1ucgVK0IJG90NoEYEDiKGeHVDBDV34wyIs
oIMvdOEId4hAJBxxUkac4xptQMIGXsCGI8xBDsKUzyLcnAgbrDgCfxCBCFBwBB64Qab+JcIfAn0O
O+ygCxbogxP+4gYMiOm1kJgCFQ6xCB94wBMJOMJeiSACHKwNBzwgwqeoMAcyYDsKmGhBGcQEAupO
wQ6e6KsXMomEQ2SSCnroCBoe8DVFaKATaGjPi5qAzib5YMXpaAMVOuEIjge12J4Awqvn4FMrt6Gy
oniROURRzRu9wSoRIP9yIT0x47DZwBF6OIIbNjCHDcjBEYfowmOQ0wBMjMoCX2DBHIKqAQ20wRN2
IEaJd3CIsz2g0RyQwwvEhSZMFD1XTqABHwZghynI8QrUSMTT2nAIFnSBDCxQ+By+4DhEROEEgaG0
QPXe8733XaDN9TRLzkLeKVxBwCL4wwOe4AbKIuItLk+AiTjjg3M4YBFvyIoKhnGITvxB59Rxag9u
QI8btMERRLjDHKTNhp51AQeL+IMe5oCDOTjCATZYBAvGkG0yAIERI5fPBjqxjR9AIhFT1wMfPBGJ
YeB3QHLgNgbQNQdP7AAILFiRE1DAhm65Vz6duMFzrnGOm/8BqRK+Q/L/9cDtt5chAenQgA30MIau
T2BNw9iAz6iDhK2WEqmOKClG4AOUEoEI4IMjyBlX+wMb0IAd+IJ5SRlESLAmcSNP6AQRcCun44xI
aCRH+ANe6gI3MB89uDkykJfjoBELEBN0c4M1AgEqOAcg84FDGCofQAJG2ICOyDkMGoYWQCM2aIHI
eRg8CQAUIIM30AMkYMAeSIdruAI76IRO8AF6+wjZwYAjQIQJ8KErCYqziJa40Lu4AEMe6Dsy7LTA
05an4IEbQDRFsAMb8AEg6AJE+IIyUIExQIM5wDw0cAPaYxcfObUuGAMLcIMeG4BDgMHP6AIbuIH0
UIRrsAFKeoAjGIY3/ygD44qdAemCB9AgEPBADsCAMUAEKUECKggvG7gNDvCA8CMGZ9CAdFgES2ME
EMAQOWi+LiiDFvAuMuiCKumCteiDJJgAC6ACEeiEc6AOR0iEEfgBDXCAdPg9HkCCzgtBWEKDFyiD
JwiAAECDjFoENGimxOiDDYiAN9IA6pgDB4AESPw5Rhg3AMSBQxABPriDN4CcMEA66jPFJ5gAongE
PJSDQ5IPN4ivBmMERogElIoEPSAxTZqDJ7CAtCmDLtiApSIDoWgCMxiD5KI9+dCDKkk2PgCBn3Iy
H4iAIAOCuBDEe9IKMmADRDiBJnA8OdCDN4C+GyGCDWCBnMMBNhoAJ//7yR6YtweAJQvINxaIlyh4
hJQhgwRAPIShkP/hgamkyrigSh5IgKucSsBDQ+lqCjfYgRtwhutygB2IhDt4AidgGGeCsciZyDdg
JSCQAwTERQsggw1YBNjzgWtIBP07izBgBEW4AjnaKlOcy3pjA6w7tSAMgzHopNnDAanYIyNCg0WI
BD7QAJDyjDIAAvMIJWfcARHAPBHsgmH4tTLQPScIgF4qg+gJA8jBNhXAAFnbqESgAs+ggXToAMQq
iHRwhAFZpTHjgWHoiLNpgSR4hC7QAyJwA9QEChU4QhK8Bnq4jTIggmuAs1LiFj3gAT5APSQAAQ7Q
CshSAcd7AL6yxC//UAg20K0HSMTbCIM5uAahFEDJYoRFAAKy+kY3CIMncLsx2MlfPCd5wQQLeAMg
4INyvI0H0IPqM8U7o72+AiRH6IQ3OAJLfIIwqDcVEIozORNC5IE/8C8gkA9pPAQgcJs3mAM9iIBF
CDPYc7vYIQNdDABMmIcmqBdM6IMHQAIfYAS/lIloWSMeWKMixUqsrMisVFId6soQkQkoyIIyuE85
oIE7IAIgiEzxjBcnKIw+eAI0wIEEmCxEFC9HeCSb4ABYyygb6IRi+4Oz4IIXSEgkSIA3AIEB0MNG
s0NEUIFscwL/zLkIcARPAMBF4IEy6ANEYAM3YIRO2IEdKNRFOItH/0iCI1AkT5gpiPoDC/2JiPzF
L1CBMtDQN2AED2CEO0AlMlCBhmkBHDApLyhUtBgDH1qE6nvUFUMCQVSLv5iDMGgBDDitieSBdsvF
L2AQFiARgQIBJPgpgTyLcuIA1uoESVoEPpADDKCmrrkD/szQI9iAMHjNFvgCC5CVFwgD0uIANOAA
O0oxwdCRF6ABIoA9PYA+4lQBC8CAPuSAyOHFnphVNnkEJxiDFjDKJ+CAfpklORIMtolWINjWI2jJ
wsibiZzR3BpEBmkQ5NABM0CE1sQ/R7C1G/gMgXUDEOADAguDK/zFFtC9MJAKiOkJDR1ERPAKxECB
F0i+CLiC9HAKIf9NgJ/92TUC2qEdWq5sUgKQCSEogRhggTvYgJFwtdhZWXHtgxW5p8vZpwcAAipw
Mio4RDHqAjuNABEw1CZ706eQBhN4AoKyUMjCPIjtiP50mDEA0C4AVj6YtR14K0eQAyFhgy5IgGlc
BD3AARC4vacwg3k4ARXIUA5gKW5xA/HERQ2NnDGAzrbzGk8wJc97ARYgVxXQDCQQAb7SMLRIVFDF
ABroyaxszrYLkpzrAmpCGzQY1pFoAfZEzSuEsTeoyEjYKNNlzy/wLhijnZ/YmfMRQc8lgxdogSA8
JzZwAmRdG4ZlPEVKhyk4R6jAgD6YJjbornLCxVy0AP/UkY5gA8b/bYHEoVsnSIIkAMJywgA5GLeB
mIJnCQzZvF0WuacZVQGYDULErNr+zVALWMoblQ0R3Nqh4gQZEAwLwMNrZAEnYIOd6Qh+pSZstNwv
EF4NxUdMMAfFTcxOQgINcIYrsN+YiBY96KRO0oMWJtoEAIKfjWEmbdKYQAV0yAN2SIK1yTebCANc
ZIMV0WALaDsd6SWbQAMiiIRMcgTYGwYWeAFUbb4vIEiocQoYAINPQASfUAtXazupmNXEqUNQ1MUf
PgI58D0I8wAieIMnYNxXA9ukc4YfeApN4LMJQIFHQIQQNJ/z2YqjE15KTCUygCyCmoPufAPoYYFs
W7ww4wFPtIN3/4CKR+gDxTADTAgAXuQAN4DYINmZt9MZY4UcMhCJt1ORMcAActVQKFa9HbiCW4GK
LMQEF5kHUQgANugIDKDgiUTX3RvfAFCBxkwcNnBZc82b2AEClDqH4oMKXB4XRDCDBhCFKGBPkuDF
LhDPDJ0qYFZL9HWCRzgBc2HZsL0DHhiA15KBKUALGlCBRU6KBmiAR/iCIFnls2GQLwgAJ8g2t7jd
JGgCc2iCL3iB50O2NiiEBagHtOCAJ2C0MCCSo2iLXSTkDJnRwrhXYFKRBxEFNmABHHDYOzCvTVCG
QAjS/wGCk0bpFj5pEAAClkbpkzbaGqaIEiiAAoACc3C8adpkt/+DrJ7OLYZ2NV8aBmzsiGGYAwTV
gwfQ5bZTgW/WAQ64o6e4h3WAgXlWgQAw2CvpAnXdClAdA0r0XPj1iImUg5GbAw4A5Bb4RUQwQj0g
iKfIBOSgZkWVHVerxDd4gVs+3xC0Q8ghibdBQBYQbGC2gJ7BAQzzAbJ7ihjQgTFIAlGYZmLmRfNp
vp9QC/wFQlHVULVwYwl2Yza4p3dzox1IhE1whqfoUjMYinl4hFu+HMwBpkHEtgDwrnHVRTbYxnb+
iSDUOSRoAwdYZk44baco7DFAARdJGS7lxcu5HbYRVxUA7dtVzQxtj+0b2LUZho/0Arl6B2SCChWY
AzR4AkTQWEz/4FLSwsWoJdhBvMOr5l8ngGwU+FJbTFOQTegFoE6oEKg3oIEwMDDEcBykA4m2fJJz
Mkrekm4tZIEW5IMNcAMqSARqMIQFUAMU/h8+4IOWRlAM13CXZukPp+GurIiaLoBPeIQgCYCd5Fds
9jWrwwCMJYkjgCHMA1fIcs0noCYVeITjxgQYSq6meIUCcIcMQEDhFQmCvUIVnZ0n7ohBzC1Gy4og
IQndu0PvUhGHWTgkYKOmMAVUCOjCwGVcbLt0tcnMwdaJxEdwbTu1eU1fHViPKGs9qMRIaAMRcASn
UAIu2L5x+dWOiFq2GjNznWcYr/H+tAAgDMJx3oB1owIv2IHz/+qBO28KTQhooagnQMYQX9qAZnPj
W7btnmABcD10JwhmX33NO0AC1wJuepCBDnCKGNjhn0ABTBDe3CLl21FXDAgD6MZqwRZXlsUAfB7m
I2KBDRABL6CCEqZOSICKt0CD3TPWMQiScrqcj7BbHKdceAGmn0ic8QXWF2DUNtuGVQgM3g1vDHGM
FQFC3jKb8NWR5uUZXnJgCyiDZCVDHNgoSNgELDAEV3cil8AFkQSBgTdZgSf4gx/4mBZxiiDxpU0C
FKjDJ+DenJGD4eyZuUjLO0Q6uNiAa1wbDrBDDS2D2AxiDFABN4gOmRiCmjYBy6Vt3QuAFqAiC2VQ
C01ffPZS5P+1iSA5J2mfSBZoAV9S4VD8m5gIB3vIgBWBeAzJ15FT6hdIgD9IAAfX5fT1LpHgCVLu
T5IYBilapQQgggHwAplqihK4hzxoAhVQE2z2VofNETRoo4dFTQbBWF1fb8H+ePzjgQiQpDZzhltr
ikwQAnhAhKU8AfINLqkdBiD4A0F0YF/1CVS2CYINZo8IgyPagBdsg0+5gm0QWS6XAodZVUwApjOe
RPF0A+Gyw8Rh2Z54krRpTLqlJl009voCbmdoh214CpRZkWAEbf/0+LSJHTd4gdwiCY8AehgDRXDt
zwzFgNobrx4gBhlQBmJ4Cicw458A13kW1YkkXjSwdvH0c5v/HIaPyPSubyE9sIEaMyZq0P1/bwlc
+AMQIIIqkbb5R3iED3E0rAiAuDeugJBMMXR8GYMoyRg3fBbxeHFkw503Lyy0IGNBRZhhODgcecHh
AQYLLzC80KjCSYAnAYYxWiBzJpdw6F5JMIMpigoVKBBhEHFIzhEMD4gAuYMmTIsxX76UEdkFAwYy
LDKWiVqmBYYjcoapSPJk5kwpCoRwwYQoSgCmXRL46ASizJcESBZF+IOjSxgLfp9QJYPh6othR4YZ
PoLGzR0+SvXs8ER2gRAXEpoEePSly5E3hxxFOjSGDZpDEYAkeMPhapgxKp48GROmy7AXbkSimfpg
wwYvVNo4/+gxWea6V2n6TDjhpAwOIAMgcnDK4c+bLhyGccjaxQILDLAxcLjehUWYMCy66AGBxIaG
axqGywSjaUIUFEmivOHjg4oIHhxmz5HAEbKVgRJIGHj0wAPYdfECU2NggMMcRETiQzpTTEEFfAtI
ww4iAQTwRQtH8MEII3ykVAYHbpDUQhhlWLcbD3+AwIMcaLzwwhMtWDDGEXf8sR8V59ywyYYLmJFj
GGRwgMMGeszxhhtHnIfdCywIdgRIPIBwCBEJ3HZSgUcUiAMjnqSTZjrnkEWAm2/CSQAuRNBZ5x91
RkBnnntGsEScfwIaqKBwkjVQAQWEAwoX8zzyCCZsPLDfHP9lsPDAHHfMQUZUJbHRApZdubFBeFtR
2sIXKLz0QhcRtGEDEjNpss5ZYMADAzuiTGDGIyx44sgdKR2hxyIiAMFBF5xd9USBHKBxhLNHmFqq
BWFYWgYKbzgQ00wwlPAJFxmY00ATfURRBg+LOEIEBy248dkAnRxCUkhkPPEibeG5wcELZWhaHgZo
bIDDGHKkqe0CGZyiBBdNPBKFiE+g8cciXpLBxhg4RLDIIozo8QYaUu77BBkv4CDHG29oxVQLyoIA
AhGL+DDAcOGg5dQYZAR7JiMgDDNGAGO8wcMwc+DFB2rDUMVCGcPcka+/PH4h2AMRONKJhvAJUYkF
sLVQBhX/anqirqeh/oeBGwkA0XJSfBg9B44YrMwCR2GggQMOf1DhQBvwNcAFCjeW0W4bGvRgQydd
PMHCYRzQmzgHG/wRiReedIKEgDCOwaMTX7yABpARRELFDc5siEInRNDAAWQaZNjJHxyIfEQXlC5Z
5SID+IAECDhgYB5TfalgLh8RHCKCCJG0OSgud9ZJBPNEgBCByy5DD4Iwg2Kf/Z9kWeOCO4YeqrAU
5ojiBiNzjEcGY3M4iWm+1g2DZY5oyPEEiRFk7PwccnRxiAOe/IEmaYAHF6DgAhcUIBUS0ARm7iKH
MtSrDJFwxB/2FzA3/GFn1elMSlqggiPcaVh/AAIPAtAE/x7YwWALmEcGdKADKUgDHiaAghQC8IYM
/io2GNBDzIiAAxzhIBLnsAER3OAGOcwhOlHDARH44IgI4OABHMDEBhyggU7MZB620sEYnqCDBrBD
Co9AQwLYBkELfIEFb9jAHAIEBCA4wg6K0AOL3oAdLOEABD6IwAYSIDRnoSF6WJwJJkwAgwmgrymd
ekPLBISlrFQlDEfggQ88MQA7tAGKLDrCF9hgkugh4RBvWJCEGvMHOchhMhlgwSK8EAEe6METO7BB
OgbQsQegwTBlCMOOeMC2RSABCDdy0EY4wgEe8OAj2OkKCC4Jn4P8wQbnCJ0GrjC6HlBBDn9IgGGa
1QUetf+gBV3AUch4FAaRIGZKZNCUBchwh0Ocww4bmkMHbnAOKtjhB2qAgx08AQQ+IAEJdwjPVFiw
o4yUB2oteABqfjgMHBWFXhiQQwQGuQDs4eIQXiKCRr20JyLg76N90h5Js0cWeKRBCeEogKHC0S14
ZKAPffyD7oK0iDvcgQh6WIwb6OgUTzELQYeQHBU8QIUjnHM/fNjATFzowgYIQQGjcIcQJJAFHewv
JDhA2ZkiMUIQpMYHO2DEbbqgEdmoMS5U2AEFhxEFHcAllTOZQBLQYwEpZCANEuCCKEj0h2G8iAUQ
SoAIGJEAOezGBz2wgyNwcBvWcEUPVPBCG6iQFDmgYA7/6cgkWXQgCjQ4Qg/IaYI5dEAGPRDhDlHJ
jnleIKU+8oBV10DCAxqUkvPwAAke2MEALHkHIEDpISpcABekUAZRTuQBVuHSBlj0AFQKVjYvCFAC
0rGDoThoR2OoFBKqlg4k5AV0jBDBG8jQhclIwQ3psMEOOtErRqz1pnw4xJN4gAYshYEDKAmVHBjn
F15yJbdIoBwfRnmH9TjgCMNBRB88QYwb9MAB15iCMzTQhgpRYRFvwMEdEhAwKWbFg8D7wrTQMAc+
/CHFf+ADDtgQBsi1YW/wuYMRqAEJRUyBHnDYhA0cwQjfdAIIbEQiTm20lXa6pgV5DKWeauQGMnwh
DBg0/xhGQ4o/jVo5yyG9Xkm7DCiydIIDTciEPQ7ljnvcAwxQ0AQm5LADRdCDGHpLhyN84AMiXIoR
NphDeTo3HjkAobs26ME5nJFMPdxlODvQw1fyoARUgGEdYDBFFsggBz044hw7KKMnaLle3m5WBMPg
10rI8Fwg7Occqk7HHYbRUz1wYDJn0gAjwqCCeWgCHjFwQhdYxANf8QiEstzsDr5GhT/kxmctWBFF
2yBHDVChE3nywD1BQBY5HMIO9KA1GsYgCkxc7A48IIKd53AVMmyAD5HwwOQmq4cjiAwlG0b1kOxg
Bw2gyQHxdNVkynAHB9iAEehiRG1PPLzjecID0CLQMP82LIIIJNFnlpYQqr3gBQdstg2Fbg8fYDMZ
OdhgCqqOpyNAwIhI8AEEjqjaORwgAkzx7mb/GgYZAvBB9r2B3p44Rw86sYjQXeg98GGEIuAAB3p0
4AfEKBy8POGJReAN4DFORyT0gIMr2VoFLBgJD0Sw1q9hfBFHmAN8IUGMDe2gHcoowjuMMAJOUMMD
MLNkBPQQARF4QJp2uCcRePAAB0HoDnf3wg7W24aSX/0BknXATDCqsYxp7PFaBi/+/OTly7+JLHaw
wR2aAIpwvOJQBShBFszwBD04Aw4y2MQ12pAOB0TGRFRwRiKoMMFF8FkFf9iBHDuwjR8YQQPnaMMh
4HP/4UgwYh4xgEEeFIANGqKBCB5ogzN6oGFGnIMYibgCJG5wBQ2Eln0sQEQY5MAI6k9hG9SIxyaG
7wANn5csNvCAIjTgASC0YMxZEMUTeBCJHTjAIXRB5riBFxADNXDCNtjTAAzUEzhBFJDBHESAB/TA
DWyDERhBnLWByO1AJPAAWZzDFNwAHGzDFCDbF2BCEpABDohAcJzDAKAMxHSCM9wAMViYCNQPgz3B
AyDBDvSAM0xBB6yfGiQCMQjhFdhA8U2GGqgBhQmfJ4DJBsCXDWicCP7BC3yBCqwgEBABEqCPBZyA
DjyBD7DHFEDCFRghPazfJlDDNmyCAA5HIbQDJLDO/xV0QIZFwgA4Qm9RATGMwAhAWDp0ArSc02o4
wQTIVCURySYYwQ0kHTEogiPSwyaQDnwUAi1wAhy8wzuMQCL0QBt4AiM4gm/0QAcYASfIQiEYwTUw
QjINQ2yUgRy0UhtsAieMADX8wA9cwTVQQchtwztAwoaMwDsYgkzUgiy8QzzswPFUTSc4wqB1wCrQ
Ai2swg/0GB+YTG6dQyLUohpwQjxQwzUA3MOlQzA2nvIAU0DdRToigQi0ozqqI5dh3uVdmw+IABvE
QBakwaG8giZ8AQ30lAZsghrcQGXtwDIewh+IgA0kwhT4YA94wQY8ge61gQVqogzIAD0kggPcAXyw
Af8LuAwZRAE7gMIpgAI7DIzdMcJBEsEbLMLgXEMk/gA1aMBNadQR9AG7OMIUrN8IFEIhrIIC9kAk
DAN8HMJiOcIDjMEjeJYKdMGBbYweOIg4iYAz/AAcxEMJUgGssQFdmUskOMAVqN8qtMM7cMIPTEGP
gcAbTIYNHGAH2MEh4JQbKI35+EYbdAL/QIgPaEAiKEIP7IAXetsJ9AEaRIIzXMEksqEayAA1UMMm
XME5UNBwbAIgOoMiOIMDeMAh6AF8UU46JAIkXCEb9EEY3A0fIQ4bNEEDsIEP2AEkVKY3/uEI7Ngm
oOUdyAEOTAZZ0qEzwGYPUI57PQcS0MM7qEEHaID/A1ABzbHAlQQAJujAI7yBCIAmJ8hAWa5CPZgl
NdADPTjDImxIPRQBPUxBPOzT0innczjCBlIDY6bAArTDDXRCMh1BAHzkGyBBOiiCIRSBdnLCO6yC
GhCDthkBJFzNcDQiPahBO2DBLdKDDeyRKK4V9W1DIchECoxAG+DeGv2BF1yBGtTCAijDKmTiNlwB
EopAD0CCCJyjoOACIyABjJqIibzjw7njjYqA5c2jl5HFDsrBBHBBJqSBEAhBGpiWG+THOfieHVBB
kzqGyeAAH6RDXJoIHVXFBkSCDTiAM3TAJtBhDzBC/E2GKIyB25iDObBDFrRQC9AADbwB2VmXHujB
/wQhHyNU0hTYgR6QwWLwUmEAgQ0owr3Fg9JlJsTBzmQ8QifsAB98QR/0ARvgAA8cgaaExBzwwHj0
GhBYzdfw3A7wQBkcohMMQwLoUcs5QCJ0gDNc5k1BBFPNRFAUSQ8cwnx1ggcQ3J4CjAj8gRuUwdZs
wLCMV17cAQYgwgQgQhcQwW8sVhUqAvWBX4DwwWRsgA1swzUA4L0VDgy6Dx842xv4zIcwydVlxBMk
gRl8gR54waDFJIYkgjNQwQA06SKgAQ90JFk4gNm1CmK2niccwhuZTA9cQSIE3KyOB6WoQBQ4Cgq8
ABC0oKpGIhv+gMA6glwqxXDMgQNQWAianfBRAf8j/EGHraQdYAgk6KL9gcADhAEiIMJHYkw6dMAU
9EAPXENi0sMOLILTQcmGiEDvdWdDKoIP/IEeoNjGOMIOZB81jECBNha/7GkCuOU2eKfrscfwLYIs
UgEatGig4ILxcG1hde3Xci0v7Cg9zoRsBEAlKEEJlEIlSEETQKAcEAEjBMeF2SkfdAYaQNnp7cCu
cgaSdk4CeEm6wh4wXaqYzgQbMIYFGFIDPIIWPgCmvIEsPl1pRMCNjBLcUAGYGoZ3WIfZkJvEOECQ
HdYRONZYkEUfpIMndMEjOIH96MEhmJumRAjKVkrAlIxigIADvN8DqUALDMOCnAuXOKmUvMYhIBP/
WWCAJ9zADdjAiq1btM3BFzxBr+nBA/CLUywNGjxAAqwkNkKLi3HY3fEBD8DXAIAEGjxnGczBZBxB
D/yAcs6SA9ibDQjGQ7kkEpRBAERBCnIEBrCRRfgMVMyBQnZCJ4giW5nbLjHFREzGa0JbvWmAhR2C
G5QMGkTAZPEBr5pKOI3BRjQqCnAFfnpAJ/iAFxBbY5FB6x4CDpBBC0zGYWLSNVRfD2hAOjiGkMnB
gb2LwIFXBocBiCACCrBBGeDndd2BsHhCk5ZXVZTBTs0YEEIC0lGYM3yJHvxBBIwvkNipoqYDFbwB
C6CRJ2HABdve/syBHujqA40BB4AABmQtoOBC/yREggjYoxzTMdfa49fq6NiSFFlkgjlMgA5wgTQ0
QBfVizY5AhVggAqwwQt0yRwcAYu8wBhkDsmgwSXPARC4AcTIASV5wVygwCNwh8mQwUzkQRrMA71I
QRTsCGBQVEXQhX321BsYCJWMQRc8gB05CwXbGicnQCTMxXOewBjUjenKBChowo2wQQB0xQ4dgsfS
JSX7bhRZCQbcDAdYqkV4xAagQSdhwBpFgA986hdMQEN0TBjMRBpkABkkQJR0ASoRQRJHQrHUC71k
hb/Jqd0EiQ8ol/2IyRNsABFswAN0yRtkhrE+wUORhSlwAQaAgNu8AWqhCavBGyXvCCOb2h90gv9v
GE4CPIBBOWALvMAD8AGeuYGkWoCjJEFpdoe0diyUHEInTF3V4u1r0AsbqKwKnMsAeIAP1AhYMPLN
2QgarIhyBYAONAEm2DTWzkQAeIEzpMMEStg1FE4kJFGOHMtW4LQQM4kbNEsYOAEiRI0b9F12dEfD
WYAOHIQOVMVwWMAiACe8XsMZXoMnLBWQEAH/GBSPsMEDskEn9YF9QOpDgEBz7Yskt8AJiIIFMPVF
KU+F2JmdQXbMiADu2Jll7zEfm5RMYMM9lEIMiIILPepfMwf5MgJpEnOKQTKLMA4lm0ev+RIfZIpi
cEAnc0AfPEIfbIVVsMBMvIICfMI8RAEioFH/H7REHnUMlAUP2uDALj8AvPVEO3VOgHRB73bOMGxA
faJAFIzIaqDzTKxDHuiAw6wTlrwBEYgA7nkH0DTR/uDIeDyBX6DVMKQHn/2MqgwD//QBIjgBNpub
C8+EBJjDIyCCstSNDuvhHexIaUtIXqTGc/EqBpTJHYgKd0iRyORLFGg4B2hyGUyGgLMBX7AADrSS
J3gB7vVq1EwyC/BAJ1iXBwxAsYx0yfBZOJ3TbXwBVaCgDkzAv7wnWWQAIhxxf7UL7HUCMG+yCnTR
GAR2C8hBEkdbjZT0D8lN5ixJB79IC/SBZykLfPTBH2DTISSAI/SAIihnyfELv9TLF9inpUXP/yJE
Dx+8YgdPC73YXCGmNWj3AVsORwD8gR14AZQ4ggYQwwsWNkC6DRl08EoM8UTIQb6wQCeZB6VQSkJY
SRc4gRmoAJ87tovWGe6s3Kdf9qjHzADIo2ZvtkwUADqYgBTogBB/sPpGDh+MQVSQ7hyQhFk1hSFr
yuNEyQMxSws3RQD0gVGwABto3UxUhhBIwyo7qs2xS2N88fRm8v4Yy7xkoQrk+HVU8GAoCUZ0EueE
hwUomLKvAzywA7g9BcQ0hpjzRRm0ox7Q699diQXYXDuNxBlDMgvwu2vUC0bYO5VYgBsr+5qJUZR5
RfSIgOvMBmEtVcuwj7Hskjhdx6WlRlUYFP8agUdYjMsGUPJk5EEmSMEX8Lel/dyRJ4B3sEAfEfFn
6OocuEFVmE0f8QGI8Tu/WMBIhMEEzIMocPpkNMAXIJYFDDEJC9xSpcRUtMZCgdT4/tBJ/1MC8I7K
tIZ5IIYXsUEnuOpkHKt7dVxpeELV6UHTZPU6cQU21wkI8EF6V++VuIZsqIBJVIsZGBfazJMddAIN
+AgQSI+CeIxipES9lMfYkSoIrFh2t/BTbI1gsYC821EfYEK5ywRGDUDlW/4eWn7mZ35mo7qgkMUo
oEMJSEMGNAEbkEFYDHHk1oYR7QsGiDiTh8jNKzB5uL5+edCHqMBIJ0ACkEEYELxMCEF4p4H/KKDK
1uDMx2QHyaAGZ5zEC/BIAISTp0i477v+7JgKsc/GQ3FAAvjuZJzCmulAYCNCC0RuJ2f3vyCBQCOp
YXwTm2eO9DcnUecISIeTinTBBMhB5nw4KHwCQLCbgAiTBTQ89ICIkOCFnEWH5DyY8+bFCwxlwrQg
c5FMmRfD3Fi8eGQYDjkvAsx7xAHDApcvP5mAgUiHDkxf3CTg80cOBgwP+GzoguMODg5dumDc+KIL
ho8cWLJg0WVYBBFyVExQwehl1wUwdHQJI0rHIzRy3Ax78wANVbFhjuAwyhSDVKcvOBgtwyIMCzLD
5kTyxAMRDzuLvL58hGMRDkwTAoQp82QM/wY3aI508cvCzdoHaYehGXbU5xEWFp6cDiMHxAA9fR5F
2pH4pZs2Pro8woTpRJIoAVigwVwXAwc0buTIeYPjwVoOZMKEGaOiBYYjHxc56nSIKpWuBMCHF08A
l6MB58+bR79+vbDx7+HHly++a7hXQkxpYhcFugpEfdj44ok3lOOgjBZYKEOzJ1oIowuRnlDhizHG
eCKjLwLoI4AW+ODDhzaASCyPU1AxQYcoEGGjozLK6KgLkt54Q7KKWMooQTL4GiMAyp6ALoAALGDj
iWF4IMq7xGLKQoc+dGgCkWE22OCBzzAbZhixnMLgLY1YaMGCFsZoMIweo+NgtC44eOEJPf9oq8QE
TXQYo48MdFABA5OSi5Ei6KSKDkcyNApDBerC6AhHvOQAIgIicCiDjTeOoE2KNCoZQwcppGgCBQeP
wOyIKbvsaMwnWAwTo0Ers4ivO/mggopFeHhAD09o+0qHI1poIgZzHvniCzbG2CypMcnAsUfoKBvD
AhXGeBAD6MJ4AAQk0jknkgfsuKbWBTA5YpENGti1AZswQcSjiyq6qy7oNmrhCw0tKAODMch48AEi
fLBhADf+uMaObRfYIRIOTjAnAy6ymAeTMSpqsaJO07Korcks0LCFi8t4YIM57hjAhnPSGUADRb6b
D5dOOjkPZZTZa3mJ+WCO+b2u8hACDFP/0oCTDQW7gO5iDtxgCToWLTriqKZYKO6F614Iw4IvBlUh
sgE88WC2xLKAAgp4MmhClCha6CItMnqUV6lnWahI7ckapCqzdS0AMiPLNlhkgFozYcfrcHUgA4c5
QLuSMqi9RHAjn05TgQyoWiy0aQ542KBpFXwAoVZNuNDhC0S4MEeUAD5CwzkylI2aDRXYsIDYFk5/
wic+S5oDBEaQ0KM5H9ikLYtKWogihiwyaOCRMcJYGvEnnpjw6QwDbIEyFVBDXCo07vhDOy888cKB
qxOzCSNRpGBHCh2SQCSACsdQ0CJ3BQ3ACeoutkB1LbvsCwgkFvHCBioiuaINgN/AEylU/wIGMMiA
OU5Er6kc5wikwsAT5BcGDHjpdPQiXdre0Bov7IAKSFDEDf63rUgQoQXmgIEmNJGJBoCtRSxCQ4te
dIS6HKcLEUKEEya0ODkkAAh8qFYPeqCBbWigZPLBhReQiESUJZGJTXSPzKAIM68ooRQmyEQWnCSg
B6VLKsiLDos0gyO/lAFKi/CEI4gAAgx8KTVhOB0RPDAAxNAmE2mAx/gw8QhEDMkNPUNegqLDAmX1
6XB44UEk0lG7RiVNjC1QQRjuIIII1IoLXXuEbswwpGGMJDN8+QJqlmWBCiVNKmXAARGIsIHroAkq
annAlWywLVFUwhxOeEIT5iGKPiCLDP+iqcuYpMMG5n1SfoOywAtemLQH8ICHIACBJzrhiCPRBhFS
YEMLnNAEc8zjBH34wkaQchE/Kst9KIga1KD3yx4NIwFEWEQEPNCGHjgjhLR5hOLY8AhdNSEJABJQ
szp1hOlMpw9O2NDFLpaaLkUwAUhAQgQYQYV0JGKatOkCD+bQBHbsTm+ieEQEMSCaLihQOhLEQDAD
ICA3VmcYQPAEFTxhAxtA4hwAWwAQgDAGc6AQeOS7puuQgjwWme0BBhoDG5KAiZ++4G9zAEIQpzAF
YtzAKzDDhSeyh1WsYm+rXU3iE6MY1pl5BR76MUOK+pDW1ElmgsSLjmUecIRCseAIG/D/ARVs0AYq
+CACTYPLHHoyJBEMIBLbMkclUDCGLzgBESogk1QopCDF8WUv6duAHiIwgGq1YQAJaCBd3YCDIxwB
R0DYwRy714ATIGVzZLhO8noUrJF+4QVlgJqDAMMD3f4BlRvgCwsgF1c0bIAPEYilLHVggTf0ARNO
SN8YEIGCvQQypGoiXoIURIZlqSBtgCLj7EQABB4MoA1tOG6tdPCEtgTgESiCTR96dKMj9DGQpxGl
YvtwwwplJAxo4IMXBsAHuzmAiNv6ZluekM8JROERJ0CEYutVWy+pjgyoih8KEGG+AF1TD16gggj0
gAQPOMCmC0jAH76AiSaVRRRNYEPz/xTkPBvZhQUq6MMJmlCWgnIXDbPagXbakI4SJwAENEBBA8wx
LlGIAhECKluYEOeTYZTBP2YwBztOsFYOyOGyDrjGDRRR4CLG56oeMLMHqqZVNWMVzR4Aq1jhTACL
uuEByZnDHyKgBww4IQoa8qZHJmNKORAFkTYIGeDe0AUnsKF4VkIDEKI0SYD94Q6HoJ0e/rAIPfgH
BZd0AhmLc520JUCiA2BEJECA4F8xrDkP+IMI+CACm2r6EF5IBxUSEAE+cGBziHgEG9ygh4nMAQdd
eIDdduCBBFypSypgrBNaAARhbwAICcBBifWgB0Z0AglF6WEZorDg1A1DDzx8wINyjf/nYWRlAiiI
Qj8jcwdGeNgHR+BDiRdQvWpvYC40aYIZovDNNxznSp0ySmYscAIkx0AlUmOBHnxgh3QA4V74vsMc
NiAHNIwBBQqPQQNE4VgWOZINUknaBJ1gBgLCQxowcJIT+BBPB6SDEai1KR8AVwYLREEH82CHOTDB
rF9Z4D99GSMHmpAFacCjjmlghw7YwAEipKMHDigsvhcAAiK4IQxf4Pk8GtAETADHts6bH5qYgoJK
mEICn8hABiohhUxuoBPXIAaJaWNVV3mACmc2c9//7nc3x5nwtap5BHzgiB2kYxFdQATPcxwANBR1
TA/g4SJs0AMPXCUjTwiAg5EnY5D/8ADfVOjE4juB1QRk6BE1ScIRAJsAHsQIs+lIxyE2MAwWYMg3
fbCAlvpyr8iVWKLncMY1av6GCMlJj/a+AxBE8C0eONQHIsDBE6Lwbt5MIAlOYAsHpjQMOeAbkRqw
AxVAkAA5jOHdKHLCC2TPiENAigdAmAMPXoCCJjRgHjURRXPdwJ2iL1Lw7Q88YfF+bA6OgA16rgke
YUfuYDTSIjMoorYCwMrYoRIqIQZyjA3Ga3uAwHKwbhEYgRESoAz+4xHMIVO+AAOSAwPYoA8cyydO
KpuygAsywRSgoHPMYFba4BxsQNKwjtLcgAxa7xFEIQZEQUA0Ag3cDQU2ZCqOQAdg/yANrPATJCAN
pAARuqBV2gDvsC7fgOANyiAAdIAsvGZnyKDkbGutOgUDUIAdPgEUTAAeWC5zngAHRGAHzisx9M5V
ADEQBTEQcYHw4qxWBCMdbGAHzsEBGOEFoIaAssAMqKIzXuABgIAICu0PNuAJHqHdkqAJnKBi3G0C
noADsO4c7EAD2mAHguwPYlAUVtAMymAnROAQTowRIgAJIsGzxkCflqwsUkcFUMAJyGD8UgDf2uAa
pkADdoARHoANosA/TqQL7oAPImGv9GDf5GAOOMACVnCbmqAJTiAKmsZ1LjEMO8EZFKEHIqEnksCj
dMAMkoAFujH65sBKZKhpkmAesv8ABsSH4SYAAxKA2OYgDBegE6jODnZgDowwx2pCqfRADozjM9KE
VGrsUrgABnCQC2LgEY7gD/AHIReAERZvDtgvCkRhHjqwC/SACOQgweaHBltgArKgjkxAAkpBhYbh
D1Lv6tTRB9YPE7yGLFLkCWCPD4jOoL6gDNCAA/rAHHDQBEChBEoATsaAA+4gEjqBJBdA18pA/8Tu
a+IFR96gCD9JMnDgBcZglqQhDaAAFVAhDXRgQ7pg/LblDwdxLwnREOEMYNpAA4KoDQ6hRcYgE6Dg
E2JgDB7gDtIvExkh8RxBcpik/1YSE1DADGJAChqADZIR677MDoAoHWAREZqgEpT/hAV8IHtIMJoi
gEAUsAXAZ1zG8QzNoAmiAA1I8hoSQQMcYBGGIQalsQH6IAD1Jx1EgAgSoI82Qq5iQBMA0hwYrgFs
zLG80hmOrxMEqr2cYB7mARFeQN4YgdIegAw+CUHMEAakAXMMSAmZJQy80hPMjwrQgAGXMApyrA8E
TA82RuMKRV5aIAliQBoIFGeygDNPQDe9khFswA0Q4QTIQhSQKgDsLRIW4dxMg4wG7ggsIAvYDhSU
IA9MoRKaoA/KwCtdYhHcAAVWzAwUi17ewNLY0ieKZyJeoJoyQQJOYR1KwASCBxOeAEVdAiVPgCW/
Jn2E4w6KgiVI4gUU0C8eIQPS/6AEFAA/aOlEbMqqOGgHuLRLvfRLubQQ/TKsbMoZ6OEKdsANwuQL
TKGKKsEJ3oAPiCDTpIkKBsAReKALVEAWG6ABNHAeTCgDUHSefoCi1s80s0BJwsATZs48+q4TBo0/
WeDIfi4DUOiAGkBI00ERpoAP5Ap5jgzYDiEd7MABOoERxvAoLnEKDyZRuYDpxK4lvJIKnIEYPME8
2eCB9q8PpK7vkAAIekKUeukJksAc4CEN3tKOYCAGMEFIPeEcOqEMkooxyYAs2ECafOAP/mA5y2C+
5CA4daASJAAUQAFnUigLhNQl0CAJamJJRsoJjsAR0sET9AAHllNs7oCZOEAKPv+BRJRACSQgEzKA
DdJ1ATjANHOsCeqlC1rADTqBCh7gBTbgDl5JOU5CB7igFMIBG1ChFPRDFAp2AX4xYUWBDHiADx5g
PKUEOeZAY+RqGF4AYxXgPvLgE/SmxLQUTHX2S8V0TKGoxK4gETygPpmrFKDAFLhAFMJgDniR72xP
9drCd3blLeOuWdMVEqYgEo7ACUSBHQAyTv6gWmTqHIIMF3HuCWgCNTVBa/TjCwpWA+YgQjLEDOZh
DI4ACDxAA5zhHPbK/gaNB9zAym4QHrDQFED2bR1hpLiLAaHuDXzAAeygDRhhIifjBd4gQJsABkwA
LkEhDbKAYAuWEZQvCsrAIW//0wIcoAfSAc0WQeOGIgIRwcpKgVxLgVION103jiAaABHOLb1o1QFE
gLeEgjPq7wH8MUR19CpD9iVQQMXMoQzIEAWegAp6YFvxTA/2sTkCwBykwWY6NgaW9yVaoPWa4AmA
4BDc4KUWgQ9AgLcoFg0sgK62VwiEABWUQBOwzqpsb3/5t3/7t2d9NmbwbQd8wA2ioAGyABRKIQ/S
QAnZYFZmTqK+kH/4YCzGEe4QIXwXYP4OC2GeLgDKgAg8zA7asQ084SHuQE8RgYAqoZL6IHxT+IC3
qW84IE43ywE8Qf7q1ShEQTM7UhMyNXyxlw0IYgJ25g2oRQM0gAomN66WJgD2/08KNGE9KyGDNfgO
EMG1AgAzn6ANRLMH7GAw0CCk5OoRAFUHoSATrDZ80SCb2GDjkssTnIEhPWAyK4wM3MANjuARGgAx
dTINXliDF4ABO0IayYAKiMERDsE8gGANwyYkuhMeoEAamkCQXWINEcEgiO0cFIGzTm076MpdKMMM
uKDl5iEM9dd/Vfl/A/hnETIJUDMN6FAT4O4RgCAS5LUHroFkLBlglMo/UCRAjqATZCrzHCDIKqqX
vYIMzjJReMgRFGETOgCHIyES5O8OlLlWOkN0am0HjKAdqEEDPKHYjuNAsjkxWqDH7mAD2sAZroAT
VoEeqOAOBKRLLOScEwMHGP9BmjTgCjrgB27ABzauQuTnBfDZKzpkEXbADm4gEXogzBiBDADE9zrl
oLvCmiPBGX4ADpzhYdOBCDI5nxpWSFNZEffX0GwPpU3a9gC4leVDSDEhBjJAfLIAE5DJISwaYEIi
ebxpA0pQF0Mkp2ljDoj6fHeAHQfgDghEqBOjU0AAl29gG2jqEHDFoJm6KziGD+3gCn5gCjzhDsbg
qr3CJ6vFDqYgEeyAETROrBODCtp5CkhsB/7Aqtm6K2xgCjpAAxyhsMA6fK2qmAE7sAXbBlrapeFj
eW9oAbSkrrdFQRagCxg7siV7sim7si37qv96sDW7mAv7PS7gAgL4skV7tEn/u7RN+7RRmyStqrxY
u7Vd27U7Wzz2YAmYILRT+7ZxO7d1e7d5W7VN5rWB+7VjGzxgYRfOoLZ9treVe7mZu7mdW6ytygGk
e7qpu7ql2wpwYbgJ4AK+IQRgwbafO7zFe7zJu7xdIrqtO72rW7vBYxKQe0zNO77le77p+7Kt6hzw
O7/1e7/1u6VhYRIm4bvb+739sr4N/MARPMH92mT4u8H5u6WBgQl0ARjCw73BG0XpYRNugG8ZwYCD
eLKdYX8i4Q8UtLIZkgrkVMFVfMXZ2qqA6MVhPMZjnL0JwMKT2ysPoQeMQBaKYBXUIBGuwRFU4GAY
jq29IBHeIRDeYQS6WgMG/4ANKkFQGfsdsOAd1OAd4oEYNKAFYoAdJLuh6UENbqAHoJUMdICy+1kR
fozF2Tx/TUbG4VzGadzG4ZskE0AR6CEeOGEEZKAeIIGijoAgMiwGJyCnu4ARFAEO2sEQZGAVNoEY
pmAHjiAKvLOSrxoJnKEQCuEdGp0aEmEK5IANANXSmZoK7OAHOAEOjOAdNFzN3UAUZrqubYAY6IEa
jOAHOqA3feALuCCyNSARFCERgFzN9QAFKpsPpQnBrcoOmL3Znf3ZnZ3GXRohy2ADROAHNoEeIGET
3sEINOAcGGGkKIMM5gDnRP3Ms9neHOAKNsEI3H0b7KARG09ZukB0Tu1E8f+ZIKlAA+CAGn5gG27A
AfAbBzCgDxjzMhwhp1+AEWm9AzoAEsic5njAzEVBWZh6D+2gA+KBHm5AA/xlByLADTbKy8XaC96h
HuLhCqbA7qggAsqAjxnbDkZAFjZBEa4BEpzBC3hABSh7zPGKGM5BBBfciEQT2o0+2g1bivCt+45A
DzqhoW/gBjoA4NvAA+6AdIKkBfRgAOY5BgNZkFsABfSACpjRGaLeoV2lE64eWNzgDhyBhAfgkpQ5
Cb5g7PGbHf2Fic+D16LgCBIxETqhD74zmy0ACMZ2l6+hDZBgPPXgDo5A8vguyO4gCs75C+aADx1A
Ea6gB6jA0g4hX0EgOnr/bMTxHZ83oFr0nBhswBEiwBEe4g88Nb8IUKidgRqKQBZ+4BwYMR06AdXm
gAWClK13XA1wPhE6oA0SoMRDdtmPvvntQNpbucTiEREa9g4WoVSDyOPPYQAiQA5qKEgYUyTlgK4e
gEU1OOBYIAKIuRVtYHtyeBH+YA66wFeOQA4OgQpMNdFUUoPlByDIbPDUxsYOD1Q8OeJzBwQQDl+i
HHG0g4odB0S6OJmwoKPHjyBDigwwZs4OBxV37PC06E6COXLkcAiT4OIOG+n0kBHJs6dINF40aGjT
xsGAPzz4AMEhB8QGPjvsXKOi88gcn1h9YvBCLJGza+lEwPzDh88hRgxF/7TRMyZK1rc+E20ywome
nU4gIjFC4sOTJyIi0sEd7NOOjBTKtjlzcM2OCD1QGS3aQTgkgcuYMxPAJbSz58+fcWkeTbq06cxY
yyRx8qTLgzt8EiYUIRnmmy5jArBp0eIIGjJfngwD8aZM5ZBd+qhgQQMJI0eOkIgQwQOynjlvjnxR
8eIBDj5/NsR0MybJcZFhaNwRUZGKl0Vo7+ghK+fIGDZdkAzQo2fRogh3YMDGeei9kABBdtjgSSeR
MHQIH2+44cYRGOjhQCRv6OEJFZG8QCBPYTzhiQPOTKEBSkDMwUcEfOBAQ0wR2HCODdH5cAgPH/Jk
AQaRaHDFDcT04EEECf+YFVORRERigx1e8CHTETn2FMAf9PwABzWJnEPFIUQmQIQPO6SjSAfnzGGB
CipEWVg8tCxQyBUapMOhfIxMoYgicMSzwxjnnbYZaICCJpqfhBZ6mU9P8OdGGU+U4cYGb6BxRBdl
lEGpb1080cITFujwSBRRoMDGGCDsNYADBHZBAxpddMEBZBEQMccGPLjxxhwwzYHGGBgw+kULLDgq
xx2L0LZDDwSi0QIHtyLRiSfp7MAII4cAcdYhd+DQxQtvZNcFGWjccUgket0RpRNs4AACe+kI5UA6
nUQQQSR/YLcBDhskwEEXLagwzCGOUPEHBmqSEQYfkbxrgwZf2REBtTD/iTcHbHcMg9sT7Em7gZoL
oKHHAEue04YdU9iRUCc8YHDHHTDxcAi2aKDBRydUROAGxx0dAZUzPUzRQSIOeGDDHWU8QNYGD/Dg
yCJ6yIGDHkCwgPNHHtywDT3UcNKB0FTcwS2XbswRcCdI8PFAGRYQ5icu17Tt9ttwvz2ooXSX1lMS
KKRYRhhhsIAGDmiUgYYbLHTxGwZoYPBEaxgggokokLMmbiRtJJLIcVGUgTQGR9CQABB//HEHECDI
sQHSOGDnqBuZBuCEv0cu4okdipzHAQ04PDDsISJEQkU6XjjCCOkMAQHEA27gQKF9Rzy1CBIPOmMH
gW+8cMQdRDCyYdvn/+zgCJf8RbDIHwkkIEdvig93iBcD4CrYh8wx4kE66fSsiB07/LEIEG8QGwFk
CTiCozhQhj/4oHc+OF2U5ECFc/TADnY4B88cob9FuAEDfwCCHPoHBEhFagOyo44cOHYEJPSgbT0o
0TkOoQdGcAAD/ZvDA9DwBqeZDgc8qNdOpnYERThDEVOwnAPg84dhHEEOCbgDGjiwRDfcgXwv8RBc
1ha3KsZtbnXLImZ6ogIy0IAMfehDCyzFATegYRhoYAHiwjAGTQHrCBDBRBN0EAVe9acTx1JEIqgw
GFGVMQwkMRAPEhC6CIDgAauqVBcw0IVZsS4Aq3kAZPiABA/0gBg2OP+OQHgwhjLgIAI+WETAOHSI
BODAiDEZlh4k5IYnsGAYekBCJIhwB0jAwRnn+dyEQLihHnSvE4s4BAiO8IazgMBLQMAAB17AOTn0
5xA4iEQHtkGgO/BADkDohA0coAFFaOlBq+zCBqalBxYakUJlmAN/zpIARkSJBxbpgQMc4MtOmO8O
G2AkH2qVOjRGigOvIV0w1aQ5G9wvWlSggiP4AwJwbYB1GKBBK2l4r2Gt7GYc68LsPOCFhCaEWqwb
xoQ8+YAx9CEMb0hAQOfAgSmeBhdfcYZMZ0rTmsoUi1rMIk9aAC5ENMEcUjBDH4JTxupZqgth+AIb
VGABFkTIAhOYhw7/xjCMHIKHEeegxzveMRgV0DAMZjBHEwIgoTdQchEsJYPBxjAGC5SBD6sUUBS+
oAcR+IAIQECCDeghA1wO5gk48FoTTkAGL/0BYJE45htYQAZFDsNaTuIAGWD4h050okWKeMcIznGc
OzzAAk5owRxEmQ5PUAsESGmNG+TgHYe44QWtegEsF8GDYYigA2o4DwZ4cAcOHAEIC0oHjfapwzG4
Rg5uSECkWLVIZuW1XgPowIce8BSasWQ6uJLPG8JQBt9ywGlPIAMHlukbDiTAskSI0hEO8TsvIEG7
KiICH55whGFgIAwwHEYfMOCGB8ARDX9IqDuj9AQgOABlq4WNMSW7/8jFITcAj7DAMGSChg34wAOL
eMvabMphm+I0p3QTCRPL+YQTxCAD8zgBCr5AzMBVSq0t+IKMGymHMagAEV8IVzDNBwINxOMd9RhM
BDiEhkfEQAonaA0HcniHb1lgDGwMThgMSThNYWB97uWtF65QBK4Ohj1EIEMMYhAFcKmobNkpwxcs
EIamhisCh9jAt16AgyShhYGQeIcMajeYWYUhCTrQAYtxMAAf/EEPL0FDcDblN9NdkAV9q7AerqmH
NkACEsdBg/nGgIgWMOUPS4MN/1pggcVN9jaMfPELKozaBERgeudxA3EMF5PB3UEOhzXb4sZY1Tec
ibGu5MAw5hABR/94oA0f2oAe/oe8RUkKB4yg16bYioFhoaHM32pUAangADsgK0eaXsQDWDAGcEny
KMrKjQqOkIAyPCIJYcjUE8KAhk48UANZWdud9s3vfvf7wyAuVEjQIAc++MARve0DJqLgBCewmFVq
NViI2mgBnZkpvGUYRgLgo4c7+OAaP6BHPKSbFRqMzAYRoAEizJAEkjjqDRiw8Zpb0MbG7u/RhcuL
QpLYCWe8AwvUfAsQTrgDHuigAaKIQgDIkCHJ3kcFm7KAeNVZ271hoKrgwRYj2rCNQryDj3DxRCSO
MIExe4oNfFgEH+aAgxcsrs1fCINsj8AC3rQg3rJNgB7GaYNEkBz/Lm8YgCPe4FMdIGIMbjgEElAL
802xsTW/YeuT3crINxBhfFRA9nGcxQE2MBzqrypni8hQagt0wZlH6IMTLPBkV6IhaY4oCtiP8zI9
YMAJiMDPG6pzCCLwgPVsyDEQ7vCFR2jqV7yRgwh6ACTKEIgI/rUACvrg1gzxQQQgQMMTVLD6GqKg
ARMgQwt284UygMAGXUGVT/Tt7/b/O+BaDMkReNtx1uYGv3yzXq8woEYWBIsMLCAHRKAHZUAGlOIa
pWIWXkAiinADV6B5PjFkCsEIesACKhBl3HVfpBYiX9BGjYIUw/ACZcBYcrAIXuAJEfAHIHMFajAC
U5AVOOAJDuQA/17geWGUBCd1BPOmVKX2BGMALMPgXwZzd1fHA9kDBBHQCQ7QASPwA3DBAwsjAi2g
A3OkA6JATDOkg3FHbj8IgGGgAkvVVH1TTCCAA6B2EoQRCdLzByqgA1KFCWGQSnJQBjRnMB3YK18Q
AAGgAlCmVvNnVwZHBUBQGRuAExigcFHwCIiAAfdiRiwgY9vHdHLAAoiAAgHQf4gzB5XFbT3gCMcB
AmVDAxZQiYjwApp4B5GCAR24ZvOHA2zwCMHBSJDGA4ywJA6wJQTyEmSwcihAXy4jOspTd1D2ek4w
D/DWWGEALHPQCQ7UCVixNlNgJ9EojdEIRNU4jYoAcPB3GiBBBv+MsAORsDIN6Ayl9R5vYIC9Altl
MCmVcisPkCltNXmN1QUZAgKH8Dw+UE4+cQcK4Qk90AE3oCWewAeBEwYGQwYPgDyUIn6+ImNjkIcW
8ALJQyukMwBUAI56gBWL0G2XBAkV4QGM8ABqFV4vwAPQgwOKsylk4INthial1gWPMgdFUioW6YxY
YSE3AAc30An68xgr2ViaJj/jRnNPxje8cSYWcHfdMSx88BLOBBeMkAjtUAjOkACr9QZPEBwsYBWR
sAjn6IM21kZttWvl5hpzwAMgsAhygAYBMBhukA6rIAM4ECGTggEGo2kZJJKTt1TllowYYJctgAGv
kQAbUC2LUhn/XeEBGyBDf2mXXTAMkSJvmjJvhbMvnANbR3CVRiRZbnEcKME0GMBMZWA92tdGwUJu
T+Adc/kALwRQkdJfvyEK6/dS1kiNtlmb1qiN22g3H8EBdtAB17A028AJ8ZAIF+EDPLAqItgqZcB/
IxiapNdG3EWHP+hKYTMrSFSCPuEBU0AFNnAFRmAE23ANDsAIDwVHR/BboTMHRmQwYFhqzfmFAQAs
oZk8fAACPNAFUtMTDORAxEANcEAPYGFPMWM9chAJPRAnapltP+h/dacCfRAATdUFuTMH9qgHaJAV
InAOHfAO9OBDKBGS6dk8A3ANHZAOfzBDSHV3/SefARB3MHlK/69BMG+xA5ywAMpwBbcYCXowDM0p
kbdFDF2TOGTQVl7IN1+AAiowb4gjBynjBmwEF3JADAuQAjbACPUxXpWyAVTgQ56wK/cRoV8AgDR3
Y6vXXQm5AWhwJjsEF+/QDjewH+/ISPWlIVTACGeShy/6kmSgAjLGh4hjMeLXB01wHj/gDERAAzSA
mbaydmWgAiTxBEv1ly/wAuSmlJJyBCIYBjogBT0BjdMYqqI6qrq5m6MBEnKQCE3oS0awCmpAD+SI
BMVyI2vZKpqaOHxjalYBHhVzRpkJOPw3DODhE+kACdfwnyOwCu+wCcRALWRBFrBBBCxiTb8xmpCp
B0RQRH0jbP+DE4JLFKU9sQjoB57K+g4dYDJMg2j8UYsQBC8PYTgPMAdA0BI6KKGGs0yhaTpPkBVU
MAUjUA8t+AM9YFpkURZEMADnkAiK4ACeEEobAFDKBgJzwAKuEwByV6ks8AT39QVvYQdYsAC0wAnb
oAGMEDr3CRmecAVwkg5HERPKVEOzUgYs96JkUF8cAGU2BhdUEHRX0DXUNTGEZGmQ0ANYegQhsimr
gwEBgAkTMJ9b6Vt02AePkCZwoQwL8A49gAQyxC0TswjnsLD84oOQ+qKsYlJRkHujSSFFagFzdRy0
sA0i8AYPywHqBALQQoB+GmOQGncvEAaVOKYiZV9s5QRWyBP/a0MMiJu4xDAFipu4jIu4pWqqqAES
U8AJI0AP4NkOWCCwncAIA+AFDXJrRpQ8b4BGlDKCbgBqXoB993honkUpHPAHkeATIvCfcKAGWKAM
yjACiSAZ0fY91jErs4IG1hOvehAJKkEETpN2hzYH3YUD+4IVXkAPWBAIVSoL8eAMVPAfRKB42Eoz
J0ME95IAIFBswPMHtzF/EQA4jCKRUuQTkUAMbVILRUANDiA8vtsJNuID6eBtbSAns3SP0AF9T3CJ
VbUBdKdU4fUWbbAKHVEII+AM/hEJPhAJo8QYjbGjCPc5fyACf8ACTWAG82mAwwARRgoXO7AJHUEN
5yA6fyCr/xHgBW1wDc6gAcM1Ho85OtcWwg53d5o6WaqIUYMRCD8wRDyAA0AAHqdyP9qyavy3OHv3
BI4jCmxQgG3GpJJ1HrXwA+lQHzSgiYyQeZGAA7nRgXbHAV5zAnQkYamYlNnRliJxuI07x3QcuZJ7
KCBxA5xAC7VQCFhQCKtwAxzyHCJAS+KhB6VSwa17G05FBI4QPCAjMne6Tzg0ABAoEudwDcpQCx5R
BPRwpdHGIE2TrVDDEHIbKdjEvwfGF5nXBlQgAqezT+uynU7YyT+gJfgbLxsAao5gwQPgEOAxL8fm
yovwOT7QBoZWKwBlLlhBBH7VESNwDR5QwYxAM5Ewr3jUBv8zQgWdMAAbIifYBziFWRF8cC/F8QZv
4Qjt4BGFAAkcsiB94T0NdBG+JCf36Ds7sAhdkHt0W7f3wiLy+hZUQHLt4M59kRBgchMM0wM7EDz0
spiH4ANogAgTwBpVVcKsIq53NRhBtgBF0AHgaFeO4Ak70AYyVUpJBBm3llhghAKIQAa1pkYA5gB8
cBxWuwCbMD6l4gU3YQNUwAcrqUYckDtAgCETIAp9QAYy+QZlxAMacA02aRkvlQhdQdWWY9VVXdVW
bcd3HBIjVwgf0c4K4ggHxzQTEyM/EA/bcAXXcKXlRAU+AqBwYATxEA+QYAfREhjX8II9UcMgUQsd
cIuPTAX/PoCKfxDGmawB8tSPbaAIP6AG8XADN9ABHYC5GsAS7cJnPdEGKvwR8RAnCiE09ZIkNHMO
FyEV3XQF2/Cm75AINtAG3cQzO3AIAabZPeEJl+MRKQAHJtNRBWFoSBB7JXINJzQFV/BzmhUPxFAR
PaAIPRAt/ah+WLEDRfARskAPHpV5DJsODpDJDrgYjEEPI8AJV6AIIJl55wA88uO/mZQVOxB0V5sI
PbBNDjAyXwsJHUAMXyFP/7swOykv42IDDD0sf2AHkOAM7f0W8WC9C8AJJZOgDdgV22C/COWdBkHc
jBAhmngTniCxf3AO8fA+g7EDcNARWDAFX9GAkHAFiaAB/1RwTJBxCIK3A+fgCYRjFZXkBRdmA2rw
Drb9EWtz1UI+5ESeCFwtuSBxDZCQVYaAo7SwCoHtCbLKICmCPVSgBvWwCvEwBdKyCOngDNvgwCD7
DnVNDSZiBzLoDJccEsRwDX+9DXbQlY4ATLbBA57gDCqr392N55vwsYZADfSwDR1waeS4dfntEw5A
DF7mEdTQib3nA/Y0MUBABBZBw8QwTUYAZB2hDLcsQY3RPYd1DfDdE3Zwo7pNDemALca2NPcJFUB0
DYpw6abeEbVADW1wLDbQCQhxIzP8FsTAyR5RDzfAH4uAR+1xkT5yBSZiojKgu+3wDjUuNAcGGSqI
EM6HFf89IOaBAAeXDR9e0C7Hmgh2okfSIxRT8AObwM0DIB3euQMxMwdeMNaD8Q5tYgibQJ71MwWQ
UCWbYBcOYAOvbdp2cAPO4Ag6aBUdlY+D4wWKUNOEYQeroAy0oAZAQgxXkDXxcAUmQ9vSGgn0UxSR
gAETgAiN5Lk+0FFXMLSGO9WSnQgtfwMuD/My7/Iuf+SmChJIIMNXMAIyQA1GcO8ecAjDsghOIQe4
8gfHurCdcAf9RQSzc/GbMAXznXn5XC+HfQg+QQWaXKW1YAhq0J1IBGfKJWddkAC/M4GLMADCZQdX
wKw+/b+RMABe+R0USKw3UN0eAQdEay9wZfTIlbph8s3/EjQFNxAPh+oFafk92JEpc+AXWdEDMhDs
PVscXcAfK4Noc+AD3Y0T9POPcPAOnEAMnfAGqcNgYNQHSJBeWXEDwP62DjOm4WIWkqE/FnEiO8C/
znADkNDmcqBWo5kbY/AIAbBbEfAW6YD3kJAOUdMow3Zs3XOR6TAjHvAsNsAzR4CMbOWDC5cEwScc
g3HT8XAOWJohjBD9T00jvTPSC+IBGtAJX2AOlWAOURBebHDUQnUEiFAZbr4AWAAQNxgxikSlR6Jr
Ng656YJGzpxDPhgNENHFHDx4DaK0KBPmSZgHPOQsIFmSJAGUKVUSwHXD5UuYMWHiWlnT5k2cKk0u
kHON/57LDnDoTWnD6M6cP0gSbJDD8AUONGRUqLBA9YUeR1SoRPoDZIObh12+nCBzaOROk4y2dbhB
Dc6PKQrlyNED4ugdDmju6JkzDEMZDG4SMNpxTu6cORwwcHgRRUcTNIfeoC05J9G7DsQ2bbpGhc+b
N8Pk8HiT4NAiRj68dOKD+A6SHT3aeEJy58iLI2RYlGEjqskjN5R37ti2jdM2ZzvMIn6AY9ibRVTa
7NDqidEfPotstKFiVA6aMGW+qGgxBpEOFWSE73Smpki7DjYi4OBxdM7DRT009KBy+o8ePYhwpJM/
vivjCRWeaAGRPlQ4AZMAHlhvJ0/eWSAQKvQAbQ497v/gIYId7OjBge7keAMNN+74gysUJkCEDTb6
cMJFFZLQIQoOJkSrlgU4oaJADuRIIIEIvGijDS++cgMNJsH644E+mmDHnEfYQEQUHZxg4xEddKSM
nhTUoAIEMtCYQ8VOunugjBae+AsDNBpywwJRzGEHExXCMA8FJ3QQZb2cWLrihkELJdQlQw2lKVBG
G0VpJxocIIY/Kjihxpl0OjmEDz3+mAONIzB4gowunggAhT6sROQLDu7gY1PSjijjiCO6IAMFTMpg
YT0a2qDnnHN+UGMTDfrTw0SoXuAAhztA0LDUFr4I44UNiEDCrGHcOMIjj77AxJwvJFyPiivgmuIH
avj/OxYqWrvYQIQd2kjHESIeqLWLN/hghA/S0CijiwPHeKKPR6IYYwMvd7gCEiM2UaSNSOYI7YUy
ynjDkR4UseG61t544I1DDrlD21pbaMECN8noAwWovFzAmR/eqSceDTzQww2c0XjhDUacccYBRuTA
oak3HorV1ie+sOCLPlrAwAkWgEjA5QWo+KEIWja+I1vQoLPBsBK7ALihB777QumlA3ACBYGZ5uAP
qkkqQhlIPJAsDAwemCMCKkjkowwyyOho1IZY6CMKUR5xIoAkTogigD76+CLukuiRIRFG5njkiyPe
0IMRm7sYQ/IwwmghcBZY2PLBPsZoQQUUokiiiT4A/80Jlyty13133ndf1FHgb9rpiHMUoeKOO6aI
y4dNtz7R9DZNJ0PBwKsi719aAZf2OQxYIAOTFo7gtQdIIvHCjkSMb22OF3RD8IkNeMAht/JaCOCL
McLo4gWAKza9DFC16QtdEJdwenCDa/TgGsoTwRzc8AAOCC5abogEdYKGtKWdzla6IkMYvMcCNGDg
C2Tgg1a8RAVFJOIKU0jHQv4iuI88oBN20MAivoM0k4VneuUZg+vK0BzFgGAKEXBZGxLxAzhcoYXb
GlXghuEIO0BsA13AANKeoKArtgBGkQuABdCwATRQgRhUoFokNAAHNeyACLmxwBgE94d02MARf3hD
qf+gl8U2joENa3sEJh7xBDQMYw4VpJwR4GAHL/zhBU7ARBg4wANGaMoNY8BfeZSWvy+wYSp9QMQJ
/CS5MaABB5QjyQJtMIA/NKEJiCDDGzi0LT0GoIdjsEB4WPCFAMCIDQGIwiP4FIUTjMF2OMEdJBZ2
TGMmE5nH/F3wnJmSneDAAYrwxCTvIAexAa4LLAgV9DrIzSME8jZHMNkVmygrNIDgSUfQ1hvuMKEe
TCEBdOHDA2LJJtdRcgz8I4PrsigtPbUgDIIDYLaqdYgj8EEEjJjaeuKVDip4Yo5fSEISLDA9MkSL
BcxaU7TyeTaBfoQFo3rBFxcBBBz8wQ70cICXDrH/Awc44g68EQUmtOS9J3RBDhEgwoGe0EMLBFVg
JwvqCF8wh9SoSANXoBojHNADm3HAApgww43yp1Mi3CEqs6SkClJFywAgAgWoasEwgECETkCCGpSj
gh3SMQcycCkGMTjBF4bhqu9ggAxFDaoKnOCELyBiAhPwjQ4ecYQN3KETLaWcBtJBBLhOwBxcOEFO
xenTwPFwr1T5ghOSIFlziOILs5ID3EhJhUVsYANlkAIMpICIkh5BYDvUja5wwwJK4hIFOmiAOXQQ
AFlOKFC4gERxjXtc5B63mc90JlqoUCw37DYG5miCn1Swm9pigH/DGAYHHsg/DuSwdCAc0h8Y4YhF
/4igEzbYgY4WK4cvoOAE5pBCAxrAhjaKVDfTG692RzXS8SIWBESwFhXmZYcrOMMROvpDBPSAhjE8
Yh691cFXueW+qTwhdR5pk4JYUMUUJYAINrBB3zYxgh54SWJ8YAGXmmCOGDRAB2zoYBPJoEnX6SZ6
5VEBQAMJBC/swEhXsEPcDkEEDOCqCTGAQRY0MgYW2PEJVWHDF6asAvy+Lgmo+oLTHpCdc0CCsVQL
GRkQMQ8pVEIan8jAI7ogq29KhTwm8+oezVDdmqIAkBvQgydIuYA/lAEFEmZHJT7BjiiQoVYdDJzg
UCcqSkbBDJOexyo17F0e/HkBFiiYDrIgDRg0If+UbtgNYALXBQ7M6ggssJ8v5SoFczhOR8NNbq2T
u1zmAg8tf6CCI9CQhCxkAh5cYAd62CS4bMa2C8N4wAtM1+M2huEIPFhoajwB02ts4hw6kgMRWCCK
BkghC1zIQgwkxwY3iq2JG8bAEbIosCs+gAircYQXbKDAbbwDEl6q2Bce8eIpNUEUUUCBCv6FgYCe
7QmDC1wPP4IvPiAhvQ5wxhXggAWmuqx1j2hABthh33nM+AXtY/V4rLybk0HPArl8whE8FAEPGPgK
aqCcrJIQbo9XIgPmQESUS4U/WtZysxYojxNEgYgwoOENfEYCEmygCFK6gQ3zsJMU2AGDTGRBB13/
cEME8TdlvGEgWlTBxDzmcYI+JP0BCWgNCP78hQZU2r4x4AIXGvAFUT5A7D91E5M6YgEULLkBR5cW
C9wAGk0v4M5mqBMMXJsr5lDxQIqmGAvCQFGzV1Xgj3hE7YR7O0h0IPSjF33pST96XOe6UWhxA3bC
MA/Hw0MTDWDlFf8Frdu3u7tsAi7Lj6CHATgiApGwgR2cAYlNuAwHLdDBdAudAVFYAEZkyJZYPuJB
71XPykRtvSeo4AEPwBQOqxgB1frpGB1IYZWZdEIYTlQqFcxSw+XZocny5wYQTIQK96ZGLWQRN4GJ
giULLcVBgS4QidsoA/n7sGg5mbOBHAswq+hI/wcvIJdCoBzwmIB5iIGQ0wEdwAQyWBIO4ADq6aHd
+Kse86okCAAMEBIQKIjz0jRMkDEsebH6ioKGgApKKh3cCIO1WRzCmgAn2DMciIA/yDRNa4IJQAFE
uJIYYIcmYIOn4AE04AgqOoIHqEIZmUHfSoIWULqyQUJNe4Qm/ALJYocYEIUneIM/WK2GGIbbAA8s
c8IY0IETQAEO2IBaSYHPI6YO+ENADERBDMTUU71AEQ49KAPfwAQmhBHL0hbLY4EX+IsPyw02mIBK
+LhHGAMM4AFHuBZHOIdNeIcfiJsnEAUzACwneJHAmINXwaY3qaKOCIPeeMJ5wJMXAIG+SYcB8P+B
NlADDaAcRIgCIYwCTIgCFUCDBGgwPeAuWSkD0UgapjmBBqAdgSoDHGCENrADR/AEESElRMAERgyr
TYSOQzjCuYBDOeADHFg5tTmBE1hBH3qAAQAWKiCiP2O+JoiCgSEDHlgEJOgKDWGSL0oANHCQJUSB
z2oawMnFmFuwxPvAPniQJ0ipCEgAPeADOQgnE2GBAKDG0EoCM4gC/FKQYeADt0s8ktDAahQFJ3Cl
BOABHtCQlPoDN0CQE6gvT9o8RHACDrALlSyJPmiAGBhJUuG6N+CBLJyDRZgPDEgCdtCEDLDD6vJA
UWCBhpq126GHDuDKrvxKrgxLsOyAQjREnBD/jjt4gCvxkyiIgiFUlm1KHe0audvAAAuQLBPQBCnQ
AUQIABJakXSYgnjYBDKimggzgwnoo8dBg5nsEDTgJv7ZGTkQO2rEukqYh0fAAByIDq0IERsgJWAy
g2PsSTKYAxA4BCTYSDR4gCXZACQoAyybnUKDkJYbBj2IjQGIhMTbvMhBBAzolEiIhO8YhqHhNREo
gz4IqxebB1aqoheIBNkggsSzAKvkpN/jg+FDAip0A/pgBE8ggi6YADM4AfGssO6xAKwEv6BcgA88
Opc7jUPQAx5wA0FiBCR4A4/UATT0QLQbDzYIg+BYzyigunlIAjIAggEjgg55A11cosvTAbvT/4EJ
8xPzXM+SaIIMwIQxkAMPyciRab0KXIgn0IFMSIPQGkAYewSqGS56aFEXfVEYfdGyNEubWA85IAPH
kLHx7ANuQrgW8Dll8ZguUIEG4AIlMIEMaILxZJlFaAMFmgJSwi0lO7tEW7quKxWceSBXeQAWiIEs
gAcTyAT1A6Fq8QB5aa8/6wNM4Mtd2qehkRh24tC98AEI6wMdMIcsmD1M4BwOeIBDoAIkUMnqrDJF
ewMgWIS+0JsA8QQfeIPXQQFxqwRRIBW8wYoI4MPEYwNMSBxEmJWPyQ6tYhYgEAEv8IEE6IOq2sAY
SAI3kIoxeICUDMqamgA20KkOAYF5wpk7GP+AHRABdgwAdsgCc5gH0ToQJ4iCMLDQBQiAx4CtQ1An
IgAC0uCDEGkh5BkDU3CyJqi0susSZSWJD+yCQ4iE4YuYpeODrPCC1mCDTygBaYixLMgAKYiBuGHR
H2jRe8VXF81XesjXGaXRlZgQORiDsqvKJHgCZzsbaIyTI5iDBHgAC2gAeCgFU6iE6bpFNuy1RdA0
Gkgys/NANkCRjggcuuCLO4jPI2CHTMgEKEiDSjCHMQiSDTCvd9K0LmBWcbTDPiipHzq8OSCwQ8UB
FnACc4ABTUiDDKC9xTgC0QjKPjC7R5iAD0SEETwTpkAepCCCN8AAZq0ETdCEGNgIPSGDF7D/UFEg
VjLEO2ZDnqTUA9U6Kz5QgRczhwzIgiYolVMRJgtNAkxIglVpWDmVA71hOx9wBB/ggxaIAYulkh4j
GEz41jBAnEdoASL4g0U4hATAgQc4WSqgDuvogjTQhEqQMbNTw28liS/QgS/gA0/wvgEAjSHhgwH4
Pkd4AWnABiEABU3IhMtkg3q9nR8IXuEdXuId3n8FWGiyUTbgrbg7ujFYtS7jAI/JFhzQ3Cd4BClI
AxOABxjggkqYgL+IIPHRtAcY0EoTtduYnoVDCrvYizcog3nYXRMwBU1gh051gwMBHJUsAw+0rxnr
gsvLQT2IABDgASAYBpWJAXjIBGngghhA/4SPmDLfDcoJo7o6hOCc+ph1bAqZdAMMQITWytMsEAW8
QQQV+NbHMCwVEJtlq95X7FMceAMUMAedqwQuMAcA7slvHYPGwQRWWhI5YAo5OM050BsgeAAVwFPH
W6UWcYLTJQm+nQAeSAAg4JehAYE3/QNH+JtPUAJUMAUYmK4nLok+KgMk8ALhmwMeeFY3+FnDfQF4
SIUCGId1SFJSGq4f2IY83mM97mM+3uPjRV4C0JE+qeATGEITGY03aOM5+Ao04IAwsIA+yALtNQVT
yIQGKJgnENAUFrWGoJUUmVkFHRkWsIDzyAB4+ARpmEoUyKQJXs+5nQANwx98EbH4VOO96v8DUWAH
LtCEUOMjg1HWOkFDTHgCZBQcs2IEj+GBOXA3O627BtaBJ7CSJ64uixqDPKGiQyUCwZ0DHOCAKGgt
MJUATZhmHHxiY3wEWbKAJcEBIEAChnrkVIuCLPgEUCgBTaiwyRnjBXgQwemcskGrBMiNI/iOAAAD
e7gHbJCGCuPnkmgl0pADRrC3HdADKqIPFJCAexgCFwAFTRuu4ghpkR7pkQ5k5PUSNX2MgWOBRciO
TgACN6iP+cmL6UEDTzOFEiiBUjABb7VQKzmBKCwDDrkDwuAQZ3lfWnKjCUizBfbeJjjd5c1kNlg4
s3IEEQABqXHbwLqfR7g6eNg5+/I8ZU3/3dDKJFJxA31hhPhJgDmwS7/KhE+AAiT1E35GhE3kJCsc
iNZwFSB4AzYoWhMogVMwgQZx6L40ZRQYBnyJACTgKR7YAKg4gTSQACXAZ4c2ifFoAe6kgV1tg06Q
A++KihgQghIwAS647J0AILCwAQ0ghkSgAjkoqTGQAo8OyuHahG3Abd3O7eLY7d02aYB1GVwaRmT1
gUXwBBLB6qzSGRMpYXOQhjyIbigY42Ecgy4QMadzBk/hA3Y8kBf40dSVgqPNBHp94itBhItSOio4
hx1AKVfZgDDAsmNtAKwT3Qlw6GPsMsP7004AgVcBgk+pkROA6zT4BElVD37+Astzo6Pi/4oX5Aqv
SAIv/QQTkALULgnRGQMnYYQI8IEd+IOlOAIdkIY0uPCdIAPNFBpGSAcNcADJwJknaAATpwyXk4On
uwExU81vve3N6HEf/3EfB24aJaW5CE4bSIQOmAIq8AJPUCQCKoMkUNMZvwMgsFxHSIefIYgdGAAq
HAbqFMIZJ4k5AAI96JseSAdS3QEkyB4bOeEwXwA++AMRMDB56QSuoMInQIQ334nz2r8d8AQPQAK+
QIM9R4uIkw7q2IGRKYNCFw4fQC09aHRJP4nbAXJqAPLNuPTNEHKz1LQ0sQFn6Fc70AogmB6xuO9C
HwBPYHGNMbBOmAPLYwNMLfSJ/ppziP8oQJ2ySSeJ0+iEdEiHpqynXd8JRxiAQxh2ZE92ZddKYrp0
Z8/0TXh2TXd2TjdElbQ3Z4gL3ZyDfUr2rLCOSEeDTVb2TVl2cz93dE/3dB8uamh3d393eH/3GVUH
BJgEWPiGIVd3fd93fu93f//3YWf3eGj3gR94gj94g6eGspSHXZAEQMiBSch3gJ94iq94i7/4iR+u
eNh4ju94j+/4sgSEX0AJeRAGfLd2jE95lV95lm/509V4OIiHmJ95ma95mo/5QAaGXZB4l+95n/95
oMf44YIDoi96oz96og8FXDhedTgGXeD5oI96qZ96qm/0oYcDQyL6rMf6os96Q1ouWJj/BHtHCXLY
BVgI7qpPe7Vfe7b/6NsxAriPe7mfe7lfLmBgAl0ABgK4gF0AhJNue8APfMFf++EyAk6A+8M3/Lg/
/MRP/LJUhyXQ+78ffMqvfMtX+eHiBM3ffM7vfM4vyxAQhqVfeqi/fNM/fdQ398zv/BHwfM1vfc2v
dtVLfdqvfdvf8+Fqfd1/fU7YfdjXfdnPtdsffuIv/vXM/RFIfuVffuZX/uBnLpWkh02AhCm4Ai9A
cOPPfu1v+9xXg+T3fu//fvEP/xF4/mcKylWgB4SgATQAgja4AQ2wg32bdEOAi0WoETIQgc9Edg0A
CA07HiTRseAgwoQKFzJs6PAhxIgS/ydSrGjxIsaMGjdy7KiQAMiQIgngUmPyJMqUKHGNbOnyJUyR
FtshXPVjSjoiR/h0cnBN0Q84VNB4tIjFTiQ0GN4g6WGnR9GL1OBAcja0zxcqi6JqZETliSiuYseS
LWv27NmYJFWyVclSLdy4ICm2eXfQ0DtIGto4kvMggg9GfxydO0flz5EuZNAmfBeJx5s7SBztsEHs
mh0qbxgrLETMEx83RzZQcWDnHOeFm+g5oBKJTJQvR4imrm37Nu7cCdXieuf7N/DgwN/KLf5yoo0f
RkaM2HZDQzpHCR7IAaKHh5zsTBnpQYNm89gpCAMpw9KBB44NPPjM0ePIThsbh7uMqf/9zsYdOXPa
/7EBaRMxDgyQWiG1LJACHDbwAdkdQNzBiAM26LYAI0Bs8MALNNDwxIQdevjhQrwJN6JwxBl3YkgT
KRLgDulgZkMnfNDAAQ1olIEGemMEcMchQBzBAQ60RUXFFPF0sAkncCSSzhFuPJAYGUeAsIgeejAS
yR1PLDbWIXAglMIIGizihhx34DCMHJ4Q04EdnSCx5VmrHJSCDFfswEcEIPChxxxU0BMPErZRw1wH
bTCCwwN6ECHHEzt0CMQiCbARBYiV3iYiiZm+YyKKJ0pkA05AvPEGFTt4wh0HZYzRwo1yHNHHI27M
8cYDb8ihh1jOONOGD+k4o0gbkXD/8EIXLYwRBo5PjHEEDxsMGwaHXDGigQz1cLLNJhp48ocbbrxR
RhhzdNLGDiJE8AesaAUSSDtGTGGDJ9eNKsch1xjBCRV8lMHZKoYUAsdzIuCAQ5VkbuIlbhr8ascA
F7rBRh98eGIpxWXxJsM7Mmi8Mccda8xpp8VF9MIAdxaLwSKRROIIH0c8gZUbfD6RRB9lWDBGFziK
gGtRHpzTxhwJ+EAFFZ44gsYYY2CFRgJ6YMUBGmSw4MYwR4TB1Q5XdKCIBhFS0Qkjb0itggogUOHF
HRscsggGLQSASFnxrELNFYq01omrZDzxRifE/HBDD1TM0YcZZ3XwDhbvxHNFD0Tw/3DHG2jckY4M
cysCwr6cafDDNnSTO8ALRyxixxXO5NaGT3bEi0HScFbs0cUey94xyCHHBVEXj+iAySNsPNHFIYfw
8YceD4BLxgsDw6aC3l0kNgwfkbDXkQVPIJrzHIwg8ccfUZcBbhk4APFC8i+Q8QYRCcwhB3gdHdIG
FXzeMdj2GyjVRdsbMMLI+kDMgUQ6qLABC3yBK+l4ys/S4YFOLOINbkjVE46gB08EsBOOiAQVDHW1
sUAiHiN4xyZ2dR0+yIEDO/FTPLYBiWtQwRGuG0sijICFH3BNgR5gxAZ80AOgfNAIVEiNDWzQAwdo
4Bry4QMOoscIRzjAAROzjRwiYP+qASyiBYiYmQU6wptVcLGLXvyiF2tnO7VABAd6ewIaWSDBO8zq
CD9yQxkw4AYezGEYduwCBx5QKx4kYBj14QgLOKCHO2CABgn4g/A20AU3JIAHbrxVlfjwAMlFIE9v
CEMLPOIBDXTCSXqIwP4S4LzI4KALcwDBIbjnOCaewxNzSFpUpsAXD3jCC5EQAR9y5gYMYAANcgDB
0BgRAQ/0gBh2+ANZnAGJKyQCWJ1Ag6x2iYY5AMEGiSDGOexgN0dkbizpIEY83pEIG/hAfSAAARA6
EURnbIMeUyDGHYRUljYkIlue8MEABqCVP3QigDs4RxA7URsf0EAO+exEJ+bAgjD/YOALEdzIFsEo
0S+KcYwwgYhWvkWsJ5SBVhx4whfI8EAylAFNfLwDB3JWpvzQxwlw08gfQJA2N4SBAxu4Q9ow0IU7
6OENR0DTHP4QAUnOEQiC6cIJdNCHjpjmEHg8JRH+8AAycGAOPBDNHO4wJREwgg8ioGAbBvAETGSx
I1TogAMquURHLEIONzoCGZaygaAOAAmM2IEdnEEMZ3QzKjaID+qocAgy4JEFv8PBHRbxV3XegBiK
6AEyxyKCNlyBGhpAAoZe4KQ5HGIA/VSEM2xAjx7wgAhnccY7jHANJMhhA0ZdBBJE4IF0tMEwO9jB
ITjDl0VA7QF/2F5o/kBHOcjT/yIRnShyK2pRl0CkDX8Al/N+2h4eYIANKnhCGKpXhp+KRkvOQ+wc
joABFowhCRqBFwje8AI0POCmkIurG16AXTwOYz8+/c4b8JkADJSBBV3giDM0wAg3uJZ7GyhDBB9A
H5G+4ZBEIAIQKukJDZwjlxjwCDudAbZIIIEIcyDDGPT2hanhIDJr8wFenXGFeCwCB2JxQIts4IVD
oAErX2DDFzCwgSqJ4II78Fs84uEMnnHFE5Slhwc40AcVjIGADwCmD9SpgR78gIbpYIRZfjC3c8wh
DMg7golL5oAbKMIO7xIBYzQwhR28wLp5lJUcehUfL4AgI7zBwiqwoOc987nPev9W7nJHApEpRMKN
OLAqj6hgg0OoSgUE/MKxpFYGFDjhCRjgQAIiEDkOVFcjxMBJBCIc00NEghFTfYIKrBviH5WhBUzG
wAt6dcOdPSEFGxkBPdrQiVqK4A93QHB/vxAAC2j2DtOBGk4jYAMKp0OgHYmHDH4AHy9AWA5kgHQA
AtACDBzhAUA4hGQo6ABn0IOFc+DKDa7Rg3RE4A5uQEEUooCCAJABTX9YmRdsYAe/wYE1Y1nT4v6A
ASckIQmPSEIXeMCITpRGETe4ASQcawezFKIe9LABD1iQat+hjwrnKNIq1PCDROwgUGcxAjWmoAcM
3KyjfFhEDxJBj23AgRg72MD/Re7s5533GdCBTtFDajGCNvAhbUEbQBvs4Ag3sIANiFhylMqgWR00
IQq+24BU0XQHHvwXI6uohRE4KYLgOYK2IFCBE6LwCKu/gLhlYAMmJoCIAADBBz4QgQ+QgB2OFOEK
MHYEIxZh6jGwIe1JiEL4rtOFm6HxDQPowRSmcI72ccTiSPmDg7oAsXijwHfDAAIfpnnOQ6QDEjKI
B2SjsopsdQIIcnADIh4xgQnQzAIsAIEwicAIT/x4BFhQg4S4IotayCARd3iBBZKAiSRMoGZy+IMn
sqnuAF+DGFAxixqc4Yg7dCEMfbjiHQYw5nfIoh1GUkQ60GKgQljlEK/fwCKo/3AFTmChHrSoxxUi
WxHetKP//v8/AP6fz/0cAUhEIVzDjP0BI9SWAzjCt6QdG7SA5KgHHyRVvH0BwXBWOiiC32WEGhyE
LCQC0exAG/TAORxCFJxAE+iA1XHAOfURCujACWACvYjfFJCZA3SEMsDBFESIfNyBCmCCGejA7pAB
DyABEhQPqqkABzjCFIxAxf1QVLyDHcgYI8hBADzCEGJCFDzBgyDBHKgHDxyCA8TDQciJWLzDDbTS
InyBwZ2AGTwCIpRBJFjQIiyCI1DBJhQBedgFWWBBKyVAC/QBG6AACozBA4iAAxDDDbxTlUFCIuTg
WRTCNihdaESQYk3BO9QCef8UwioI2ckhhDKMwA2chg2cQyL44QIEgiEkAkbwXwDGIgAO4M9BRBEc
RD3QDTHIHD2MUwTgAAtQ1RvwgQ94AdGwQB9EgROwABAMADF1wCrUwyZkxBUgRC1QwyZsww/04g6Q
AQqYASKEwREkgBfAhw+UwSMY4h1QgR3QA+KoQTUWhSyAEDGkAw64oQ5MwBcYlDZpgGZ0wQuQCjUE
wkF0gFikwCpsA8m5wRicwAmwQUd5gh3YQTogAR8A0A1gAVoogxrQgxy0ABs8AiaEFA5cQxGZpAbc
QGOYRRGogSLoBLgwlB5owKCYhCzQAiteHGcUXzooUD+hlkLUgyJgmVnYARr/niEnZMw7HOVdXMMr
xgQu1EM71ANVVqVVXiVV0mKgQUQg1EM84AQF2cE2WIUeHIEF9AFhZc/d8cATSIMSlMInVIIOsIFm
JYAItFBGUAMnEIodJMIPQEIPMNoXIMLThYEbEMEAPMAjVAIo5AEoSEMTyMatHAIVmI5GcEI9rF4H
bKMi8METsMHbyKEFJMAi6IQZZIE0wAMXVIIZvAARrAxqdEQ9+Msq0MNeIMELvA0XsgELvIFVhUEG
VAI7mMM8RMERFI0PcMVUvoNt4taNFYQo5Ngb8EAZiEITNAEmqIDHyUckiMUVGEHIMUxPoYH3iRRl
xk9/zY8nqJsclIUM0IIs/6iBcwxRG6SDJ1TmNjpFa9zSuZmFBhgBLdRCEaAc4sgAHITTO/jeKkBC
JPTn/kElVkYoVmrlckGEIYyAIohAa31SD+yAHizeGHxBGIijVb1AGHwBDHwCFEgDO5zA9zGZE3yB
g1qEzIWWD5DaKXoCGsTGjb3aG2wAG+gAO8CDKZgAPGBCH2CFGh0BUWbENTjDug1AHlIBC/BOklKa
bDyQE8RAFsAAF3ABO+iACiBYGPCBR9xAB6zhAHQVBkTB4clhH4zBdg1cBsSAOUiBFLAgCzzCI3BF
PACOYG1AGMSbKMggCjyBd4yBDsxDE5iDOSwSXC0VVxDDJowANQgLG7DBGP98YxSQwR2IQCS8QdLc
2BjoQVtFC1nUwjb0AJ3hwBHQwBvoARWsiAJFwB26wR2cxTbYGi3kmjH+009QgxpkTAfsgK/h3IPC
BC4UQsUxaz04K7Q2a7NSqEVBxA0MQHjdiHqUCiN0wRfcjGFFEAdg0hjMgxRkQAM8ggqEgRNYFxEW
F0V4wR/gAA08AE7dlQfMAY6NARppiWaNASKIwjzEQAwUZwuEgQo4FF1uhLEBwTlByjM5QQDcGFa0
QBdswAaQQUFQXRPMgw4EgKoUUEcYlQVVUqh1gRMQ4iO0K7FtHcryqSg8wmD2gQ6UlUcsQgB5wACA
ADDKIRxiwhUx0gO9gNL/RAEf8AG/ZhLWAAUkfGjsIQImsKD12CofBI8J0Yv7uQFZGMICvMM1CAwL
IELzIeofZBAxaEAkoBIf2MpZ1ALYNYwbzQYfzOo2qEGddEIC3AENGBdUMqvf/i3gAi61jhFE6GgZ
fIETIAu9dNURhCjzPMHBssBCtcAJxCxWhFgfTIAoNEATaIQb9EEAjIGOJQAIEMEhfBgahUF/Sc2w
tIATyB4iTEqUOIEoiIKkasQESGCD/cGeuIHeINgXtABV8dEDNF0UJKwKsgEZTIBBdMQJlAEdNU2z
mGWIPQJWhMEw3AF7jGuIHksf8I7IegQOIJIjIMEdGA+OocBuYm+VHEIE/2yAfBGPBZRB10UFEewA
15SSBeBYwELkMAreDlABT8UfEcBrUexlhiJRGajAwVmAIEXCDkCCInhAHXpCbp3cDaQDH9DIBrwe
Z+nbDSjkDkSCi/GtsspCIciCCq8wC7ewCg+u7UDErNAAG8jdE3gLGrjMGAQjtITBqnTBMLSZozWZ
dVkn1W0EzTaBKCBiAqwtGnAAGbBXYrBAGZABGczBR1mABbTAzCDuuYpCAHAEDOjAEbRH4NlPHI2K
+bDAMNjUdOiNlxXEIzQBDJiDR2TAGESAXYmAu5loGTBk8IIZmaytA3WBxmFCBswDV2yAF1CQF0hS
FR/BArOBBSxFUJXuIf/oQbdgQO/YGlcw0dlugMuwis18QdupTSdEQirxAenCUdzkGgjMAQ0EpPl0
QUFJjGEIHo2VsFlYxZ7MjyP8Vb7cG16dg30aMETwhgsvswvDcMhAROiiwHXqwCNMTUpJjbfw0gvE
EdWw3BNYgAoEbBNkQQzsDkfEABdkQBQsxR+8nht0gR6AW9WgQeiIshWTQXZZJwyYAgxQCkdkghSU
ARstgg9ocs6AQBKiwSLhiKiQT38FbAPAgyY0gEfMwxeIgC15AM9yQCDxSRfcCKLwCMa6gUKzwQmw
Q1hEhRtQAW3tQLsp9K2UUklpFSM0DfEA48uQRSR83DUcwgbwFw0AgY///BIx+oB4zUGJSa5ZdIDf
sYyxZZAjCPUgJRTU8EnkMIYjvOauOYMRwME1RAKuHoJXeEIJ5RxUFgFap7Var7VaO3OnQEQD6EAD
SAE7SEETsMFwVY2tAPGFQJPVJAEKEGIUNIEUZAI7dC5HZEElSEF0CvTRkpCiXJUcsMcGvEHTzV2T
RcE8wAM8SMEd60DCsRcIcE9rEUESegsP8IB17JKWYFILYIKjRkUUHIIFnwsRIBHWAcEDyconJeEw
qG4YWBcbjAXgXUng/cHuut4wDCPgAQER4ECI5hgLkMUdYJANRAfvHkInoI12Ew0fEFYAAHYYm8UO
aIAdRMg59AAkbIMG/3gA0RQN5I7KdnGGWGvTDchACmBBIrQB6CESREGlLLC1gK+1W6MIRFgurFwn
JhwBj0SAHlSNHnXzGISzDsRABkiBOcSAKOCYJ2/ECkbB9/HmA7wctwyDaHDAqLRpoeqAOVx4JWAn
YncEJkSngs0vDqRt5Jg4/iC1BSRVEgRAnc51E/QpV0xAAlzIHUQAW83BE0MTNR3CEZzAF6jAPMAA
O6CAeY3FDY84Bu0A/yw3D+jBb/HBlD+BDnQpYwTVT0xB1zhAD5wKZeSL2MheanTCOVxDZanBCADm
DqRyg9bvbawJPaCfS/MA7Jz1gCd6ERS4pzzEYKrd2uFYGDxfJlON///k8BOo4HVaODs0QLoeQVTs
DhvYiMXWnYaWCVJ3CwvMA3ESNhdY+YZzRRMggvZK8ht4QiToQYnNSn1xwAlUQhY0ACZwgSZkADsQ
uVjQABGAQCS4twXLQXoETQLIwSPAgzk0ATtoQrCbRTxTQQ8ojANwByLxLnVaOGFLwUuhBSM4ww+o
QTwkgjMQWokhkk9dmG2IQA/QAxxQwzasGeS05+scurIaAsEXvMEfvMEzunFEhGYPeRn4xSKt9hxR
yTuzgTnAQCUU6p0SrCJHRdSWwbYkxhwswrzOz7m8HgZIwWI7aiVogjk0L1eQQQb5QBjWlR7MlZjz
7gaIAjykgWp6aQz/mAUfuDdttQH8ZHclkfwJgAIomIAmFCxa2LnDQQIktIExakUCJMARoHMW3EYP
HA5zXhNv7QSRdYgN4FbAcwVvIDzbI7zCi0xENEG6ykEkLAJOOQgHuAEwHYKrsoAOfIIJrGAGZIIm
hKlYIEIXQMciPA4J/dIiiMAi1NEwmIISfAIMZIA0SEBKjwU7Bk6psbIeoBIj+MBo6wAYhEMJQAEX
ePZZRIAGTJkDFEYAm8rC+QAmlIASZEJtZFO809A5fJqxDphc54YNOEO65VVCpb3yC/xL4AItPD/0
R7/0R//by8VE7M4dxAfY6AH7rIfgAcHA6MApuAM8ZMEnSIAmzOVY/4yBM1AkFfiAcDUIETy+68nB
KBTAKORBGkiAKQDEAoEDCRY0eNCgp3MaNFBxFOnQIRGdPBEB0cBagVQSEHb0+FHDlCnn2tg51+Oa
A4eLAmT4+BLmQSpUNPRoMwWSHU8DYvb0+RNoUKFDiRY9SABpUqUEcNFy+hRqVKi4lla1ehWr0p6P
jnhqc44KEDlz+OhZ5CkdlUhRUhVQoARUJh1PjCKksuMcMTudIi0CAeRPp7SHxhUoICRTpbof+Zy7
0ePkDkYTd3gCokOIkMU909mw0aaHjXSQ03W6s1loAj5vULd2/Rp27JhZmSqjZVsZbt23d1Ol/Rs4
0p9vHNnYQcWTI/9PIvQ4StfGEyJ7BUblUSx7gZ50xG4octYQRAJGDhwwwmaNI/aCDjQoguSs4qFI
Hlir/zjzkH39+/n399+TNlxyG5DAAgv0LbgErwJKjjsisWMKZ0ZyAwc9+LjjEVDW6S8CB4iBhJ5z
+BgLiP8IisATDa7pRA45THwRxhhlnHGzAGupRZkbc8RRxx55RFDBIJMS6g1G2lDRGTdoXJLJJp18
EsoYbbyRyiqtrBJIIYOMkssuvfwSzDDrCjCQMs08E80zs9QyQTHdfBPOOOWE0cYya7ETz0Du1NPO
NdkEbs5ABR2U0EI9IjPNRNH080/aDH0U0kglfTLAFCy9FNNMMWX/FCl1EJjkgkaHnJTUUk09tbVK
NV01U06/2QUWQFTRRVQCUL0V11x1LShAgVIY6FdfgQWWU2AQ+IYAJiapdddmnX22UNoowYXaaq29
1lpKfpMnB0lqXQHccMUdl9xyzT0X3XTVXZfddt19F9545Z2X3nrtvRfffPXdF91atZR1lz38HZjg
gg0+GOGEFV6Y4YYdfhjigWGZZBImkEUKkF0i3pjjjj3+GOSQRR6ZZNqAYYIJYNQBJilhLi4Z5phl
npnmmm2++bcLjkE2Y5x9/hnooIUemuikgjkmh2NYLprppp1+Guqog/tGHqmtvhrrrLXemuuuvf4a
7LDFHpvsss0+PhvttNVem+223X4b7rjlnpvuuu2+G++89d6b7779/hvwwAUfnPDCDT8c8cQVX5zx
xh1/HPLIJZ+c8sotrzwgACH5BAAyAP8ALAAAAAAEAkYBAAj/AAkIHEiwoMGDCBMqXMiwocOHECNK
nEixosWLGDNq3Mixo8ePIEOKHEmypMmTKFOqXMmypcuXMGPKnEmzps2bOHPq3Mmzp8+fQIMKHUq0
qNGjSJMqXcq0qdOnUKNKnUq1qtWm30pmvcq1q9evFoOpGktWVS6I386oKph2bUJkFYKBnUu37twz
APLqBeALYg4AWwr+DYxQHi4AZ+wqXswY67dvCBA/3spwT4W8hAlYxpwwV97EaBuLHk3apSTEEXcB
+AV4oGrWmQvqAiAMtUFAu7Zs2QVIoLxfvnydIUfgcQhcW4RJKl66ufPnEU+DfhgMWI3WAqtfjz1Q
ni9csGwT/9wDgEQOz1uIq9aniq88Ap5JqPIFABb0+/jzC5TOkPLA6774B6B/AuGFDBPiDYTgLnt8
g4wu3wBCm0AhABAMOYDVQIAucenn4Yei8WdQDbptgctB2xWUYkEITkIAgtP9Rx9fZyBDQIW45JKD
amcgWAFBBIIo5JBXiaiiXn2NiN1/Sw7UHmB6cadZDiTopcsk5ZUVDIJuEenll1YZWZA8ZL6nZJJM
ovkYfCSQEBxgJBQEDBM2koNXLj4WB4wu5AAD2GPAkHDWmmAWaqhRYj60IpOZbQGAmQLBSOBsvkjC
hD4ASPJNlb/AUqUuBKyXw2EhEOAopIemqqpOiTq0qECLnv9KEIwHIeBoXqV+s0dtgMlFQA2X5fVL
VrKuauyxzslDHFs1EPgNcUEiK+20ikUbLbXYZqvtttx26+23G9WAwCQ2gmvuuVF9swssgKgCKrrw
xnsUMAhkxYSLG62g77789uvvvwAHLPDABBds8MEIJ6zwwgw37PDDEEcs8cQUVywwSvLkAsu1Ey3g
8ccghyzyyCSXbPLJKKes8sost+zyyzDHLPPMNNds880452zyQrzg4vPPQAcNNC8HAXIGgxzprPTS
TDft9NNQRy311FS/vBAu42St9dZcb30iWwLhlnTVZJdt9tlop6322jpf3fXbXX/9HzAD4cKxRGzn
rffefPf/7fffJV89xOCEF2544XILBFdWgPy4EeCQRy755JRXfrLgoxCe+RCbHz544tlVkEMFdD9u
+emop6766kxfPcrrr3MO++y0gy7QZB2xrvvuvPfOdhllyOw67cQXb3tIviev/PJ7u8E2Bxw84AYa
b1itEC6jWDO79sXPfjxIzIcvfto4/EEEEETcIQfaHKCBQySdMHIIEW8cgbLzSrPQxQMgMCJCAm9A
g/1IBgQ+yAENT0CDHlh2NWs48IEQjCAEv/eR8VkwdUQgAh82yIcIoA0HPLhDAvRwiAF4ggjrI9sY
WkADNzwACIwYQCcW8QAWnGwDOEBDzloQgCeE4Qg8AMEf//gAQBa8oGQbeAMNxuAGIDDwehKMogQp
6JELWpFkZXiDHpy4tjCUgQcbkMMdCogEs3WBBm9wAw1amABGRGAD+KPaF8bQBTS8oI48QAIj5vCC
AZbMjhjAWQAs4MMWPOGMONBDAnDwAA6UrJFlsAAan5gQXKDjkpjMpCYzScXcXfFpaHgAHxihNhoc
IYEccAMY5wCEQ5gNDRz4AgvK0D40yIEPiyDbEVhABkI+gQXtewMf5pBGqrGhDy1YYRieQAYO3DIB
R+hC9UzGgifcrA+IQMQXLGCBFhCyDDQA4xvmYLIHHKEFKLCADVd2tU26c5OdHNvprKm3ALBAlYeI
gAfP1v8CFoxhDGz4wguE6QgPvDIAj0BEFGTZhTkwwhFVQ0MYOKCCCUQBEcgkAxqGeAccyJEMYVBB
AL7ABjawgAZyyCH1TkYGMgSvZhYIQAu+EAA2ePMLLajjETawwJFhoAXAewIixoCBI6rsaq1IqlKX
ytSlxtN0qrvD2o6QBJMeAQf968TZnsCGKOhAB5hQwR0W4QkqlA0DAUCEDhowjwmw8A6HIGXVWtoH
HTShCTpYKAf4AIQkUk2dKhCpExRqgSM84A0BdKTJ+kkDxc5MBXQMgBPYEIYWqMACLu3CHe4wzZCx
gA2YJUMfvuDMBTwgZUh1RytUu9qksva1rn2qRlh3CFf/po0GIh0DB3DABx8MwGy8DMMJ/NAAHfSh
tozwRNlE24cmZCEDOhiDHOZwhwjkkmoveEISmpCBDMTAuLacwxxSKLUwhOGYjzDDV9nQhSMcAQ0C
JFlnXWozFNi0DxcFKBvGsMwwyGED5BTZGzBQhl0+IgordezOrueOBjv4wRB+sGwzwrr4rQ0DPpTD
Hw7hg0iYTaBoQME8mvCIMDAiEhyGKNWOgIF/NgEGMcDEC/gAAiBE4HxUY4EFotCALMBgGqJg4gYS
wIMHbGBqYwiACtTqh2k0QJbvdcNPSdbRnH0hsE7oQxIekQQUjPYLYQiugj2mh2G6IYAB1SE9UXa1
Bqfi/8FvhjOEJ4wR3fGAB2t7AA4SoEHqgsBsrHzDLIXJ10MsAgQJoNpuc2iBR2BgAxkUrx4e8IKX
Qq0LXUArJszghDDQQA96OIIbXvCFR/TBqE9DhBnMIAqwIhO+ZGAmG3SACBeGjAanxdkXnCAKtuK1
D//8p0ijgNcxzGEDjYzmmfEMs6ul4tnQjra0o03ni7BOvDiggUfRloA7gOAQCZCDHIAgVbIBOAFz
SOQheICDWwJh21MDAQ/UWIZxd7R9c8AAGbowNTTO9AtZ5IEconnKAETBAjqEWh8mcIIkRKEPZXDD
KcfwhC8kQQdOGAZ5mfYCJzRgGn7QQZDL4E8VsEEFXv/VwRd4wIcALiAMNHP2tGcu7Wpb5GUg7Lba
kJ1KIOih3GYDQQQOMYcHzGGEiSabKkFAhEUg4Q44/G8cp0aEDeCwzBswZfR+aWmoJZIDL3iB0edd
4BeQAbJ1jNoYUM6GX9py4mGwABuS8ATDwntpbkCBH2IQchSUAQ1d6OXJv9CHTocyjV2P2dVcQPPG
p8LmFWkZCECgyM1uvGw8OPYG7nBntPE188eebk912dtF/GG8bxiGG1JaNUYYEK6IpkEfj/AC6AUy
auNMtxwSQGQcdIHkvESD1aOmb8yKOvNHIMPax1DNYQzjsKhWGgf6cIKvnqAPZ+7CE9buhJaGeZa0
f0L/CmJ+PReY//zoTz/6IU8Rls2hg/N+wwP4fTYjAyEB08PBqM/W2NXX7wF6tgF+RDVzAAJ8cAd2
dAQccARvsAHRBzV88Ad8xghAIGhehAG2JH9HBjVGxnsREAkgQGn/9ARlsD8bwAOd1TT1cwQtpAd/
IAcA1QfIRHI4gANvwAFk0DQ4cE5RYGpfcIPnhU1REAaZhQFdUGkwR36VpH5MqH7s1zEqIweKpAdz
4AZu0AVfsGZkY2TEpIBKhAEDSDVgaEphMAa4BktjJjXiJQdukIUFBktocIVUE0QiwAcIBFpelErT
lWtPM07oMwBeoAcsgF9sQAazNww4UAZf8DQ7+AYj/zR0b5AEmJAEfRAGv8cBqtcFLaCDcvACo9UF
2fcFKMBlQ+hFlYYB+nN3inc94NCKrviKsPiKT4g3KpMAf0BuyCZRUZAEZyNeRVdUaFAGKBAAZnME
ZYCKNPUCGAZmZXNALNACfWAB7RV4YfACY1A15vMCFuAETtAC7UNg7nMEKhA1OGBdhyaOKBAFzTRq
syRR69Q0DxBOtfUHd4ABBzZSwERy7aU/AbY0cnCDTcQHbkAGToAJE4AC6ZSFBMYC1fhnSogQuAAO
WhCLFCmLJ8EyQAAEf/AGYad9FnA2UqgHnWiELKACSUg2oZREu4QBIfUFLfUCzDY1SfQGwIMBBNZN
x/94eVDjAxuABv60b2VAcV3AAV1wjVEzAI7gA4wgB4pYiE/gQ2RgRGxgT03zAkwnQhE4B10QAGMQ
lGD2jE8ZAAEwdTmDBgmwCBWYSMPwBH3gZWyAAiqQTC0wU4PUj8JzPVqQl3q5l3y5l7MYESxTY3qg
f24wBzSwiWdDZPVTBi8gUTlYNmMEAh2VfGXwS2HHglXjAShmR7zES0NpS1UDDZHAA5TJkCxwVWyY
cE6TAB5ABZEgAj4ABFj4lGNABhgQPRvAkE/jCAMABCGkPrHEAi2mTqh4R5elijjDAXdABPmmWcZY
hk8Zl+YVUBZgkmloPZXUl9rZl38JESxDY9X1cxL/mDZghG6wlG1ogwR8pQdSVnvxaDb74AERMAfG
aIx/F4ZRQwWd8HTBSHIE5n9oMH5Pswge0AmHoAeZh0DMZ5scMGRAUHu7+QftNl6w5IZE2EcuxAFh
JqBKI0IboIgYMJLPGGZjYAGWKJeH9I53WUmz0KIu+qIw+qLd+RAuM1Y+BwR2iXk8NW/OhJxU4wND
hH/HB3ShqZ+LMAfDAF/vxYdRQwQLQAWecKAAdEe0t2+iJjVCFwnMGYdooHyz1EeNiQMD9TR/EE3t
lnpo8AUuaV5H2F4vIJxNAwQg4AYBcGrBqHw4VYZc+YzJNEscuqIQOQsKEKOEKqMX6TJ8kG00oDbn
/0OFREmWZNMJPsAHSfQAQUSkVFOgjsAID0A9AKY+VZMOVOADkqkHHKk/AhRrVNNKB3hmO0iCvyda
AfCYT8MDxwigLxB3LRBr3oQC/cQBf6oz6IMGfcAGYPgEFrBNFDcGw+gEARAGGPiAq1hJClCt1nqt
2HqtM+oQuhMBQ0ST0ko1XuAFjkCP6XaCZhMJAxAJjnAIlIYGRwd1P+qaf8By5DaQwDQMHJB4tUqF
ZzYHKJhpLPkEKtAH4wg1G0BgonaFLOZDgddVoiBQT0NdpAZmQXlyhEQGLRAFE2AGSYABb+CjzXY9
2Vqy2bqtDbE7f/AHbDMASDB5IrmBZRMJ8kNEVf8oTfI6r5HweqgXeC+gf7cnNff6Am5AhZB0jAxJ
U1FzBxwwS5j2Xl1gXmVABmwwAUmgAsHaoQIYUl1ZcdtkSE+AAl+FAmEwDCJDf9gJkdhgsmyrACjL
EJ8UNfJzCJGABElXNXMQCZ4Qm+IGaSAgbuRWNQMgqn9weA/wj6lUheHaNOrpBgWWRvDVR2Cnbyfp
NIygBzSQaS/ZBQwJPBUVl1EjgQPpUsi6rIQkthOAWSMTlUboMleDDbAbu7I7u7L7tgsRt0zjSHxw
CI4wrh6gXGYzbkUHiiDAro7gCCJANiBABYzQBaNlSzyAPvlENofAB11wTIWoerdEBKZKNQNABDv/
GAZzdIRGOAfseTLH+ASPUDMZZLfTY0i81FJkAEYi609ZOAaPMAF1ip8j87q0+7+za7sKgbuMuwha
BaVoY3SUd2aLEAk+0AnASzZU4AhywFVm2UEPXDZNd4d9wAJi9G0gkIIlw68yc2MHlHwIZ4WFOWkn
w19OoAM2wwfcq38a25jupVlwNDK/VGoc6wdNcLCodT3rMMREXMRGXMQCnBAEDDVmlcAcMEIhtGF/
IFdlE1d8kF3DMEZ/4ANeYDanV5QtgAabFQGMQARmSzURAAKNBXhdgENHx1c6GTKFiFA2swEFZIXt
lUYaJ24iq04tIIk6MA+iULmXI8RHfMhGnMQI/7HEn3QHEYhjaqMHu3VsY+VhGhwJofaz+ncIIhAB
TIqliqR/7fYAjnygqkkyTpCsRlkz6vmPtqQ+RoeAiws8g9ixmOAEoHhU18MPvNzLvvzLvqzIB8HI
cbtPbCOFd/B+cYU2hyB/jPQGILAIESCyT+MDjvC3dwBqNFavaEsyV/YF/BszQ/cHG8AHSABu/7W4
H8NVPegEJKjOIXM1wDzPwCzMBkHM+Jw3tsVtG5TMfJa8KNPNORMJiyAChla9RMCyLDW1tHozi7AI
jiCpiwBqaLDKI6MCg2V8lASR9NzRvGzPBZHPIj3SfeMI3DtGjKDQJlN7KoozEc0Ii3AIGpmjIv9T
cRaQxS1zNWDAD2DQ0zzt0z2900HN0yBNECR91Eid1FKj00Hd1E791EU9EEo91VRd1TNzNadwCmCQ
1VrN1Vud1V+t1VEtEFZd1mZ91v17PVy91mzd1qcw1gSA1nI911SN1W5911wN13S913ydz1dTAqdQ
AoI92IFN2IMt2Hrd14q92Fb014f92JA92LYjLpOwMfLE2Jid2b1zNaiACiXQ2Z8N2qLt2aANOt+g
D5IACDmAL7Ol2a792qnD2Z0927Rd27QNOoDwC74hDHcDmLD928ANOVeTB6iQB8Rt3MWN3MqdB7fg
MwkBDLtw2cE93dSdNsNt3Nid3dqd3d8DLO//0trVHd7EDKloE7RXfT1KoAR5kN7qnd7r7d7wrQTH
Qw7r4kniTdfmvTZvqjcLSIRucJ1UkwA4tG8BJNAbfRC4wN4KvuAMLt8GgQy8UUX3PdfvyTbSc4Xm
ZYiAxnlywG7+BKunHDUn2Hvm+wS7Gkn7lrYIXgpKUAos7uItDuMyDuOgUwP6UDr2PeF8gwaN9TGL
WowL6VJz8IIHtGJDaYXyW6LtVXfhzHHtQwMCBEuVyQaIMFJnJjVG+AJrVEc0SbVJkLpZ5LrX4+Jk
XuZmbuagEwxBI93ME+Lk+QaZ9ntNHjVSp2+GiFJkc4Q1eXYqcJpm11JYLkDAI1ps4AT5pYgn/4AI
De00PJ5dFVdSxToGovgIj/CDdC5lthl4XEVxBZm6ZinmlSQBoj7qpTDqpG7qEpDYOGNK0zU9cZwz
fOAISKDSIdM+3gZNwOTmNnMEDmky00PKIIADvURLTAM/nWDSMusxHGBKRwh4cYdNh6Q0npAO+xCf
QBCHbzBdgFdNybR9akrlhGwzA7APySAAMwBNdaTCZPDNakpTVV54hagzxpAMiYAHoxmMRbXuNDVa
KyR3hi6DFm0zitADxkAFi+DK75V8kt4H+4aKJv4FPRhQ7DTmElDqpV7xGH/xFl/xqn4y1JPMcxBJ
DToy0pMAQPAANdlCOoNr2cwHNOBDn+wxlv9aYziAYcyXMywgSno00TRgUwJ9R/vTbW+wa07QlTiD
AQ9wCF5wQnIA5Uao8vHIS8CIYWxA6YhAwjFzRpw8AAOwCIyABC5khdFUlE9p4iK1cFGgAmUQ7jDT
iasHAp0ADRT43xIXtQT7cHIng/gVBaD1SzXTA17AB2VGBYR7wsZYogWLCHF5WW/55Vd2M4kgCD2w
D+lAswc6TMOg6UkGZlW6fa12y1Ggy6GO6qRf+h1PMmSQRqImRnBOAz05MjRAXXKgoXNElDej5WhQ
VKQ8kte57OLGhkGpAlo4MwCHAdpGXXPAAZMV7R+j6RoVsmVwTMUK4C0jUyVYPk+3gMlXdzr/JAc1
VPZ3agEokARJoFE1w6c5v3u725o3nGkCVHH9RAZpNf6YkPYIRzN/kFY89AU0ABBIqHjSg+bIkTIs
WDxxEoBMCzYTHqFwggLRlwALNG7k2NHjRnwCBszBQUNPp3SRQMzhgOYFCzJPviCyEOYLmyiPkiRx
yOLNR6BBOclQk2wftAiMHCFBoscNQpgtnHxhgSHMmC9RzDzC8AbHnKAbCYwlW5YALlASQKVdy9at
Wwm4zM6lW9du2bALyKDh8GQMCxpz5Bx5c+enRzRu5NDo0qKPiiNd8k7W+OTJCwxf+rTgcOfOgzdv
JHfEQMONwS5kxiAac5ByXhUWZAb4UsYN/487R/yS4YhwzJMuZbrI7IOJq5zXQVWwsYD1C5kHehIA
kVOmdosFB1PfvDqGDaIkZr6gQZ78YxkLKDBNYPPkCJ9OVKgcQZNaeBcWffqMgegkyoQTMJnqMPM6
ooINP8RDIYkxItjHEyAOGuaNI1gYQ78WWggABRQm8LCPLywo0KMOBOhEjwhEkGMOT4zp5JA50Hhj
jjkesA4FC8joI4kJojjBjDF4eEMOHkbkCB9O1OBGEWgiWeSQQ0CIAIgNcDgNDQxYw6CMJzacwIwo
eOiEiDn0eIKNoO46qy0223QTFLnUlHPOscJSoYwXyFBhTzJokCMxHsrr6IUuGLvKiT66eP/ByI5U
yJAMCxBB4YsXcMABDRrq86gLDBIrIwyIRHmCg9EYXUAFv77wD5EWjpDDqZjC4Ci4FsLY0qasmjiB
hRcENfIJC5wQNgoUWkgABBCcom8MvZ4gQ7UvvlBBPyeS0KGFF9AwdYGWLDBjHh1EQYSMOyLx4kSn
OMXsiWkDsOAmRHQ4YQIVMOBgWxs6aSIGM1CIgg0aBsCDikPkeMONOXh4wYIAHpO2BRWaaCIJMqp0
w1RLZmCEhSNAYIQHT+xIBqk73HBDjz/ueGGmAMpowYI9dWhiDioiAUJbRhOxRIAekhGEikU8GbPM
BO4Q7A0OrGuBvBrD6JANIqBhJIEHfPX/SE1coIACFK237pprr7XmOk46y65LOTZ+449hVE1WzGqN
QO1CN5yiQKRURi3QW7ZppwqjDA5oeICvjt54gQ3AMcCKDVFU4AEsU9kI8cwooujDPTkMDo63jXB4
IYAALBsjtih0wCTbBExN4osxAnACkUcm6KNMz+YAgg9t0RjGjTLY6MN1J2BGJAoWuhjGVAu4LD3c
ecwIwI0IvHCkE0f+mMMrClUQtqEAWpg0DDfuKJLRfeZrYB6JMQmDBw9mgOYQIHj4yjAMZFouthZ+
LCMCaDzZVpEB0GBBLXjDH5Jxgw4IwgeD6QIO+AACz4EqDFXhFSJOkA4mMYJA5umByGZA/wWXpGMf
eMBDD2yAhC50gQMTksOlYtKFwhxiEcMYAxoGAA0k8OFiYcFa13z4QyBCgWxmIyJZgtICzdCmOcv5
An0KowerbeAILRgDl/oQhd90AXKM8ou/AqCChsmGBYoRDN40cof9pOqLIZKhqVjzBYuoKgrPIQ8P
eIClMnAkZVIZw+iYY4FHnGADfBjfiGInLNqo4D9OeJVnXqWHDQiGBxCM1BheZwE2aG8Od8DZiECl
I1GIonINaEIfHnCITgxgAF4QARGAMJ0EzGRPTmCDrcInAhGAgHxUuAMKYhADUp6gBXqAhiKM8SQi
6OEOQNBDjMKwp9jgBw1EsEEybGCqK//ogQMWmEcMMFEGEEwBH2K4ATTe4JJh6OEQCRANC8LwBGxR
jQPJUITNGJWMdYrgDeKiQg+mIIBEzCAdMcEABmD4GWcVDwNuiMSJQOAFKmyAA6nj4V1wYQoomAKj
Gt1oRzsqxCKGtE4fcYwTdIKI4EnrC11AQwKQEIE7eGSKaSzOEzZwhz9sqyITEIVxHoFFwA1JD3x4
gEf+4B39aMaUGDiED9wYgOH9VD/JcwNoDEOoTvIhAcOIiWa+0IIufOER6iyqkRAFVXdF6l9HQNgd
5FDVP/BhmXyQwwvgmUnWNQYERLiXkdhahj5MABHa80MTAnAEFC0CCYuIwJOQpQcMsOH/i6h6AhCA
cIgBMMJU+2DEGHQwD1LqQAd9eAMjjuKISDACBDzgAx/0wINhdMkJXXjAHUTghXSkoxOmMsYjdCKK
iZVhDsawwwwEsQ/ricYNN93AaUZngWGA4A8g2IcNPmOkKzBCIn55whxsYIcpBHRgb3gADpL2ggmV
4QiRRVUCBmDZRSziBWVYRF6wxlH85le/phiiSMsGlA59CVwXURs8q+IG8nakaFiSyt2k2MkRBaAB
4dLB+R7hBDKUISYWaAEZkNZJ8rzBfohwV60sBTfKSEW0mGAx6CTHn1o9wV4c+Erm7MiB76BgDJi5
ExBwkDcwTmAnKLhiElhjPISQoQsy//wDbhKAgy4kQRQnQAQGfIwbU5nMCaJIgkWigIk+WOAId+DD
BoYxhz8wRQ/DsBQGtNcjFAwACetlwT0F8YcmsMNyiBjsXuaQ2j8sArV/0M0RcPCGzPSBDBjgwQBE
YCPOjYgbiTBFEBqAozC8oICL8IEHBuKJRVTHWUcYxgu0x4IHzCEBCXBDC6xsJFI8AAyjyEMTyJAA
KuyjfJ1IZSQcEeoyVHEYLvFLGCb0hmFINAxo4EFOK2oXXJjABKaQNrWrfW1s99e/cwKKE3r0WR08
AhHM6WOIVPCFJ2hKI2jYpGAysxEzFmgM4MLEt+aRhP1k2H6tOcJLyIDezBlkis8p3v+2WFA6UT5C
FLQMAHMyxCcMFI/Utb1eYwJQxSewYHemIgNUk/CIcBELUUp+gU2cleoEZC4BcxhGRFYHuGHAllHn
DKtERBsFDo/xDqxWVPggWV45cCAMFXHUIvTwgJcwSgDG2GcMwp22I3AgfFGSjvjmUKEXVA0NwaJt
BN4rdDRJ+gMCqHQGLp1uIvEhAo1FwtT4UvIwqLB1GJBDAiJABAy4mqIFasccsDGEPFRCB2SIjycY
wQgkHEIpSMCBQjj1hL+94AUPRPYDVLjzIk2pkBzBmrQ9/3nQg17b21YTgGV2+keAyNwMtwjHMr67
lrxh89uqDLgegYlQjnsMi8bVGML/EAbVuHpCHKga0jFA+8qgQAeI2BGY2CC5DKumOaCqyQsQloAN
DC4hnTqeqepXEURMoAl+0IHlalMGLvWxVtlCAw7uAAIg2NX3vEJxck4T2QnowA/saELG2foAN4A7
FiA+ThkGOXiAiMOArCuzzBmGPBqRgUEDTGiAaWgAimmJB8CNtzoItooJFgCc3lGBYTgEDxgAz2Ez
IxkBf0gGTWAHdoiBCRiDuXkVIKgdSxmGIyCDaKkiTCKDYeADH0CCFiiDDdg786iFRSiBdciHDBCF
MWgmNIuAZLkdutqd4WCdbDmzZjIzlmIty9oAOdgAEBCBjsCaTzjDTzABNERDNVzD/zQcPdKzi49g
gQDQAXbwA9tLm2jxHRUYHScAnwyrKvxAPo8ogwYgP9MxsvZICGBBtwwJg+awPqTboRQgxAUYA/EL
t9sTN6oglLzLuatoAY1DGDOrPyNhgWoRMpDDw0dQASXbEnZRAVCBPBZoP5TBgQeokDqjvYMggygQ
Bf3LAD9wFkU5iN6pIvwAozKwFBzYgA2wI0t5gFw8vhHxgkV4gvGbBm+yFcJoIQSsFbYiOjJgAQ5D
rEjIJRw4NiNJkkjIhArUAcRZLzmwQbtiqyPwju55phx5g0NAAiDglRU6gs55jSLYAH4AA3jwgwBo
CTSoLaNhCTKIu7obDAVsCbbCjf8YYYEh5IEE4AAyOIJBuhqLUsM2JMk0PEOTbEM4jEO6+AhFeYQM
qEBRmJRUeRdUcZkywBIFxICItMRZ0YFpwMMmwATmg7wMY4Gv+j13miCDokafXIAwSIJ5mIZ5EAXB
cgIZJJS+8D30eyfgW6hh6CtLHINflJgAubkqKh67ipaItIwOyxb50YhKRL6H6AMzaAKZwcMnSIgy
UMAwuLiE0BAcWSjPwA1kw8EumMsRQQI0QIQmOMQGeIQwmDgEOwJIzLQj8DbWYBiNUyZcRDAcWK8y
OJhIy4t2EIMW4AJgwoTaeAGQpJE/sRBeWYgLgafueQHbqZHyGoZh4MkMSSfKGIH/CdCCPNCEGGAD
0Wi/zDm0sPqXxDhAr6AzNNADK+FJVOMBDgAdDjiCsuI8i3JD8AzPT1hJljSL8wCsGNBGeLQVdnkX
2vBKg9LIhnnKjcAATPCDoCS/cXsIUURKWayVhBidDqPPBXiCJNiXwprJy3kJGfskjZwgMqglDsAM
xUS+AHiE8SM/YKSyKuqwrqQiD+2jg6JPscKE8SMlUhrCZ6kKl9GbPtQQFcABHjg6NDAIpwScxDAP
T9gAmXgECmwATNix7SS1Lngn9HsI36mVuJO8CV0oSKqO4ik4yuCGZLAACsyAeXiEKnIb0ECDhaiK
RcMA2fhLCxjA3XEVr5CDZ4qW/zD4sckQgD4oBVPIhEqYAODAngfgTbpRAZhoiQkZOBZwRo9UIUvR
EFf7AlkpQ4vKh0/IB0Z11EeN1Egdz/Lkto9AgxYAysiUweHAiSSYo2fx0IhkPgJdgBbwUXbIAH5B
FXKsCND5C2nxPYZBgVLFxM+KAfJLGxmzpNBZNP4EleWQsUV5yihognnwg/NpAtlxxaSECdX4PZmo
jVehzzr8LHbITx3YvaME0zFwUZixACBYhPiLN5dwyuTAAKiyQ3aITBnjy4PYklhRv4XaADT4PRUC
HCmCiiJNVMrwABaYhgwQRnj8KzypUcz4G77MsAewgD6wVzToy1pBgwuZliR4jf996AJ4yAcuYIfy
c4NLiYyeK7mMC1MMyFN2QTU3IEfgkzz8SYIToFVFhTZInVmardl8IM9KHSmPoA4NKxPecQzcOwFR
eATEqVeO2YAwQIQK9Uk3mIkmOqfeMVHTmQjre4mqsIAmKNUF+JMdVK9P+QJMqMrlKFNC4ZQAEBA+
INAHYLWrYANR7CPP+pcAsJzd+8DWqSI3fco56II++kUdA74L0UPJibFgcQIWqCVXW4CIc4MJPY2H
gLzkoA7dCIAsdY+Ig6cMCw6/KINpsQDDMbc8kazFmaDw64Owowwb8IA5eIJAShQ34FvZwFEOGAMM
WK8MkQMQIMt3cQIzCDd8Wwj/f4mN1+gBKhgAIpBYNiADHuCdCwmAuLOfMNjOJ3iDBEADOJKs9RA5
V2SihmCWmK0LXAiCIMgH8SVf8h3f8k3fIMDZnAUKV7qpQ/gDKGuBeAmXnkKBJ+Cq3Ws1mCXQGLE+
3OAdu8RDIYuCyeSAhdCQrC1Vz8BBABQ6htW/a3m+CUoIOmxFI/TJP6BOodO30TGdPtKPtFQNVPkC
c7VERviD+BmDl4UnDXECVIEYUcwTMJrbCYAZydCdGY2fLmBYEUkOR3CEzMKBCXPEmyjTDEtANMgk
6GIXDcFB2h0G0LA8MAKV5DCGfUgHHECBE9DSYHM4W+GUTsm7CQICELAATEAB/xXg4j9UiPoYwmFo
ge7Li2TwABswhj+wCjJwg4e4iYuDlObwWmO5AzLg4gXRAYqoib0s07xbkCj4XroIX/GdZEquZEpm
30oFiijhgUIxmr5gA5AbWhDhMKhSgS4Q3lJ9g2DbPdA4Zalcvi9CoiuKgopoAAizRBoITWhhKTqc
2/JrUZh5HTXWCQxYWuRrv5SFqto4k7lFnCvkMIbp1f0g0A3WgyN4hHkIUip6FyVdUUiclkyiO93h
Fg6YAxBIgdzYkgJBgnNkTKdz2wzp1qsgAw4wqFOeFkLlAVR72NpKOQSGOWZ7DSqgnhfAPZoIthDp
sK/sFBaApgQggjFQ47xjg/8BtFp7AcDbiKm8gAY9YIRIwLHd80i4/Sqr6COIZYPpaAFMSILfGyxX
I5Vn4Vth8RdInovwzYQgwGmdzmmexumexuTyBArrcYPHeIMNGA6XkazHgESLCDPv+YJS5QPd6IOe
+kh4ipTuwYr0mLIJUI95KE1c5h3NOIE7eQKUEt3hCGaJsJxPxQ767IKnYANMaGEdoYm4s4o9abjH
yLiMI1DDOIIvqLDG+Q3ugtaX2ZNv7QwimEZzXd4VMo8gRgK3mrcgBT4ukQ3fs867QoEGWjkLYKmS
5QGJaoHLSAz3Q11jGIk+MJ3awA94Ar7fK6iSNikHsqAAyDoOmJEHIANaWjT/dzK0yaACPdCDF7g9
J1AvhXgWI4XFcWQYOSCCMugyDODN8tqkYdBHJ5AZMKtQrMkE7/5u8A5v8AZqlvyIZEKIwZoby4i4
mPCdjNuTjPtL76VPPihSsSJajOBr4EOihmY+MKqWeEM+GiAVpHwdyaKIr3IWF9YMyeKzMqVPDKQB
mbikC9kM2B4daaGWtLE++oTN2OqDE0iCHHGn33gnvXkZIvui2+CBZ/EIxiU+87ABKviDt3qC8htC
+oDEDCHt+H4Ziia1MsAEBcyWMuHRJwBAU/QIO6CCOSiDnHAC9yCUhXBh/sCPheiDR0A1FTADJ+AA
O9qAGmQBiqDdF8AiysCA//IzgwaIwaizZ3d6mY9MQO85gkPQZwvAABy4HfjjAQxYENkQP86uabPA
Be+GB/HOBEMPb0Mn7zj8iGf0yGJ5Zv6oS6x0JzFSCIEkUNHQE1piGKwcWepzbSRyFLAi0JZ4ik/x
HUSpCZh4p4xzJ2BRor14yjAEQ8mzCb3xvVl0y4jEpMdwtby1xEUoMzewCgx5AVLxC9J2p4RQKbAK
FG4kROKtQieHcvUKQEgZQpgoqHdiAyh3QCfADBaoRNE+CAA0j32YA0WTHF5xCclLYNLONIVADyOb
UFSR4sOs198Rsw2Q48m4AwngBxOohAYIgPabUOHQSJkYcYXKESD4A+x7gP/cbkZkK4MNgQ5QwYH6
8k5ogweP/3iQD3mQZ3TSA4rPQMW/mY1YjhQ15rDf68tsKVU0iMiH8YtvhbyrqAloZR17SQ36RIjg
QL89eZij9MpxjMhuXTRFMWZTEQwcCDosYZ13ejwqSiiYYGa83SDki4QIUJak+Q228tJudbXiGTYx
5dNI4s0doj2BWgRES43dMyje/JSq4En0ssy5ha5hgKEtoQ+TkfjupAz36YJwe1pcjIz6SOKINKi+
DIM+QIHoZQFL6bfIiIxu5RW3nowvKIACGAUoaALhuoPgUJSY+BRRrN2AvIxJeqVir2D00kh4HQYR
8ABBLwtcgAdNEHndH/n/nC29j2AJx++wl+mDwSIOlILheVfABQhw2kuaaMV5qfiqbfZW+K6UYQt8
5Gvovfw9R8ykIfQLwo7nmmCzg0EwnyQVGmjK3/hShADRcXxXk0aDDUAvrTcVH2gyHHQDrnKPFQII
NGVYsChTpsuDOQ8wsMCAAwcaOXc2LKhYpiLGjBo3CrIRadiTIw+6dOEwzA2aI2heGGTRZdjKMmFa
vHDzgAiPNywbctjoU+O+SBYaZHjyZg6PDXIeDOPglCWGpiyeTB3TYqAeIhuOPGlBBgOGBzyG/fQ5
r0CBcdZisHFzx82RuCSPvECD482wFxjKPAkjdgORBGScOAnwxOQDFkkC/+BAgkQjgciSJxPApeky
5syaM+Oi7Pkz6NCTf/Kg8SIMyS5PvrAJ8KXFGAstXBZ8keIIBg4P4qJB46Ys8I1HZBok04WFhdgq
xoRhwYEhQxZHhsmZg2MY2C4LrgYHntJNFzJ8X3Rp8YSMhS/nGZKh7oYDDjnXYY7p+uXLxe4/F21A
U/KIS6o90Vdqeunxhx4P4HDHHM89gEYLrKlAhn5lRSIQDnokgIZ4GMTFgU0pbQDCH0DgkBQHZRyB
wwOnfWGBBS9UqJEiieyDRhJdEDFHXW888IZ8b+B1hBt3oTEMDuCFUUZCQGzwHAtkzYjRPp2UMcsn
KMjBAw4bbHCghhu8sf8BXHXphQYHKkj3QAImdnFaflMucApaaCmByBF66LlIJIeAsAEPcgzz5nPi
WcUDEUAkZkEAKrTwQIIWlCVaZZtZullnlGq6aWRl8fEkB+GRQUYYXc2GhpcPgFjRXUvR9UJcp/Uk
Z0Z3xHWEqAd1gQEZs7Fp04McyLcBRAC+MMwXUQRAa0ZeHvFVSGhg0MVwza34wgt38KDgG6/qRcYb
bpCBSB8tMLsAEncs1NsLD9AwahdlQDVciTltkIAbLYTB0FVv9hEnrY7cAd8ddwypkm9v9GbXRHLY
tEEZAYwRaldhkNFHGOcK4okcfTyhxxwwHSXHBkCoO0xTdOVmHQZ9fIH/gRtK/bgqs9CEgQ4/05Th
8Bt6iBBJBIEpSCoZBaHqRrllDANCBHoE6sYczOoARp3uzMMGCJ5QkQ4VEeR0XRmjFtRiCxYMs0HT
w7Cg19KRBEepZVxcOnemnNoNWlkR/JlSr2SodNwwfEQARAoZUQsXC82RoYITfVB47gIg+OgfqVE+
5Ea7ICia0UIjkfGCbF18gYIoKkBuHYBkPNHFSjWF64YccoC4VJfDHRFGc1888KQFj/QB+VsGYYDG
GxyMKmSSHAzncHVyKPzCbLKZ5MaLkHvCiJh3KUXSMEA6rxLKJTmFAwfpEcTBF2Rs8AILkFPhCA5l
HJVkQiAnIAd5aJ72/3l8L7DxMtSckhMp0WoAX+CHAoLwCFTdIQJUiATIVOWfXeGOeG5wQguiMoc/
BEoiPGCWKCRQpwLkAxOOMEYyetAJHDhEDiuZ1nhYEAAnhIEDf4jA+tqVAD4w4hDAgRsXgijEIRJx
iHW7GxIlUxYQ8IEPS4EQGXwTqp6B4IMaOQ8L+oBBJ5xgAoh4AOQWAITYhQxXUfqRgpgGgo204HbM
UQEb/hcAFlDkXGPC3LTe1Juj3GERTnoD59Y0FRbQUCbJat+5QODCeHFgJSRpk+YgMqsFFG96+nKU
8VrABhXI4VydcMQh9OBClFBrDnq4QwK29YAHwIVaKSlDC2YTlU0aCf+QzKICNBbxgtVR50CMcCIe
ifQA8dhENerRzQPK4JCCQY4NSkgFP7iACBxEAhrQ4IMZS2UXNLCADBTDJF4a6RYkvCFjcmpAKUYI
Bj9QYR/G6IQb4EgS5yCJmxZARBLKNQy9bcWbIDgQEH4oGlwEEQZCNCgXEKrQgh4xiUgEzh3+oLBn
dQEuItmAgnwyBqtEIQqIeMQEJtCHBIRxATw4kOwM4oa9vAAwfPDJaWCjgkaxwWVuQEInzzXG+LzK
DW4Q0h1CuZSMcABbLKiPJr+ggj7AMQx3gBwQuAQruhxBDln5wxze8xuMxCoMyVFB+lrgBBQEIAF1
pBUVOiGCBITKOTz/WMQiAkM+mMCEeA9glBPG0E0MbFI8xyKgnKokByf8zw0RiIQnfKAwDAxIaUR6
AwvYQJgwDOMI6unNA2R3rgdkIQ9gCMI8LLCIffjgDkctGxvIUCTcQI+pUXpDGRDRhTnMQSsAm1EM
SlCnU2SAh+TsHSbYYIF9wYcDXk1CEsYQFj4UKQFMAQERQHCXSQ0UBta9Lnazi92GOtRuwQFCirop
xZqoDZEaCdsTEOGEJEwApE4IVEmbOAzVhSEmZYgIYDHiBgvMNAD8RQFZ0XCIqEGOBzyYA26UVp05
xC4vGlHJC2b4PwtEYTGOKgOBz2VWd2HLDXo4hBPREAblZiRsYYjj/0z7gFwUPAIRHoYcNBiRVQih
wYGOIAIOyKAe1i0AJjJ0QhS+sFE2YKJRZGUBGiBnAz6MARE6UAEfFjGAAXTBAptUQRh+ioYnaBER
UXhCGcaACRSohL/aOVcX+jAPUTTBDy/wAJCavMkxdAFIbmBBf50gnTAgQhRjIAIrISsjWrGBKJpg
hx8QIYcjjCEAZtABG+qLJmmpgFEBKMN1uoAIDBDhl3wAQmUH7RO4wSAL2j31drvr0OB8yjR1pi1B
MDCGn/AlADVFQUhRwAbyxTdB8SKDgkaizCf4ZMutUcFMo0CYMkykpDRASW+s+gc+wFbIGikJBizg
BGRz0QxJKAwH1v8IuYcgJVxy+MMhtvwFl12xL2xAQRQArIMm6GACUCZCGA+BkmcdgQ8+IMIwmjyG
z6XkWdx+RBQekQQUNAETThAFCoZBUsg54guPaMAjoDaRMSh7SRwIVxlUTBiyjlUUOvAYWU0CudKG
wQ+VsAAIXNYHFLiMAwe+Tnob9xptY6LeqmqkvAr8AB3Aow9vcHLPzfCoT0MEzwEIQA05gJwmuBgE
TLyrXqgbGlxkoete/zrYv85dVWuqQoxgRCQcwYjXmXcjSm1Boyxw362WFCMkknIEbPUEJyCi2LFO
LwoK87i6VyR2CfgDI0o0DB2c/MHHwcALFmeGCZxABwEYfEm7lD3/dGMApBgzHBnGsBxEYMIM82hC
E+ZBWcIXftF3SPwTgvwcD/FqDMJNFuV1cHp6B4BahJ/DG57Q+4eMQZlgiQvcEeEoNrT3BE1owDz8
wI4moID1L6ABGjxWBrkPqi58i6PoRdFFMzzfD344+W3PdQQdHKEPqMfEI8KwYMyRR5OYmIcOMGHy
BjRAB4iIEm29zUCFHQGG3diRnWjIidph1CT5hMcoj8qxnkYgHhUwgh7c2Rf8xLMcyeKsTkEUDusV
DA8l3gbwFRtsxKCUhIjNnBYFwBFI4AJYh/PQVh9EAXMYREXExICwAAqcgCiIghmcACLYkgTyAURY
R7JYQIqgBmPN/xSp9EHu6YAoBJlOSKAfucF5gAdBDIS8JEsSyJ0K6N+8zUP/NcH/SGBSnMZjyUGY
+c0uedlGzYMcNsA0ZEAGNMEjEBvrjcoXIAJNrYhMgBlLMM4ENEAM+ME0sEMlVIIfxF/6jdpALaIk
TiIlUuIBIiDe0EoEBMcLjEHCwCDkoAQHJICtrA2u0B0oVsTA/ES4fJy6hMGLGEYqYgQNPIHvqAhG
FJWHxEsXqEDCBV76zKKmYQL85RV6NcRqDJxYmdwJgFXbSWBKRME8RIHqMMcTyIZkGUZkTQC9TQDj
XV4qosEDuEa0nJhsNFrj1IcOSF8MsIMmZIETpOLqnMc11oToWf9AV/DXUp0AUWTBNBgUxs0I3FQi
QVbiJWKiZ8yiSuDALELOCwgLETbkjPxUZjHIEYCgRHoHDdCAwryE8WxURmZE8c1TQbyJQWwU3AVZ
TSSZRFLdqPSF7TUKWD1dazzCI8AdG+QXDAZZ+uyK7fEduaxbADgZ/ukAOzRAQ8qBrIGZOJZKhMAI
OiaBDsRAA4jCNEzDCQrkQNkhV3alV3rlQSLkaIQkWZZlQyKMWQZHuJCHOA1TWm7EQeAGbAwXyvTK
IypkvEyFkA1lH+ATlsXSrnQBRjZkSihPGUiWl5EcIrABIpBLC/heSMIObD1BNjJVa5COGTxCxL3g
lMCNHbLDV4b/JleGpVh2ylueJmqmJij+jmpuBLVEFhskTgOi5rOQinqwAGxYDOaZJYgkzjVaQEEs
DhtsFEuapU8ZD6Mgwhfg5lJVmgvSCtyApmhOJ2mWZmteJ3Zmp3bOCGduZ4+BR01kRHGeJtTgRW/g
xuK0JskshHi4kXJhwLlEJzvMJ33Wp33S5wEiAzB8Q2kSgHf+J4AGqIAOKHmuBA1sZ0rsC+HJ5302
aH2O3R7oAxP0p38SqIVeKIZmqIZuaN3BzVV+KIiGaIhyFyzswhlMaH9yqIquKIu2qItep4eKqIyO
qGcgwzdMAopa54vuKI9m5G72qESiCpBqHWjgQgwcKZImqZIe/2kd4MIB4iiFDqmUnuZdYuePTikM
QiaWYgTcLKmXKqkfPGmOiuWWlmmQCmgGBqikBGh4BKg5sR7cmJ+czimd0qmYRunv/RRXUIi5qOaJ
IIGiuAEsZuccHMIAEAEfPMGsZScfpIstXelbxgvw7RLrnFlr7sratACysSZ2rg4bflSatuYayd0c
dEEUwOlA+UED1CmrzumdpqgdAQGCUNsG2IrokYtxnCYSrNUhiAARIAj65N9yviUIUIEnLIIeMAI0
vM8w9Bkm4MdbRkJaRYIPiEAn+IAFvkEf+BlqTtsILgIfbAuQJMEXWGpaZgsShBIIHMKAcIXLHOhb
KuoD9Aka8P8BEZABzTkOauLAUUUCEARAFDwANg2nG7hNGMEN/yWswi7swr6qjtLKH8SO8/AAiLyB
alDYPOCHHpAlDyCBsUYAEhBBBCDIHchBFwTAI9BbFHBqRj7AItgANHiCJ3SCF8jsIhzBI0yhRy1L
WXYCFfxsO9lAJ1yPHuBsE5yAkEEqKHqCI0wbEexDOkCQurjB4vmf7c1mQ3pC0Y6I3ujJRumYKGAC
GtxBOpSl1nLZEeDLF0REGDjBizyBMSiC3JLlIfgACLRAFBDBG1QehnFIxyZDNHDDAkwBsyAswx5u
w1JoAs6IrwLTUTyIwhxmAGhSYzIlQzSkCPAAEDTNUYBAArD/CHjcWmZ2VBSAVUP6gN0CwT8BwSJ0
AgQdGBo8AuNhAuW5pB44wiw6wqHS1kkdQg/9wR/gwBg0QQzMg/6ZwRB6whSIQSpKayTcwV3YhMPY
BYuEgQ5Mg//1AQYwgiAYwgekog3YAR6kg9coD3nwxXBSGOOxwXRcwSp47wFAQtlCb4ZBjh1AQiJQ
wR9whW9YwAkgHM01ygtQwQBAQwesQj8YgQ1I1I84T91dQSLMQA+IgO1FwBfgXx/EURjoQSfYgQD0
QDrMgCXMgP6KzmEI4NaRIeKucHWSqX5AA9ccguygwRyoSyM9yyYVhEFsEgqYgSjUIAx6AtCUhk8R
jx7cRbgM/4ayuUwPglTG1W/dRYIH9AlW+ccwAIEIIOv9WC/tgpTJrS0VTIEA2EBFzEEThZEPGEM6
XE+8wEwCHALw3oGpol6LoYAF9Fs6RMPgLsIb3AEQRFlEygkeTIENcExdnIR/CAt4BICwGgcQUEEy
aMMCFIEgEMFPNVAgzwgS4MENCEAy2IDXOBJlLodVBMC3DcMd8IEIQ0LgXoEnJEANo9S5RIIgQMIN
CEInYNPEIMsjTBhsfAEHPBAVKMIN2MED5cRR0NZLncsAJMMN4EHMgoDt/YEF6AA1GkQXNAYeBEUH
p8MfWKSKREROQWIKy6E5nzM6n3MLI2R3dEQ6wOwiRERERf8AWyGjrcHG52wSN84DItzWm6KVIwAB
Ke4FkdBWuPTGE7DXYlJmY9LuHDhCJywCRpQT5ODB+/QQFq5OH+sBH1wgG9SbTbpM2GwANAjAFfTA
IXTPHEAMs/jAPgiCIFj0IiRjnYngMGzrmMHbEfyBCLi0EXyAHYCAXWzJIkCxfuDAALz0DHjEHbDP
54RHboRBDW4bsEVAOvSAIGTDAoyAJ2SVgqTreFbIBuCBIsxAMtgBU8fLYWJCFNSUf1kFDiwCFczA
DODBFVADHjiMCC6CCIxzhRwCWd/AFAhCMjhC0bYRGpAeG/wyc3DAADgCFeDBAhtMVf3BryJBLtMK
YM/ADSj/gkd882HygAr8sNKkiBvwgRdEgr/ZwB3EZVRkRSSg3TJDxkCls22n8zpjYnDgAyfggwAY
AxWk2xyAQE8TwaKFDWu49Ri4TO/oQAtEADatCBvkIbMIQiIYgw8AAWx5xRHUMFLITguwWGMGQB9k
MONsgA3YwM0iWeyxbIUkABV0hCP4EQfYHpJJxKe1nw4A8GuggeYuQjokAzTwyJGgAcfJCRogwT7Y
gR0ANx+QQWu0UTI/wQSIwgTAWx/ggA+kA1njAzU4Alz4lFXxgXsHh7wcghdsDRUgK/W4BmpwUw2i
gDzdwQkJgiIcwAHcwCEoiHwcgmE/Y3A4wRvYgLFSgRoP/4AeCBnHPcJQpsdMkAEPDEA6iO8UUIMl
UIHyAIpcQwMShDVwPMEi0HUPwHAyeAI2XQUGVJjHYEBzsIAb0KwHDMAi+EAnPMATuMGvOlAPcMyU
6IENCIAAKMI2e0IoRRgGeFmMOAySAYYIIMHILpaiHgEW28CC78Nsc+lAoZ6mbzqnc3puIyBwLIIa
ZIMMWMI+sHgXbMAhLEIoWSybW0VD8IVsqMAjlEHTksQDNBnPzsgd7AMkUMMN7EMExIWiKs0GMJiq
oMdwIQ6pdEF9dUIn8ACbK88XiJp+FN8fQINFR4BClMdwyg+D4Y9SIdnkyAESSBcIeEAEtHHsDMS5
6ccRoP/AGLzBInjA+ywCD6xGa9z5BgxDC5AL97lFGieDIBiDDYAAtoCZHJgMBmxsdxz6CbBvAjDC
0A5YwGnRiwsfG6zOEbxBAojASwuAJUzBPvyBqqjIDTlNAgD5RlQzJnTBJzGCI8TwHIzBfTA3CkCe
eSaAtPaAHSTCFWyMGwyEG/wBtGdxhZALENgAcMv8qevEiC13H0DdMCiIU0B2zHaCNbX2CzjMHHSC
GjuCUfsEagDBlG/zO1OBHnDTuq2sBaiWIx3B6w2ACIgSRES6HmSNDQgCCZ9VRcBNpwd+p3862ZVF
ABwCPojBLXuzohMJDyTA5+7KgHhIAiCBYd9OaoFAYpT/AXwcwZpWSBP0QSfUiCBQQaJeo1eIh3+o
CPRkMy4NgBcwgokcQX9sFJhZLB/gQdKjnhwYKyOYbDd1hcuAWeU8QVy3ExX4wGMbd8ncFe4oCCrT
c3eQQQPAQAA8wB38KoPcGRkMpZqUR1eEmyfYgBeIABWkd9M2EVz0CioXvWB0RyXkQyVMABmcWwTk
3UosDsagh3oAxBEeIjr9AcIIWrJkjhYtIjKny5MyenA8WNTpDYsFGzl2fDIvQ5MxkSI5RPJHzjAy
Y76w+aIiwBs9jCKB4HEwmaAe0Do5SoDGAhogh+7IQaKnY1KObOaxeTDAA8M/SNxg6NJlDButX7rI
ucNH/88DIJHSGTNmg4qIOw/QkBlGxIuPTp2IKE06Zh4KHIyolHQU6c8RMmXIIOrTcgwZNG4eDHsD
whEVL4cO6ZHDwfGwQ9DOpqPypyMB0aNJE8ClA3Vq1atV4yr9GnZs2aTtLmDxhA+VQyAGDECy6A4O
DmWePDmCpguZFhbKlOHwBxoeKjy6vMCB4QUHDm5YoKldO8OEOYwWRTgkh8XL4lmf3C5u4QmOi3xt
+Lh8JEyAMRietBgWCZrvOoIhnyDYeQG4Ozh44os+AvgiACfY6I+NACzYgK90OmkICB7muCOBN8JY
zoIwNPNhGAE3UoKfPCy4Yw4c3DjiNgssCKAPJxJT4f8LDPTwggrPkIhgEZs2mCMC6lYKAw00qFjk
CxVF4aeULB7BAIc53kADg+XGsECFMbKygAU5OrHBESKIEMEHDzA64jE9umjhCTnQkIMKOyIZ47tK
PgkipAD0GPQNN7AaIwwLvmhJhSfuaDMSPd5IgBE80hGBBzfmSGCDL8rY1I03kLDhCQF14KISJzg4
5A89QnRjjCcwYMFLWR/YgA8QgNhgIBt6sMETJEAAgY8HxuiCDxH+iGAfG7z7LgguTsAggUXmcIOH
lAZ7oYwvw3hisGF40GOOOYAQIUhPBiAqgQTcKIMIKqCJZAA8bAhtttNY23c112b7F+DS7AKhiwYa
0OH/Cx8EUSgZY85DYxg3humChSOSI+OIJ1BQgQdHGCGCh+3cAEJXEDwJUMUFKuGCiwzmaUKFDYjg
444N3FjsjeueeDDW5fqLsOJhNshu4vQsWIQRPTY4QkBUFODnEz90iIKM9kYMowtNH8CAjPxQCIDG
J9B444UxAgjDjQ0eiMgJJxBR4Q0g+OBjgu9OKQDvUpKw0G2JxoBTDrbI+OLGFh544IUj7lDppTKG
wQENFnAE9wU5/mBEhUq+G2ecAkrRAREn+ojikRZi7eIBOd7oYvQvwlB8AzSufaFqMmZ9AY3hyHBr
Dgx70COG2jrHO5MkGu0P0TDK6GJLDMLo4xEncOiQ/wOIX5i1DAy+eLsMssmwgAw37vAkHY3sagId
vPlxgoVZq2tuMIvDeMkJFbrAYYM3OHiBaDcMZRANNONAF6zCG4XMoTY6cEEqTNCAAAzwCV1oDmGK
8wSXfGEMLMAMGo4wnCPgYFw8QBwa9ACCNxzBfzgYBp6MgS/Z6ItfOjBDamaIGn8FDIezscsD/IAK
fvgBB/tQRDJ6sA8q8EF1euADdZ7APzTgAAcsQEQYWDCpBFxLaMNCApC8kLIFmEIJqCiFKbhggcsd
4kP5MxcfBPMFcMkKDYQZEXzgxBg37I8FL/DBIYbEAwG5wB3rkAA8uDCNwUjsDTzgwR2QAAQ0POFb
pv/LmXbsVBgVWEeFZOiDVl4AhIrMQQebw1srUMGOBjwiCmy4kxzkMAdX4QA/T+ARB+RgMxVGpFG0
RMMYoqAfMuAgARh4QBKCZxd+4K0A/ICB1FCDiS406Yk2O0IZWhKAJ2DGfy/owhFmhQHn0EhMLXjD
HDgABA8c4QTCQ2YJYoAJ6KGADWHQJpwiUrUIHWEYw0BDYzBgFcJ8QUdk0GYYVPA6N1ABCaWyiwuQ
6Y4mnG13LKjOcQrFAjEZhgUPeMMDJDaM61WHBRZgAwtwIIcZ0ekNVEgGFThQm2O6ABRZwIQFEpPP
I6AwYm5oQRhYEgYObBRyELPYC9zALXlWRCXf+gL/DtjkwtjgQhRmiKoZqFpVq15VGDnUamyUwggU
8KNzMBgDI/ZhB0XYgQqMMI95qMOk3MloeThI3DAOt09zLYIKaY2AB3wgoEqAoXOpAIMJmoADJHQC
Gh5jxAA64QPBJGafaROmcMJgu8jSlQcJWNZAvNDS2kigAIEtASjyMYY3/CESef3LvDZAnDGogKRr
YYFjytYCFrgBciyoGLX48IIHgLI26UNmKkABDz9MgAV8oBdYQPCH2fVhAlO80zBe51HdlqFJIdUt
GR4QRTSQrjbILAA4QPGJLEzDD4/I2R0hNozlWeARokCBRB5bxRl1DaQ2aoEEw7CBCFgwvMg8hSZC
/yI1a7Kga9gpw7dQULr2ZecFeUwJBlgCyd3xtD9hWAQH+KQUUCBzHOtghw4O04cxZK86+pwmCx5h
PAzgU0aNoSvZxrDTDmqHimEAASNw0AW7mKJzYIBHDMwQBa5w8Kapu8MdrjeGPpi4C+J6g+q4GWX+
uqV6NG1JqF7gVNhAVRSiOMEJxFzmMJ8ZzVnd6ppHkxRLoSAVeAuCDrrACGPMIBk2IEkkOhGJO3Tp
CBMW6B0G8AfE+ZYDCdADENrkCD5sALF9AgVD8TYLCVTiQo5IhnQ6ASQqzKnGcohABO5QBkYjYQ5c
4h8KeXAIH/jgDZ+KgGft0grxWuMUpnhEF+7giP90oMUR6iq1LNngBhDo4QUB4PUchlHl6wnTk8Kx
AFHTaRfx4g0Mn6jEPFTghmT9IQGLlBEGZhgAq3CzD7P1H+Kws82U5HHBZNhbgPHmAn6UAArwyEIT
UJg75EyzBY9oQBOmuLuWPCFUiFPegwdIohcMg3B2wQYywSGBfORDE1yIASJaED8MNAkDbDCDSORY
HDJ0IdxkQ3B7isqCRFmAw2RYKDJhakpMiEIHjwAfDooisiNgAhMoaIE3CXg4r1iGAwg+gkb3hwHY
soANp1XK3ZKpCT80IQmyWonjeNCqLbUlAKEjEz5bGeOK4IdJ+RxRAEZqgSQMgCP/wsUJMDFmu4//
Geh5r3ve1czmNSdFAILAQR7wZoqmdAGv0IAGI/joAz/vk5VFJQMHiOCBCKjwcBzYgB4i4AMREAEI
c4h0baYhAQWIlx+a0MEYDtEDO+zDE4yITFVkdwg2EYEDEUgHNC6PHBY47g6H+FgUORAjpNhleHgb
BzpKwAVR5N4DNpgXkf6cR7G06ggtOEIJOTUM3SpvA55EXAYJYxeqi1cLSijFJ6aBCDLIgQ/t2oBw
WlC/MkwzUY1CXQKAsDarjHNr2qc5RqTLkuKYaG4WTkECJOAT2EEinmjJVocNcC4K2oMlYkWgEukB
ykCbNE8OumBEvGl5zKcjssAdaM7i4MEU8iED/5SNhBih/4pKBTDhEWwnUb5g6IZBD2DkDW4HDXiA
djAsgnDALkYBmayhFBrgBHRgGqahCdjgCBzBBjyA2RrDJeCDYpYDhO6ABzaACzGAA25lA9zrCXLE
Cb4ACLooKahOC9jPDMLkC+DpBfTAB55kbOQAP3ymbIxDkQplA9zF+jZqZ5IgdJLgBNIh7vIF6CaA
7vTOERvxBCag7/xOq5LiBgRBBDIBb6CgCfrgCU6LEZJG0TrkpjzGMqaMDpHgDiTmjsCPXPRp/obC
r6CgBIbrE2LACebg19LqD3aMXPhCBJRmDg7hZDqBIuKITh6OMdgCO8DwO1oh+UYJChoADdAF2P+W
pTLOhRES4Ah8y0MWDQSYjWLaQzskhpu0I0WUAhyubbzAgB9QAQYQgYT+4IwSAHLGsJ92xgJoBNrC
kbryqDqe7YM2gAQ54hOicRwUQIzyABQyIFzugBEmw73oBJIsqg+G7sVAiNk4oIMshlZaACQxYHWU
AgqubbDygQH9QGzQoNc8gSLIpjjCQKkCIAB4R6NUKFTQ4HpcjqZUQGjeICmCACFhgB1gQBMqAWFe
gBHSIR34AGcIaMGsov6E6QE4AAOERpGGQTtegEKSAAXIgAeQQCm0AJnQoRSWaR50wJ3KwGQWr3pU
p9kQDCjOsAs4QCaxRQ48pNmyTwW0AgVQwAn/RCARX2gR9W4CMOEwGXECFnMxT2ASKRGHkkIMEsER
PgFvJKABBOoI5mBumuRwuoBM/mCJVogPiIDUKmI4eIq2COoL9InWamMMGkATQEwC5uEL3iAUw2KF
7oAILgLVIqcMFqsgCgU/toWabMs5rqMFvoPw2DEfmuABHMEDCm0OUKsT8goaAsNGAshV/nAMLebC
fEowXkBtCjApwCEax0sL1qEUpgEDDiESaEYPFsEHeoMR3KA9QgptOJAHQGA3rqNqmgiCmIQgLUAp
2FEBsAEb+MEUqDFUcIURkCASGKFYlmN5fAljNo8oVIjCxOYFCMoJWiAllKI5j1ALXAAbTGD1/3an
DNzAN5DmDzYAK2yn/kIUTm4FRB6NPzgAB3qQoLziAZKiJMWLc8CBH5QgC0SBDSzADTgPie7gD1pO
oCLnbCSoDNrnARrpQ1Gnu3ZGbB7Aj5IiPQvAHfIgC9QyAOSAIA6Bg/BHhbiJcVQAJG0EA7AFCRLg
evJJn5xuDMhTMBdA7h6BMSfgEQR1UA91MR8TMgFGKfCBEWCgFVqhFGLgb5YuZ/hHn2Y0j/L0SPAQ
hLZGnvDQRlSge/JIRWzgDeYBxPKgCVrgTmCpOVZojUDQRt6PB/ggxqySIwWDTOr0pFTgO6JgHIxQ
+QogCETBDf6ACPQgcuRDBCb0EIbBgqYtYv/kAIo2KsLaIztyB3XQrjaGID2HVQn8IPcWIdae4AHq
0AMSIOmo6Er76QEUjQ8cqX3CcAybrSVAMwWUYuLYkXNQIQZo4A1oQC71wAbS4RAEQ3n4Q0xu6ybc
RTtmZRi4cA5eoH5mBPmIVPlKwQ8QAUcQARMSoBPKAhqAgDgQzEbciEs16g3Ihkn0AAlgECs6pLvE
1F8LwAVMIAZQwwmCYizyCiLetUt2CjuCUCxegEymZxGQoAz8g2aAAAiAciM0kR1DCxUKyQ9ycRGc
q+sk5TiOg2v6gwNphQP4IAIe4HX04BCIIDh+bw6IoBPWNlALNQkKlW4nIAkQFW8VdVF1KCn/8AEJ
+mAaMkAUnKBFg6OoaAq7MqYFmgOScItsciZiXqAFCip7uEQFksAJzEBFRsAYnCAP1u9M60RSNlBM
7q+yuIZrWpQDlONx0GBpnmA/ujGf6CQAzAATBIQdDnAIZgEVdOAFEoAHKbefQoo5wPD3AtSnIotr
7mcURWhtAsCvrm0UsAEeTuAJBNZ5Jg8zQmqbvq/GhqFcJGY4dJBNXq1IkkNWEqhqxyEPuIB9KpcN
2NID+CBM8K9rbIslQ4ZLZqvVIgFSHmDakIPerk2Q8mEadABvDyoZZsAROijCuqZ9sIOcmmTVhiEC
rJEKZDSYljMpvkATrMFftaAELM4MWOAO/6hAAKjBEioj1YiDTDJLV1qJXcEwLCNjH6RiDipmXzvi
AVAAHq5tHIaAuEzAkJAgHQSAG8RgBvTsD7KlifQg2IhADqqFGx9uLKBhH/AgGfaBGxdhMJ8qCcZ4
jKMgCsjYK/8yjceYb/uWq5JiEzyAf6pCMe5AUtrCEzmoBRbFm+TUjrnDm8IAO+rPtl5iVL8glFQk
HTDg6k7AxIyND4ZDUVYSXLYXB2OkDEiVS4bB6VxnRFrUfyxgzATEDPJgFtYhD/KBHbaPD1LtNsaA
I1mARyKCwq5UqXTLOuwSDN/gIjwvEhKgDASkD06v0kCBHQIAd1Tn5H5rS17rC9pHBZxAc/8fLnLQ
IAEChw8GoCz2QfGKxRk/69rAAQrSyzpogAbe1gscQQ4CQAXgowyTgA1QJyXKoAvjBiF6AA/woAeo
YA6qEgNqo1/FCxtUWQeYlDM9IBkEIBki4E4W7EZKZOmAwKRgkT7NYh8EYQrwoBOiqDa6IAjYcQjA
IAiOSw+oAA9uYARWYRMa4mGcpwtuQgQ8wRFAYAM4AAREwAPwwA7MKhEEYTpQyC464Qiq1hpGjA30
AA8gYRU+gBMUAS3iVk7mwAP2YffSwQMY4ZFwIALyZApuABJY2AaQgA/C+MvM+C/N2Kz/cgJQwCvb
GgXa2I1fQymogQpgGQlogDHm4APnJwD/XLULcBB8JCcMgIAb5RcFokAFElsiIIRwAuAREllAPCEA
kFJJA02iZYlwvhRcCMoCTExpugBHTOeZ1YNWKoZG2NpAv2Ma+AEd3IEfoGAaLOcO4mhR/oZKTyye
vgB3aIUmncOT+qmDOk8EHAIHgvk72CH5tICwXtpaHwm7buYIXgIRZitzEWGKHIcDpHhXdowKzgIa
piPZHuE7DhBvRgEeMQHhrFUOlOgPonWTUKBHRkdWcIujkGgY+MADjGHTthga+EBEUKA2zg+ZTOFM
VYkPZI8KbMBe+CBr6EQF+kB5HCccH4BGVgUaFMFekkERzkoPwqA20KASoFG8Ko4dis2k/xUBEkiB
Gm6ADwxC1fQpo2I6EoCg2ZAgv6dgCmbAq/FhChwhHZVCD9wADNAhGmfBoD1hBvAhG2TAEvbZEYKx
IvRgADxhZKUjYVEYIaYAH6ghGqhhMo3BDcj6NXABEf7yL63bzNNczeE6rmlDKeRgHpKABjyl33jS
JcBwwdqZoMJgbl6ADeyyDzwWfLKHVlQAEc5YFFImCTIh9bKgAdJNowaHcPYDDUYEJuanDP4gI0bE
dEjV5fJoYrrG7YTuNZOCLJVvFvLhC/KyB7+E/OYHUewHXWsaA26EqDhFxt7gEB7N+57A7UQJmUbB
TBGBlWiAKyOqfb7EAup0z51H+3TwTv8TYFjapBMiYA5kCRMg+0DFawhOYaR7duk06qaA4AV6yY3Q
jjFcE3ZzZw6QYADSmSFmOwwQodqUgnO43RQyIQMaIAp0EAh2sA7vIDEQhQzySCfFl4NohwxEJS0i
gwqoHD9+vCOaQAKItQBG4WmgIAMQhs/kxVeSAQTs5DaYh7rkIBIur7swQA4O4Tq9IB3yDA/2YRFY
yS5U4ARKgR/4YRYACaZUYPu84M7wIRE2zRP+YBWzRny2iCfmdXXidRE8IRmu4AZ2+lc8fCPkzrpD
BwWy3gnUvOu/Xh/anFGTgg0QYRrYIS0fQbcHiGvggwM5ckQYxAISAPfC4A2aDTvoqkv/RpUNzvgM
VQQMtGAcXruQdOD98ENRbIe/Et+N1iJUulEwcGw/tDIIK2t9Czi0TmEe0AD75uj3KhcH96OJUPEN
Ju9xOKo6NgDc0LZRWKAPvoMd1yEIzED154AGFkwitKnGBDmOsEZLlse3+jkvgSACkEBYhmE/5qeH
k6Jq+QEeRKIPmMd//OcOwuAE2GB3rqJ7ikJG6jI7Nq+EIuDkt2ZnEAHzL56gY8APvsANWmk+GaHc
3ajj3EcH56A5tEmY6P7AByASAILHiwmIXiw4iNAPKGvjChQAp6DEp2lm5unQs4jRokWdqLjpUoaF
hRZlwjw45ENPlxc80AybAwTEHR/Q/+64QVPmCAaECB81gTEL3DowSqAEaRCFzCEqeHr0oELFER80
HNCQaRGGwx9PnfRw4APCzRE3PBJQMQbNUYQ/h74gJAA3rlwCuJz0cYL3Ll4nAQLw3YtX2NzBhAsb
lsvzYJA8Ck5JaIDpSxexLzCMYYEhzIsXYUQiQjEsAhA5w95swMFDzxwLeFWMCaNCReUUiRMXaDgO
G5Qs88gkeEFmzJcyHDhkftLCQoA+GOTw2PCCwwMOw46MadEFjRs3LI7gGMbCYO2DDssX0OLngac/
HFg8sSC9Sxgy7ll8sYDhDZ87L3A8QPOCSC/cAQIIcoQxBgbDuFVbQ+Y5pEUQKCxCxf8fboTUxQM8
4ABSGAqSYQELOIzGgxz/vXDEBjHpQcQhb5SxwQNPjPfgbQWAkQEZERzBAQ5vyHHHIUCgYcFrZWDA
QhlugEAECHw8gEF0OMyxAQ9ADIAEGvlx0MJ4s5jXkDt+dHFHF06M8cYdREQSCRAYsDFGGU909gQG
GxDBHxlHPDDMA28A8QcSXojwggotqGBBbZ9oYZ4CYJigAwdyPPHFIo4wQsQff7hJRhldvDeGCkfo
wQeHLJGGBg58/DEAFWgk98UYAdQWQxamYDMLGKBkksEETzzxhid22AENI3LwoYccGHTBQRlsuDbM
H6UeAQQSc7zQxZ9UpMWHHEeEEYD/G3KQcRhdffTh13Ln9sVXuuwGIFi58s4LV2L5DFEeONP00SmP
GFjm4a9hPOHGC8p1oUdM/B1xxDA4uIGBcoaWgV8CD4yH0IPu5JEBJmXocQQZc77wxgNHoPEAd2z0
0cIbc5SK4hEvlPQvC52iEAZ0KmCMTY0FuKPDHFREAl5OCc/xwAbQwRaAng+QFqOWLZA0jMMDIcIC
CxPQWOMo4AQxRic2ZOmGhqvqgUPI4bXQR51zoLbhA1mj/AZZbwTAAhpfNMF1ea3MMgsq7OCQTlhy
bCAHRnq80QV92YX0ApBU4sCBzG5852cCHIzUHibjueP3OqegctHQ3t4BBEaHQJd1/+XYlvHCA9ei
iMYccvg3RwIFztFCFJ8yyFMeoI8zCz+gBDGNChjxMEwnkWzwoxxucIDidJm1wMIwOEVpJQ7aWRlB
BGUgksQTZPTRBU/5ZPKJKflA8UkWTURB3BF3UJEMFXKsJEcC3r7ghmEIZwxk0E4XhnGHRQDBOG7Y
QCSkwiVETEA2OHhBuXDBhr5ocIMc3GC86AXCwtjmQSZogAqegCIU9U8Pd0gAD8iSgDkYhwVy8IQH
9DCMJ2TQCUk73BFaMAwkEGEYGFsA6MCUCgmwIwoPuMMd+NCqTvwBehtAneaa44V0eEIPD3jBochg
Gv8oKAI+4EP6MNa1VmRABdXiA/8fDpEOKtwBDS5BmdxI4h0c3OFtjetM1bqAAR0+oUfiSYyDzOOC
WeTjBDg4xCL08AcPpGMRF3pCAOb0hDHEqQVxaiIP2kOGF9AxSmOYQAA6k6gGmQccp+BHKaYRBhBI
[truncated: 3,772,733 more chars]
